# Supplementary material for: Differential network analysis reveals the genome-wide landscape of estrogen receptor modulation in hormonal cancers
Source: Sci Rep. 2016 Mar 14;6:23035. doi: 10.1038/srep23035 (PMC4789788; doi:10.1038/srep23035)
Supplement: Supplementary Table S3 [file srep23035-s2.xls]

## Sheet: Supplementary Table S3A
Supplementary Table S3A. ER-MRTPs in the ER-MGIN in breast cancer
Gene1	Gene2	Raw corr in ER+	Raw corr in ER-	Modulation score	Bonferroni P
AKR1C1	LPL	0.7936	0.0714	0.8127	0
AKR1C2	LPL	0.7836	0.0623	0.8109	0
MFAP4	ELN	0.755	0.1072	0.7537	0
PROS1	SFRP1	0.7427	0.1036	0.7457	0
LAMA2	ELN	0.7219	0.0866	0.7395	0
PALMD	C10ORF10	0.6531	0.0079	0.7327	0
SFRP1	MYH11	0.6769	0.0415	0.7309	0
ENPP2	SFRP1	0.6422	0.0055	0.7239	0
NDN	FAS	0.6583	0.0287	0.7226	0
HSD17B11	PRNP	0.6454	0.0124	0.722	1.5637e-09
CIDEA	PPP1R1A	0.6864	0.0734	0.7166	0
C14ORF139	AKR1C2	0.6389	-0.0117	0.7161	1.5637e-09
PPP1R1A	AKR1C1	0.6366	-0.0092	0.7158	0
SERPINF1	MSN	0.675	0.0627	0.7137	0
SERPINE2	ITGBL1	0.6375	0.0145	0.7128	1.5637e-09
VPS13B	TCEB1	0.649	0.0305	0.7123	0
C14ORF139	AKR1C1	0.6498	0.0341	0.7105	1.5637e-09
TCF7L2	ARID5B	0.625	0.0026	0.7092	0
COPA	RBM5	0.6381	-0.0218	0.708	0
WIPF1	GPNMB	0.6229	-0.0024	0.7072	0
TLE3	TFAP2A	0.7006	0.1053	0.7065	1.5637e-09
ACTL8	RLBP1	0.6517	0.0443	0.7048	1.5637e-09
AKR1C2	PPP1R1A	0.6241	0.0088	0.7038	0
CRYAB	FBLN5	0.633	0.0225	0.7026	0
AKR1C2	FHL1	0.7649	0.1925	0.6996	0
PTGER4	RGS2	0.6338	-0.0278	0.6995	0
TMEM204	TUBB6	0.6286	0.0276	0.6945	1.5637e-09
SNRNP25	HAGH	0.6571	0.0669	0.6936	0
PALMD	LPL	0.6244	0.0234	0.6935	0
KRT5	CX3CL1	0.7184	0.1472	0.6921	0
PTGER4	ANXA1	0.6448	0.0536	0.6913	0
FUS	AR	0.6079	-0.0039	0.6913	0
SYNM	KRT5	0.8105	0.2554	0.6909	0
CHRDL1	AKR1C2	0.7611	0.2008	0.6902	0
CRISPLD2	TUBB6	0.6401	0.0491	0.6902	1.5637e-09
PROS1	FRZB	0.6695	0.088	0.6901	0
FLRT2	ANXA1	0.7288	0.1626	0.6901	0
GLS	CYP1B1	0.6603	0.0759	0.69	0
AR	PEA15	0.6442	-0.0559	0.6892	0
C1ORF105	RLBP1	0.6222	0.028	0.6879	0
C3	GSN	0.6302	0.0389	0.6878	0
DSE	OMD	0.6118	-0.014	0.6878	1.5637e-09
PTN	GABRP	0.6223	0.0296	0.6869	0
KIT	KRT5	0.6781	0.104	0.6865	1.5637e-09
LPIN1	PIK3CD	0.6127	0.018	0.6858	1.5637e-09
ATP5G2	COPA	0.6569	0.0774	0.6857	1.5637e-09
RGL1	PRNP	0.7173	0.1545	0.6857	0
PDGFRA	GPNMB	0.6384	0.0531	0.6856	1.5637e-09
KLHDC3	PRKAB1	0.6728	0.0994	0.6849	0
TNS1	AKR1C2	0.6041	-0.0083	0.6843	0
UBE2G2	WSB1	0.5991	0.0021	0.6838	0
CFI	SFRP1	0.617	-0.027	0.6835	0
CSE1L	VPS33B	0.6155	-0.0251	0.6834	0
GABRP	KRT5	0.8482	0.3043	0.6833	0
JAM3	TUBB6	0.6087	0.0164	0.6831	0
GNG11	PRNP	0.6396	0.0589	0.6825	1.5637e-09
ZEB1	PRNP	0.6237	0.0385	0.6818	0
PI4KB	SLC44A4	0.6158	-0.0278	0.6818	1.5637e-09
RBM4	CCS	0.6483	0.0718	0.6815	0
SPON2	FLRT2	0.5981	0.0039	0.6815	0
F13A1	COL8A2	0.6505	0.0752	0.6812	0
FXYD6	MALL	0.6629	0.0918	0.681	1.5637e-09
SMARCA2	FEN1	-0.5958	-0.0024	0.6803	0
ELN	SERPINF1	0.636	0.0576	0.6799	0
SOX10	KRT5	0.7306	0.179	0.6796	0
SERPINE2	DPYSL3	0.6758	0.1135	0.6774	1.5637e-09
KLHDC3	GGCX	-0.6144	-0.0334	0.6763	1.5637e-09
ITM2A	PRNP	0.6552	-0.0889	0.6757	1.5637e-09
SPHK1	DPYSL3	0.5901	0.0009	0.6757	0
TLE3	COPA	0.6193	0.0413	0.6754	0
C6ORF145	IGF1	0.6009	0.0165	0.6751	0
PLAUR	MFAP5	0.6015	0.0174	0.6751	0
GPNMB	CCND2	0.6373	0.0663	0.6749	1.5637e-09
ELN	FBLN1	0.7826	0.2469	0.6742	0
SLC44A4	EIF2S3	0.5886	-0.0007	0.6742	0
SYNM	PTN	0.6838	0.1283	0.674	0
SLC44A4	FAM20B	0.6073	0.0272	0.6738	0
GPNMB	MMP2	0.6904	0.1372	0.6736	0
LAMB1	GPNMB	0.5957	-0.0121	0.6732	0
SPON2	MFAP4	0.6342	0.0646	0.6731	1.5637e-09
IDO1	SPOCK2	0.75	0.2109	0.6731	0
TGFBR2	RGS2	0.6134	0.0366	0.673	1.5637e-09
CIDEC	PPP1R1A	0.6995	0.1499	0.6728	1.5637e-09
SLC44A4	LRRC41	0.5892	-0.0037	0.6727	1.5637e-09
LAMA2	ANXA1	0.6516	0.0903	0.6712	0
DSE	SPARC	0.661	0.1031	0.6709	1.5637e-09
RARRES2	SDC1	0.6049	0.0279	0.6708	0
TMEM168	NUP54	0.5889	0.0061	0.6707	1.5637e-09
NBEAL2	TIMM44	0.6676	0.1121	0.6706	0
NIPBL	UBA2	0.599	0.0205	0.6703	0
AKR1B1	ANXA1	0.6954	0.1484	0.6701	1.5637e-09
PTN	MYLK	0.7068	0.163	0.6699	0
DSE	LPAR1	0.6018	0.0252	0.6698	0
CHMP5	ZYX	-0.5959	-0.0171	0.6697	1.5637e-09
GPS2	G6PC3	0.5873	0.0058	0.6692	1.5637e-09
FYN	RARRES1	0.6139	0.0426	0.6692	0
TGFBR2	GPNMB	0.669	0.116	0.6691	0
DEAF1	TLN1	0.6253	0.0583	0.6689	0
DSE	MFAP5	0.6998	0.1556	0.6689	1.5637e-09
FAM82B	UQCRB	0.7007	0.1572	0.6685	0
C6ORF145	FLRT2	0.6211	0.0536	0.6682	0
NRN1	NDN	0.7258	0.1887	0.668	1.5637e-09
MED13L	BAG1	0.6004	0.0257	0.668	0
A2M	NPC2	0.6182	0.0504	0.6677	1.5637e-09
C14ORF156	DNASE2	-0.5828	-0.0024	0.6672	0
ITIH5	CRYAB	0.6099	-0.0398	0.6672	1.5637e-09
ELN	FBLN5	0.7227	0.1862	0.6671	0
CHRDL1	AKR1C1	0.7806	0.2545	0.6669	0
TUBB6	MMP2	0.6399	0.0808	0.6668	1.5637e-09
THBS3	IDUA	0.5806	0.0004	0.6664	0
MIA	KRT5	0.7727	0.2479	0.6651	0
CDH11	GPNMB	0.6305	0.0707	0.665	0
CRYAB	TGFBR2	0.6126	-0.0469	0.6647	0
YWHAE	ATP5G2	0.6437	0.0894	0.6643	0
JAM2	WWTR1	0.6323	0.0743	0.6642	0
STAU2	TCEB1	0.6774	0.1343	0.6636	0
CYP1B1	WWTR1	0.6374	0.082	0.6635	0
SERPINE2	F13A1	0.649	0.0977	0.6633	0
G0S2	PPP1R1A	0.6697	0.1251	0.663	0
RRS1	STAU2	0.5834	0.0089	0.663	0
AKAP12	PRNP	0.6206	0.0604	0.6629	1.5637e-09
STAT3	CSE1L	-0.5773	0.0006	0.6629	1.5637e-09
NRN1	CFH	0.6755	0.133	0.6628	0
IDO1	CD19	0.7019	0.1676	0.6619	1.5637e-09
CLEC2B	WWTR1	0.582	0.0086	0.6618	1.5637e-09
PRKD3	HSD17B11	0.5962	0.0288	0.6615	0
SFXN1	CGA	0.5823	-0.0096	0.6614	0
ADH1B	PPP1R1A	0.7115	0.181	0.6608	0
C21ORF33	GGCX	-0.5943	-0.0271	0.6608	0
PALMD	ICAM2	0.5862	0.0161	0.6606	0
DSE	NDN	0.7348	0.2099	0.6604	0
PRKCDBP	F13A1	0.583	0.0121	0.6603	0
AR	PI4KB	0.6081	0.0467	0.6603	1.5637e-09
NUP54	LSM5	0.6107	-0.0507	0.6601	0
GSN	MSN	0.5997	0.0369	0.6591	1.5637e-09
JAM2	FRZB	0.7249	0.2001	0.6589	0
FABP5	LAMA4	0.5906	0.0252	0.6584	0
THBS2	WIPF1	0.5842	-0.0165	0.6583	1.5637e-09
C8ORF33	WWP1	0.6147	0.0585	0.6583	0
ZKSCAN1	COPA	0.629	0.0781	0.6582	1.5637e-09
PTGER4	PRNP	0.7009	0.1715	0.6581	0
LGALS3	SERPING1	0.5945	0.0315	0.6578	1.5637e-09
TLE3	KLHDC3	0.587	0.022	0.6571	0
DSE	CILP	0.5726	0.002	0.657	1.5637e-09
UBE2G2	OGDH	0.5748	-0.0054	0.6568	0
NDN	TUBB6	0.6105	-0.0551	0.6566	0
RPL10	UBE2G2	0.6122	0.0579	0.6563	0
FAM20B	PRKAB1	0.6382	0.0935	0.656	1.5637e-09
ADH1B	CRYAB	0.5747	0.0067	0.6558	1.5637e-09
IGF1	SFRP1	0.6458	-0.104	0.6556	0
ENPP2	ID4	0.5721	-0.0034	0.6555	0
FRZB	SPARCL1	0.725	0.2049	0.6554	1.5637e-09
ITGA7	LPL	0.7568	0.2427	0.6552	0
ELN	SEPT11	0.5708	0.002	0.6552	1.5637e-09
TBC1D17	DNM2	0.6008	0.0438	0.6551	0
DEAF1	SHC1	0.5778	-0.012	0.6551	0
HTRA1	GPNMB	0.6094	0.056	0.6549	0
CLEC2B	FRZB	0.5697	-0.0011	0.6548	0
TMEM132A	CCPG1	-0.584	0.022	0.6541	1.5637e-09
LPIN1	CSF2RB	0.5764	-0.0115	0.654	1.5637e-09
AKR1C1	FHL1	0.7685	0.2588	0.6533	0
NRN1	CAV1	0.738	0.2234	0.6533	0
C21ORF33	ZNF430	0.5737	0.009	0.6531	0
GEM	RGS2	0.6672	0.1357	0.653	1.5637e-09
ELN	SLIT2	0.6174	0.0696	0.6529	1.5637e-09
NRN1	HSD17B11	0.5945	0.0384	0.6528	0
TNS1	AKR1C1	0.5969	0.042	0.6526	0
CDC34	PRKCSH	0.5803	0.0194	0.6522	0
C1ORF105	FGFBP1	0.5851	0.0262	0.6521	0
CLEC2B	RGS2	0.593	0.0374	0.652	0
GPNMB	COL8A2	0.5671	-0.0013	0.6519	1.5637e-09
NUP54	RIOK3	0.5853	-0.0269	0.6519	0
C6ORF145	GEM	0.5703	-0.0064	0.6515	0
C6ORF145	TGFBR2	0.5868	0.0297	0.6514	1.5637e-09
GPD1	PPP1R1A	0.7178	0.2017	0.6513	0
TSPAN7	SFRP1	0.5722	-0.0093	0.6513	0
WIPF1	PRNP	0.6986	0.178	0.6513	1.5637e-09
LAMA2	C6ORF145	0.573	-0.0105	0.6512	0
NUP54	RAPGEF2	0.5689	0.0051	0.651	0
DYRK2	KLF10	0.576	0.0153	0.6508	1.5637e-09
PTGER4	WWTR1	0.5895	-0.0342	0.6508	0
NRN1	AKT3	0.5786	0.0195	0.6504	0
SOBP	TUBB6	0.5675	0.0042	0.6502	0
RAE1	VPS33B	0.6104	0.064	0.6501	1.5637e-09
TOMM22	OPA1	-0.5798	-0.0216	0.6501	0
SLC44A4	SHC1	0.5935	-0.0408	0.65	1.5637e-09
IGF1	ID4	0.6203	0.0776	0.65	0
CRISPLD2	GPNMB	0.646	0.1121	0.6499	1.5637e-09
TUBB6	COL6A3	0.5648	-0.0008	0.6499	1.5637e-09
UBE2G2	ACIN1	0.5682	-0.0058	0.6498	1.5637e-09
C8ORF33	STAU2	0.5771	0.0184	0.6497	1.5637e-09
NRN1	SERPINE2	0.6061	-0.0586	0.6497	0
JAM2	PRNP	0.632	0.0938	0.6496	0
ID4	DARC	0.5805	0.0233	0.6496	1.5637e-09
TUBB6	ADAM12	0.617	0.0738	0.6495	0
A2M	ANXA1	0.6733	0.149	0.649	0
TLE3	G6PC3	0.5709	0.0111	0.6487	0
COL6A3	GPNMB	0.6518	0.1214	0.6487	0
RBM5	PTPRF	0.5692	0.0091	0.6484	0
ELN	CXCL12	0.5797	-0.024	0.6483	0
C6ORF145	TACC1	0.5906	-0.0392	0.6483	0
GGCX	NFYC	-0.5735	-0.016	0.6478	1.5637e-09
TUBB6	DPYSL3	0.7571	0.2533	0.6476	0
ZCCHC24	PRNP	0.5665	0.0066	0.6475	0
P4HTM	WIPF1	-0.5926	-0.0439	0.6469	1.5637e-09
TGFBR2	WWTR1	0.5628	0.0022	0.6469	0
WIPF1	WWTR1	0.6202	0.0818	0.6467	0
C10ORF10	AKR1C1	0.6176	0.0786	0.6466	0
HEG1	GPNMB	0.5763	0.022	0.6462	0
GCFC1	TRAPPC10	0.5761	0.0218	0.6462	0
SFRP1	GSN	0.5827	-0.0313	0.646	0
MFAP4	FRZB	0.6346	0.1023	0.646	1.5637e-09
SLC44A4	NUCB1	0.6108	0.0708	0.6455	1.5637e-09
SRPX	SFRP1	0.6484	0.1213	0.6455	1.5637e-09
GPM6B	PROS1	0.5736	0.0194	0.6454	1.5637e-09
DSE	THBS2	0.663	0.1408	0.6452	0
GPM6B	KRT5	0.7316	0.2266	0.6452	1.5637e-09
YWHAE	DEAF1	0.5835	0.0336	0.6452	0
SRPX	GPNMB	0.568	-0.0119	0.6451	0
ZNF688	CLUAP1	0.5774	-0.0253	0.645	1.5637e-09
AKR1C2	C10ORF10	0.6156	0.0781	0.6449	0
ACTR6	PFDN4	0.6143	0.0766	0.6448	0
ZCCHC24	SERPINE2	0.5993	0.056	0.6448	1.5637e-09
FAM20B	SCARB2	0.6134	0.0754	0.6447	0
IL1R1	GPNMB	0.5593	0.0002	0.6447	1.5637e-09
CHRDL1	CRYAB	0.6153	0.0781	0.6447	0
IDO1	LTB	0.77	0.2722	0.6445	0
DSCC1	SPAG5	0.6423	0.1152	0.6441	0
A2M	LMO2	0.6139	0.077	0.644	1.5637e-09
STAT3	GGCX	-0.6294	-0.0983	0.6438	0
YWHAE	ALDH6A1	0.569	0.0154	0.6436	0
SOBP	C6ORF145	0.5697	-0.0166	0.6434	0
IGF1	FRZB	0.7213	0.2166	0.6434	0
PLIN1	PPP1R1A	0.7353	0.2334	0.6434	0
FAM13A	SFRP1	0.5786	0.0294	0.6432	0
SPON2	LAMA2	0.6525	0.13	0.6431	0
P4HTM	STK17A	-0.5579	0.0006	0.6429	1.5637e-09
C6ORF145	C1S	0.6074	0.0701	0.6427	0
ENPP2	CRYAB	0.604	-0.0655	0.6426	0
C1S	ISLR	0.7686	0.2735	0.6423	0
NRN1	LAMA2	0.5794	0.0321	0.6422	1.5637e-09
KCTD12	ETV5	0.5819	0.0358	0.642	0
LAMA2	TCF7L2	0.5579	-0.0024	0.6417	0
PALMD	PPP1R1A	0.593	0.052	0.6414	0
MFAP5	TUBB6	0.5595	-0.0052	0.6413	0
SNRPB	G6PC3	0.6059	0.0699	0.6412	1.5637e-09
SLC17A5	SLC44A4	0.5598	-0.0061	0.641	0
TUBB6	FBLN2	0.6865	0.1767	0.641	0
NRN1	SSPN	0.6148	0.0825	0.6409	0
LY96	PRNP	0.6818	0.1712	0.6407	0
IGJ	SFRP1	0.5829	-0.039	0.6406	0
KRT14	MYH11	0.6504	0.1308	0.6405	1.5637e-09
TUBB6	LAMB1	0.6951	0.1883	0.6404	0
AR	EIF2S3	0.5636	0.0121	0.6404	0
SERPINE2	TGFBR2	0.6492	0.1293	0.6404	0
LAMB1	S100A10	0.5731	-0.0257	0.6403	0
AKR1C2	FABP4	0.7805	0.2896	0.6403	0
TLE3	SPINT1	0.5989	0.0617	0.6403	0
GEM	ITM2A	0.7047	0.2005	0.6403	1.5637e-09
A2M	TACC1	0.5906	0.0503	0.6402	1.5637e-09
ELN	PTGIS	0.5608	-0.0086	0.6401	0
HSD17B11	WWTR1	0.5964	-0.0587	0.6399	0
SPON2	ELN	0.5804	0.0372	0.6394	0
POGK	RBM5	0.6365	0.1139	0.6394	0
HEATR1	LGALS8	0.5726	-0.0263	0.6393	1.5637e-09
CILP	RNF144A	0.5868	0.0463	0.6393	1.5637e-09
SDC1	MMP2	0.6568	0.1409	0.6393	0
AKR1C2	PLIN1	0.799	0.3112	0.6392	0
TUBB6	PDGFRL	0.5686	0.0209	0.6392	0
JAM2	RGS2	0.6053	0.072	0.6392	1.5637e-09
GEM	SFRP1	0.5665	0.0181	0.6391	0
SNAI2	CCND2	0.5918	0.0539	0.6388	0
NDN	FRZB	0.7037	0.2013	0.6388	0
CHRDL1	SFRP1	0.5661	0.0182	0.6386	0
NRN1	TGFBR2	0.652	0.1355	0.6386	0
C6ORF145	ZCCHC24	0.6242	0.0986	0.6385	0
ATF1	NUP54	0.5711	-0.0253	0.6385	0
ACTN1	MUC1	0.57	-0.0243	0.6381	0
CRYAB	ICAM2	0.5685	0.0225	0.6379	0
LPAR1	EMP1	0.5943	-0.0588	0.6378	0
STAMBP	ACTB	-0.5669	0.0206	0.6377	0
DPT	GPNMB	0.5752	0.0326	0.6375	0
UBE2G2	P4HB	0.5829	0.0433	0.6375	0
SOD2	LTB	0.5768	0.035	0.6374	0
SPON2	CILP	0.5546	0.0037	0.6373	0
A2M	GSN	0.6709	0.162	0.6371	0
C9ORF82	BAZ2B	0.5739	0.0313	0.6371	0
NDN	PRNP	0.6568	0.1443	0.6367	0
LDB2	PRNP	0.5713	0.0282	0.6367	0
LGALS3	C1S	0.5682	-0.024	0.6365	0
CXCL12	EMP1	0.5752	0.0339	0.6365	0
DSE	ECM2	0.7434	0.2524	0.6364	1.5637e-09
PTN	SFRP1	0.711	0.2135	0.6364	0
UBE2G2	GAA	0.5927	0.0587	0.6362	1.5637e-09
JAM3	ANXA1	0.6546	0.1422	0.6361	0
CD247	IDO1	0.7629	0.2754	0.6361	0
PCBP2	VASP	0.5684	0.0249	0.6361	1.5637e-09
PVRIG	IDO1	0.767	0.2801	0.636	0
MPHOSPH8	RAB1A	0.5869	0.051	0.636	1.5637e-09
COPA	SPTLC2	0.5576	-0.0102	0.6357	0
PRKD3	NDN	0.5821	0.0448	0.6356	0
MXRA8	ELN	0.6508	0.1381	0.6355	0
C1S	THBS2	0.6729	0.1667	0.6355	0
IDO1	KLRK1	0.7419	0.2517	0.6355	0
UBE2G2	CAPNS1	0.6365	0.1195	0.6353	0
TGFBR2	MSN	0.6085	0.0822	0.635	0
DSE	ZEB1	0.7452	0.2564	0.6349	1.5637e-09
PELI1	SCPEP1	0.5777	-0.0396	0.6348	0
TLE3	TIMM44	0.6038	0.0759	0.6348	0
POLR3K	HAGH	0.6545	0.1439	0.6348	1.5637e-09
RCHY1	ABI1	0.6265	0.107	0.6346	0
ZEB1	TUBB6	0.5836	-0.0485	0.6344	0
OPA1	SMARCA2	-0.5855	-0.0513	0.6343	0
TGFBR2	PRNP	0.6329	0.1161	0.6343	0
UBXN7	UBE2G2	0.639	0.1244	0.6341	0
KRT8	TGFB1	0.5551	-0.0091	0.6339	0
LAMA2	SERPING1	0.6647	0.1586	0.6338	0
AKR1C2	VWF	0.6971	0.1997	0.6338	0
FASTKD3	ACTR6	0.6069	0.0817	0.6338	1.5637e-09
TMEM123	C7ORF23	0.5537	0.0073	0.6337	0
C11ORF75	CYP1B1	0.5915	0.0605	0.6337	0
IDO1	PTPRCAP	0.7759	0.2936	0.6334	0
ENPP2	RGS2	0.5587	-0.015	0.6333	1.5637e-09
TUBB6	CTSK	0.5999	0.0729	0.633	0
THBS2	DYRK2	0.5786	0.0438	0.6328	0
COPA	SLC44A4	0.6224	-0.1041	0.6327	1.5637e-09
CPVL	RGS2	0.5918	0.0623	0.6327	0
CLEC2B	GPNMB	0.7466	0.2611	0.6326	1.5637e-09
NRN1	ITGBL1	0.5487	0.0018	0.6325	0
SLC17A5	AR	0.5529	0.0081	0.6323	0
TCF7L2	PPIC	0.5604	0.0189	0.6322	1.5637e-09
WWP1	ATP6V1C1	0.5741	0.0385	0.632	1.5637e-09
ACTR6	ZDHHC17	0.5469	0.0002	0.6319	0
DSE	ITGBL1	0.6327	0.1192	0.6318	0
FMR1	ZFYVE16	0.5644	-0.0254	0.6317	0
UBQLN2	ZFYVE16	0.5828	0.0514	0.6315	0
CILP	FAS	0.5619	0.0222	0.6314	0
PHACTR4	TLE3	0.6049	0.0822	0.6314	1.5637e-09
LHFP	CRYAB	0.5764	0.0426	0.6313	0
CFH	AKR1C2	0.5894	0.061	0.6312	0
SOBP	KRT5	0.6031	0.08	0.6312	0
SOBP	CRYAB	0.6743	0.1748	0.631	0
JAM2	CRYAB	0.558	-0.0172	0.631	1.5637e-09
LY96	WWTR1	0.5568	-0.0156	0.6309	0
FRZB	MMP2	0.5775	0.0452	0.6306	0
NRN1	EMP1	0.5938	0.0679	0.6306	0
NBPF10	GOLGA2	0.6919	0.198	0.6303	0
TLN1	STAMBP	-0.562	0.024	0.6302	0
SAC3D1	GSS	0.5606	-0.0221	0.6302	0
PLSCR4	ANXA4	0.5543	0.0133	0.63	1.5637e-09
JAM2	SFRP1	0.6194	-0.1037	0.63	0
PLXNB1	THBS3	0.6326	0.1215	0.63	0
HGS	ZFHX3	0.5906	0.0645	0.6298	0
AR	HNRNPUL1	0.589	-0.0624	0.6298	0
KLF11	GNG11	0.5671	0.0318	0.6298	0
HHAT	C1ORF66	0.5552	-0.015	0.6297	0
NBEAL2	PRMT1	0.6309	0.1197	0.6296	0
FAS	FBLN2	0.5446	0.0004	0.6293	0
CILP	FRZB	0.56	-0.0225	0.6292	1.5637e-09
FASN	HGS	0.5832	0.0551	0.6292	0
ZEB1	GLS	0.6329	0.1231	0.6291	0
GANAB	UBE2G2	0.5534	0.0135	0.629	0
ELN	NBL1	0.578	0.0482	0.6289	1.5637e-09
ID3	MSN	0.5629	0.0272	0.6288	0
TBC1D17	TIMM44	0.6246	0.1124	0.6288	0
TRAPPC6A	MRPS12	0.6736	0.1771	0.6286	0
AR	SMARCC1	0.5501	-0.0093	0.6286	0
MTO1	MARCH7	0.6133	0.0975	0.6286	0
RGL1	NPC2	0.5977	0.0761	0.6285	1.5637e-09
LY96	FRZB	0.5522	0.0126	0.6283	0
TUBB6	LAMA4	0.671	0.1743	0.6282	0
FLRT2	WWTR1	0.693	0.2021	0.6282	0
DOCK2	SIRPA	0.6943	0.2039	0.6281	0
PRNP	CCND2	0.5884	0.0639	0.6281	1.5637e-09
NXN	ZEB1	0.552	0.0128	0.628	1.5637e-09
STAMBP	TSN	0.5869	0.0621	0.6279	0
KRT14	CDH3	0.5894	0.0657	0.6278	0
TLE3	WIPF1	-0.5705	-0.0394	0.6277	0
NUP54	IFRD1	0.5502	0.0107	0.6277	0
NRN1	VEGFC	0.5678	0.0357	0.6276	0
MARCH7	PPP1CB	0.6916	0.2013	0.6275	0
TUBB6	NUAK1	0.5825	0.0567	0.6274	0
C6ORF145	KCTD12	0.5501	0.0111	0.6273	0
SLC44A4	SMARCC1	0.5485	-0.0089	0.6271	0
MDFIC	THBS2	0.5591	0.0242	0.627	0
ID4	C7	0.5535	0.0164	0.627	0
OPA1	PRPF4	-0.5936	-0.0727	0.6269	0
SERPINE2	DAB2	0.5614	-0.0277	0.6269	0
AKR1C2	CFD	0.6463	0.144	0.6268	0
UBXN7	C21ORF33	0.6244	0.1149	0.6267	0
AKT3	PROS1	0.5996	0.0812	0.6267	0
C14ORF139	C10ORF10	0.6451	0.1429	0.6265	0
RND3	ITM2A	0.5826	0.0581	0.6264	0
CAD	GPX4	0.5431	-0.0023	0.6264	0
G0S2	AKR1C2	0.7773	0.3044	0.6263	0
RND3	PTGER4	0.5726	0.0442	0.6263	0
OPA1	DCTN1	-0.542	0.001	0.6262	0
SNRPB	GPX4	0.6349	0.1297	0.6262	0
TMEM70	STAU2	0.5772	-0.0509	0.6262	0
AES	DEAF1	0.6911	0.2025	0.6261	0
PRKCDBP	AKAP12	0.5536	0.0179	0.626	0
AACS	HERC2	0.5465	-0.0077	0.626	0
AR	ZNF207	0.5564	0.0218	0.626	0
TUBB6	SRPX	0.6258	0.1179	0.6259	0
PPAP2B	PRNP	0.5431	0.003	0.6259	0
TUBB6	SPOCK1	0.5708	0.0423	0.6259	0
TGFBR2	FRZB	0.6487	0.1485	0.6259	0
ITM2A	ANXA1	0.6302	0.1239	0.6259	0
FLRT2	EMP1	0.5998	0.0828	0.6258	0
TAX1BP3	WIPF1	0.5757	-0.0495	0.6257	0
SOBP	GABRP	0.5545	-0.0196	0.6257	1.5637e-09
HSD17B11	PLS3	0.609	0.0956	0.6257	1.5637e-09
NXN	PDGFRL	0.6163	0.1056	0.6256	1.5637e-09
HEG1	TUBB6	0.6611	0.1652	0.6254	0
CCDC109B	SCPEP1	0.5522	0.0167	0.6254	0
JAM2	PRKD3	0.6032	0.0882	0.6252	0
CYP1B1	PRNP	0.6521	0.154	0.6251	0
AKR1C2	ADIPOQ	0.7928	0.3232	0.625	0
RASL12	CFI	0.5405	0.0005	0.625	0
THBS3	PABPN1	0.5616	0.0306	0.625	0
SVEP1	CRYAB	0.541	0.0014	0.6248	0
MTUS1	PPP2R2A	0.607	0.094	0.6248	1.5637e-09
AKR1C2	CAV1	0.6847	0.1965	0.6247	0
C14ORF101	SLC29A1	0.5578	0.0258	0.6245	0
CRYAB	SRPX	0.7137	0.2327	0.6245	1.5637e-09
C1R	LGALS3	0.5626	0.033	0.6242	0
FLRT2	SFRP1	0.5469	0.0107	0.6242	0
SLC44A4	SLC29A1	0.5848	0.0646	0.624	0
ARF1	GGCX	-0.5788	-0.0562	0.624	1.5637e-09
SCPEP1	WWTR1	0.5429	0.0055	0.6239	0
CCNL2	UBE2G2	0.5694	-0.0432	0.6238	0
FZD7	KRT5	0.6425	0.1432	0.6238	0
RNF111	VPS4B	0.5635	0.035	0.6237	0
PALMD	A2M	0.5523	0.0192	0.6236	0
COPA	GPX4	0.6239	0.1187	0.6235	0
DPT	SERPINE2	0.6697	0.179	0.6234	0
ITIH5	AKR1C2	0.7359	0.2609	0.6234	0
NRN1	RCAN2	0.5896	0.072	0.6233	0
FUS	CFDP1	-0.5428	-0.006	0.6233	0
ATF1	NXT2	0.5969	0.0822	0.6233	0
A2M	ICAM2	0.6116	0.1024	0.6233	0
PLAUR	DPYSL3	0.6542	0.1593	0.6232	0
C13ORF15	AKR1B1	0.6174	0.1104	0.6232	0
TCF7L2	ESPL1	-0.5449	0.0093	0.6232	0
VASP	SMNDC1	-0.5454	-0.01	0.6231	0
SNRPB	PRKAB1	0.5552	0.0241	0.623	0
MRPL13	STAU2	0.5401	0.0028	0.6229	0
C1ORF54	SLC43A3	0.5407	-0.0036	0.6229	0
GRPEL1	COX17	0.6566	0.1632	0.6226	1.5637e-09
NRN1	LAMA4	0.6912	0.2076	0.6225	0
SPON1	GPNMB	0.575	0.0531	0.6224	1.5637e-09
CYP1B1	MBNL1	0.6922	0.2091	0.6223	0
CCNL2	THBS3	0.5958	0.0821	0.6223	0
NRN1	ZCCHC24	0.6579	0.1654	0.6222	0
MFAP2	DCN	0.6233	0.1196	0.6222	0
RASL12	GSN	0.5643	0.0382	0.6222	0
KLHL2	PRKD3	0.5462	0.0125	0.6222	0
CETN3	MUT	0.5574	0.0285	0.6221	1.5637e-09
ELN	PTRF	0.6429	0.1461	0.622	0
FERMT2	EMP1	0.775	0.3076	0.6219	0
DSE	HTRA1	0.6725	0.1848	0.6219	1.5637e-09
SPON2	SERPING1	0.5963	0.0833	0.6219	0
PHF11	UCHL3	0.548	-0.0156	0.6218	0
TLE3	SLC29A1	0.6125	0.1058	0.6216	0
WSB1	PUM1	0.5875	0.0714	0.6216	1.5637e-09
NDRG2	KRT5	0.6	0.0888	0.6216	0
ELN	PCOLCE	0.6394	0.142	0.6216	1.5637e-09
GPS2	GDE1	0.543	0.0088	0.6216	0
ACTL8	ATR	-0.5387	-0.0026	0.6216	0
TLE3	PAWR	0.6261	0.1245	0.6215	0
CDH11	SDC1	0.6241	0.1218	0.6214	1.5637e-09
SLC44A4	TLN1	0.5369	0.0005	0.6212	0
C3	CRYAB	0.5687	0.0459	0.6212	0
ECM2	PRNP	0.5539	0.0249	0.6212	0
MME	SFRP1	0.5469	0.015	0.6211	0
SLC5A3	ZEB1	0.6065	0.0986	0.6209	0
C14ORF139	CRYAB	0.5913	-0.0778	0.6209	0
DSE	ZCCHC24	0.6071	0.0998	0.6207	0
ARFGEF2	SNX4	0.5965	0.0853	0.6206	0
FBLN2	TACC1	0.5756	0.0564	0.6205	1.5637e-09
EXOC1	TUBGCP3	0.5519	-0.0233	0.6203	1.5637e-09
KLHL2	PRNP	0.5379	-0.0033	0.6203	0
NINJ2	TUBB6	0.5831	0.0673	0.6202	0
DSE	FRZB	0.5546	0.0272	0.6202	0
LY96	RGS2	0.6006	0.0915	0.6202	1.5637e-09
SNRNP25	TBL3	0.5451	-0.0137	0.6201	0
POGK	ATP5G2	0.5945	0.0832	0.6201	0
GPX4	PRKCSH	0.7258	0.2533	0.6201	0
NRN1	AKR1C1	0.5394	-0.006	0.6199	0
PRKD3	ZCCHC24	0.5662	0.0441	0.6199	0
SPON1	FAS	0.5767	0.0589	0.6198	0
C11ORF75	ST6GAL1	0.5367	0.0022	0.6198	0
PLIN1	AKR1C1	0.8168	0.3553	0.6198	0
HSD17B11	FRZB	0.624	0.124	0.6197	0
C11ORF75	SIAH2	-0.5705	0.0504	0.6196	0
GRAMD3	FAS	0.5693	0.0489	0.6196	0
PMS1	PPP1CB	0.5983	0.0893	0.6195	0
TUBB6	HTRA1	0.5624	-0.0393	0.6195	0
ELN	DCN	0.6922	0.213	0.6194	0
PELI1	CYP1B1	0.5809	0.0654	0.6194	0
GGA2	PRKAB1	0.6163	0.1141	0.6194	0
CCDC25	SLC39A14	0.5354	-0.0009	0.6193	0
ZNF7	SMS	0.5495	-0.0212	0.6193	0
CXCL12	MSN	0.5497	-0.0217	0.6191	0
AR	LITAF	0.5789	0.063	0.619	0
CCL19	IDO1	0.6475	0.1562	0.619	0
PTN	GPM6B	0.6587	0.1709	0.619	0
TIMM44	RBM5	0.5504	0.0231	0.6189	0
HOXA5	CRYAB	0.5361	0.0026	0.6189	1.5637e-09
RPL10	THBS3	0.6272	0.1295	0.6188	0
FERMT2	FABP5	0.5534	0.0273	0.6188	0
PDGFRL	FRZB	0.5841	0.0707	0.6188	0
IDO1	MAP4K1	0.735	0.266	0.6187	0
TUG1	OPA1	-0.6056	-0.1007	0.6186	1.5637e-09
NRN1	SERPINF1	0.5604	0.0378	0.6185	0
TGS1	ENY2	0.5828	0.0693	0.6185	0
ELN	LRP1	0.6864	0.2071	0.6184	0
MPHOSPH8	COPA	0.631	0.1352	0.6184	0
PIAS1	YWHAE	0.585	-0.0724	0.6184	0
NRN1	SNAI2	0.5809	0.0669	0.6183	0
OPA1	LITAF	-0.596	-0.088	0.6182	1.5637e-09
EXOC1	HSPBAP1	0.5379	0.0061	0.6182	0
SPON1	TNFAIP6	0.6714	0.1883	0.6181	0
NRN1	TACC1	0.5443	0.0156	0.618	0
STAT3	SLC44A4	0.5419	-0.0121	0.6179	1.5637e-09
UBE2G2	RHOC	0.5513	0.0258	0.6178	0
CRYAB	VWF	0.6038	-0.0992	0.6178	0
KIAA0430	CAPNS1	0.6959	0.2197	0.6178	0
NDN	SEPT11	0.6875	0.2093	0.6178	1.5637e-09
ZNF706	STAU2	0.5446	-0.0163	0.6177	0
AR	SMARCA2	0.5876	0.0771	0.6176	0
AR	CAPRIN1	0.5477	0.021	0.6176	1.5637e-09
ERI2	CLUAP1	0.5523	0.0276	0.6175	0
STAT3	ALDH6A1	0.5787	0.065	0.6174	0
NUP54	RECQL	0.533	0.0004	0.6172	1.5637e-09
COL14A1	AKT3	0.6135	0.1133	0.6172	1.5637e-09
TLE3	CLDN3	0.5483	-0.0224	0.6171	0
NRN1	CXCL12	0.5807	0.0683	0.6171	1.5637e-09
PDGFRL	PRNP	0.5895	0.0807	0.617	0
EFR3A	STAU2	0.5997	0.0949	0.6169	1.5637e-09
NIPBL	FMR1	0.6168	0.1184	0.6168	0
FAP	TUBB6	0.572	0.0566	0.6167	0
TLE3	JUP	0.5953	0.0889	0.6167	1.5637e-09
SLC44A4	CAPRIN1	0.5468	-0.0208	0.6167	1.5637e-09
LARP1	SMNDC1	-0.5459	-0.0196	0.6167	1.5637e-09
CXCL12	GPNMB	0.5921	0.0847	0.6166	0
TMEM204	TNFAIP6	0.6566	0.1714	0.6166	0
APLP1	TACSTD2	-0.5418	0.0141	0.6164	1.5637e-09
ID4	TGFBR2	0.5334	-0.0022	0.6163	0
ELN	VIM	0.6027	0.0998	0.6163	1.5637e-09
FABP4	LPL	0.7956	0.3377	0.6162	0
STAU2	HRSP12	0.5674	0.0509	0.6162	1.5637e-09
KCTD12	TAX1BP3	0.5497	0.0259	0.6161	1.5637e-09
KLHDC3	SCARB2	0.6318	0.1395	0.616	1.5637e-09
GGCX	HNRNPC	-0.5582	-0.0381	0.616	0
TUBB6	CDH11	0.6166	0.1191	0.616	0
DPT	AKR1C2	0.5719	0.0575	0.616	1.5637e-09
SORBS3	SLC29A1	0.5546	0.0333	0.6158	0
PPAP2B	ID4	0.5474	-0.0231	0.6157	0
SOD2	PTPRCAP	0.5341	0.004	0.6157	0
ID4	CH25H	0.5625	0.0445	0.6157	1.5637e-09
JAM2	C6ORF145	0.559	0.0396	0.6157	1.5637e-09
SFRP1	KRT5	0.8145	0.3583	0.6157	0
CFH	TUBB6	0.5408	0.0138	0.6156	0
PTPLAD1	MED13L	0.5313	0.0001	0.6156	0
ARF1	SLC44A4	0.6457	0.1585	0.6156	1.5637e-09
IGF1	CRYAB	0.6002	-0.0973	0.6155	0
USP3	CDC73	0.5516	0.0293	0.6155	0
TBC1D17	DPM2	0.5662	0.0501	0.6155	0
SPON2	JAM3	0.6524	0.1675	0.6155	0
CHMP5	C12ORF29	0.6287	0.1362	0.6154	1.5637e-09
NRN1	PRKCDBP	0.5858	0.0777	0.6154	1.5637e-09
FRZB	SERPING1	0.5381	-0.0103	0.6153	1.5637e-09
GPM6B	PDGFRA	0.5349	0.0058	0.6153	0
TMEM204	NRN1	0.6222	0.1277	0.6152	0
PRKD3	ZEB1	0.635	0.1449	0.6152	0
CLEC2B	PRNP	0.6197	0.1243	0.6152	1.5637e-09
MTO1	ATP7A	0.5347	0.0055	0.6152	0
GANAB	DNM2	0.6625	0.1811	0.6151	1.5637e-09
FBLN1	ZFP36L2	0.5344	-0.0054	0.615	1.5637e-09
ZNF430	ZFR	0.5583	0.0396	0.615	0
SOX10	KRT17	0.7425	0.2797	0.615	0
THBS3	P2RX4	0.5354	-0.007	0.6149	0
AR	PTPRF	0.5671	0.0522	0.6148	0
TUBB6	SERPINF1	0.5772	-0.0667	0.6146	1.5637e-09
STAT3	VRK1	-0.5331	0.0042	0.6146	1.5637e-09
TLE3	DDR1	0.5506	0.0294	0.6145	0
AR	NUCB1	0.6198	0.1256	0.6144	0
TUBB6	ID3	0.6442	0.1581	0.6144	0
DPYSL3	SERPING1	0.7081	0.2394	0.6144	0
ZCCHC24	CRYAB	0.5478	-0.0255	0.6144	0
LTN1	UTP14C	0.5396	0.0139	0.6143	0
PDGFRA	SFRP1	0.5713	0.0592	0.6142	0
TUBB6	LRP1	0.536	0.009	0.614	0
CRISPLD2	NXN	0.6443	0.1588	0.614	0
GPD1	AKR1C2	0.7382	0.2763	0.6138	0
IFT57	RALGDS	-0.5756	-0.0657	0.6138	0
AR	TFAP2A	0.6413	0.1554	0.6137	0
UBE2G2	P2RX4	0.5377	0.0121	0.6137	0
RFNG	MAN1B1	0.6132	0.1178	0.6136	1.5637e-09
ISG20L2	GOLGA2	0.549	0.0284	0.6136	1.5637e-09
TRMT12	CHCHD7	0.5912	0.0878	0.6135	0
FERMT2	TUBB6	0.7067	0.2389	0.6135	0
ZFAND6	WDR11	0.5722	0.0615	0.6134	0
SPON2	LRRC17	0.6812	0.2073	0.6134	0
LMO2	FRZB	0.5966	0.0954	0.6134	0
MPHOSPH8	AIDA	0.6323	0.144	0.6133	0
AKR1C2	ADH1B	0.7673	0.3104	0.6133	0
OPA1	TFDP1	-0.5735	-0.0635	0.6132	0
CXCL9	SPOCK2	0.8233	0.3705	0.6132	0
PDGFRL	WWTR1	0.6245	0.1337	0.6131	0
ATP5G2	C6ORF108	0.5382	0.0134	0.6131	1.5637e-09
MRPS28	STAU2	0.6287	0.1394	0.6131	0
SORBS1	AKR1C2	0.646	0.1624	0.613	1.5637e-09
KCTD12	GPNMB	0.6212	0.1294	0.613	0
LUM	GPNMB	0.6663	0.1889	0.6129	0
C16ORF61	DROSHA	0.5494	0.03	0.6128	1.5637e-09
OPA1	PSMC3	-0.5938	-0.0925	0.6127	0
P4HTM	AP1M2	0.5553	0.0386	0.6127	0
CHMP5	ZFP36L1	-0.5656	-0.0531	0.6127	0
TUBB6	AEBP1	0.5807	0.0744	0.6126	0
CRYAB	CAV2	0.6904	0.2199	0.6126	0
ZKSCAN1	STAT3	0.5385	-0.0148	0.6125	1.5637e-09
CFH	GPNMB	0.5502	0.0316	0.6125	0
NRN1	COL14A1	0.5983	0.099	0.6124	0
PALMD	C6ORF145	0.5441	0.0229	0.6124	1.5637e-09
LPIN1	SERPINB9	0.535	-0.0099	0.6124	0
PILRB	RNPEP	0.5511	0.0329	0.6124	1.5637e-09
NRN1	LAMB1	0.6356	0.1496	0.6124	0
FLRT2	ALDH1A3	0.5725	-0.0632	0.6123	0
WDYHV1	STAU2	0.5493	0.0305	0.6123	0
TXN2	ZNF430	0.5348	0.0098	0.6122	0
ARID5B	UBE2E3	0.5959	0.0961	0.6122	0
TP53I11	SNRPB	0.6425	0.1589	0.6122	0
PTOV1	AP1M2	0.5688	0.0584	0.6121	0
RFNG	TLE3	0.5592	0.0449	0.6121	0
SPON2	SPARCL1	0.561	-0.0474	0.612	0
AR	ARF1	0.6148	0.1222	0.6119	0
GPX7	CILP	0.5322	0.0066	0.6118	0
ZCCHC24	WWTR1	0.6384	0.154	0.6118	0
SLC44A4	GAPDH	0.5356	0.0117	0.6117	0
C1S	GPNMB	0.6894	0.22	0.6117	0
THBS3	ABL1	0.531	0.0052	0.6116	0
PPP1R1A	LPL	0.7099	0.2454	0.6115	0
SCPEP1	SFRP1	0.5425	0.0219	0.6115	1.5637e-09
MFAP2	SERPINF1	0.6042	0.1085	0.6115	0
DSE	F13A1	0.6638	0.1877	0.6114	0
SERPINE1	NR4A1	0.5591	0.0458	0.6113	0
LRP1	MSN	0.5373	0.0148	0.6113	0
ECM2	GPNMB	0.5384	-0.0164	0.6112	1.5637e-09
DEAF1	G6PC3	0.5568	0.0427	0.6112	1.5637e-09
ATP6V0D1	PRKCSH	0.6277	0.1407	0.6111	0
SERPINE2	SPARC	0.5351	0.0121	0.611	1.5637e-09
ADAP2	ETV5	0.5385	-0.0169	0.6109	0
HECA	RCBTB2	0.6009	0.1046	0.6109	0
CRYAB	FLRT2	0.5494	0.0327	0.6108	0
FERMT2	LPL	0.5521	0.0365	0.6108	0
SCPEP1	UBE2E3	0.6595	0.183	0.6108	1.5637e-09
DSE	DAB2	0.59	0.0899	0.6108	0
RARRES2	TUBB6	0.6286	0.1425	0.6107	1.5637e-09
CRYAB	CAV1	0.6541	0.1762	0.6106	0
AR	FAM20B	0.557	0.0437	0.6106	0
KLF6	NR4A1	0.5358	-0.0137	0.6105	0
EIF4E2	TFAP2A	-0.5876	-0.0871	0.6103	0
TUBB6	F13A1	0.5543	-0.0404	0.6103	0
PTGER4	GPNMB	0.5631	0.053	0.6102	0
SHB	MLL4	0.5828	0.0807	0.6102	1.5637e-09
PNRC1	LEPREL4	-0.5506	-0.0353	0.6101	0
JAM2	SOCS5	0.5369	0.0158	0.6101	0
C11ORF75	PIK3CD	0.6007	0.1057	0.61	1.5637e-09
P2RX4	DNM2	0.6211	0.1334	0.6099	0
ELN	SLIT3	0.5677	0.0598	0.6099	0
NSFL1C	G6PC3	0.6664	0.1932	0.6099	1.5637e-09
LHFP	SFRP1	0.5973	-0.1011	0.6099	1.5637e-09
STX7	WWTR1	0.5301	0.0064	0.6098	0
GRAMD3	ITM2A	0.5414	0.0226	0.6098	0
C14ORF156	SPTAN1	-0.5303	0.0068	0.6097	0
TBX19	FABP7	0.5415	0.0233	0.6094	0
NRN1	LDB2	0.6186	0.1307	0.6094	0
COL4A2	POLR1C	-0.5273	0.0029	0.6094	0
CLEC2B	THBS2	0.6183	0.1304	0.6094	0
CD46	SLC44A4	0.6864	0.2192	0.6093	1.5637e-09
NRN1	FEZ1	0.6331	0.1504	0.6093	0
LRRC15	TUBB6	0.5375	0.0178	0.6093	0
WWP1	ARL6IP1	0.565	0.057	0.6093	0
C13ORF18	LPIN1	0.5299	0.0068	0.6092	1.5637e-09
DPT	TUBB6	0.5378	-0.0184	0.6092	0
MED13L	GOLGA2	0.5334	-0.012	0.6092	0
MPHOSPH8	ARF4	0.5299	-0.007	0.6091	0
ITIH5	PPP1R1A	0.6233	0.1375	0.6091	0
JAM3	WWTR1	0.636	0.1545	0.6091	1.5637e-09
NOL11	CSE1L	0.5945	0.0985	0.6091	0
CCND2	COL8A2	0.5269	0.0027	0.609	0
PPAP2A	SFRP1	0.5535	-0.0409	0.609	1.5637e-09
ST3GAL1	GPAA1	0.5443	0.0282	0.6089	0
SPOCK2	GBP1	0.7415	0.2867	0.6088	0
TFRC	BAG1	-0.5709	-0.066	0.6088	0
ID4	ARL4A	0.5374	0.0184	0.6088	0
COL14A1	PRNP	0.6104	0.1208	0.6086	1.5637e-09
FAS	FRZB	0.5632	0.0555	0.6085	0
CILP	SGCE	0.5317	0.0104	0.6085	0
CHCHD7	POLR2K	0.62	0.1339	0.6085	0
GPNMB	ANXA1	0.7357	0.2805	0.6084	0
NEK7	TWF1	0.5292	0.007	0.6084	0
KLHDC3	LPCAT3	0.6744	0.2053	0.6084	0
BCL11A	CDH3	0.5654	0.0587	0.6084	0
SGCE	LAMB1	0.654	0.1793	0.6083	0
MEN1	DNM2	0.5723	0.0688	0.6081	0
FRZB	SEPT11	0.56	0.0517	0.608	0
PRKCD	G6PC3	0.6004	0.1081	0.608	1.5637e-09
GGCX	NUCB1	-0.6113	-0.1229	0.608	0
OPA1	GAPDH	-0.5975	-0.1041	0.6079	1.5637e-09
NINJ2	ISLR	0.6779	0.2105	0.6079	1.5637e-09
IDO1	GZMK	0.7576	0.3066	0.6079	0
PRPF18	RCHY1	0.5289	0.0074	0.6079	0
USP7	GSS	0.5446	0.0299	0.6078	0
REXO2	CYP1B1	0.5461	-0.0323	0.6077	1.5637e-09
CAV2	SFRP1	0.5681	0.0634	0.6077	1.5637e-09
ANXA1	TACC1	0.6095	0.1208	0.6077	0
TUBB6	SPARC	0.5486	0.0359	0.6076	0
RBM7	ITM2A	0.5339	0.0151	0.6075	0
YWHAE	GPX4	0.5959	0.1027	0.6074	0
RARRES1	HLA-E	0.525	0.0026	0.6072	0
IGL@	C1S	0.527	0.0056	0.6071	0
RGS2	NPC2	0.5587	-0.051	0.6071	0
SMC3	P2RX4	0.5252	0.0031	0.6071	1.5637e-09
ADH1B	AKR1C1	0.8018	0.3561	0.607	0
HAGH	ICT1	0.5352	-0.0176	0.607	0
LAMB1	EMP1	0.72	0.2637	0.607	0
HMG20B	STAMBP	-0.5257	-0.004	0.6069	1.5637e-09
LHFP	GPNMB	0.5296	0.0098	0.6069	1.5637e-09
PI4KB	GGCX	-0.6338	-0.1548	0.6067	0
HECA	WWTR1	0.6284	0.1477	0.6067	1.5637e-09
RAD54B	VPS13B	0.5614	0.0554	0.6067	0
MEF2C	AKR1B1	0.6299	0.1497	0.6066	0
MT1X	SFRP1	0.569	0.0662	0.6066	0
GPM6B	MYH11	0.5344	0.017	0.6066	0
GCN1L1	UBE2G2	0.5579	-0.0506	0.6066	0
ARHGAP15	SIRPA	0.5899	0.0956	0.6065	0
PALMD	ID4	0.5572	0.0498	0.6065	0
ECM2	FRZB	0.6891	0.2266	0.6064	1.5637e-09
CFH	C6ORF145	0.592	0.0985	0.6064	0
ELTD1	NRN1	0.576	0.0763	0.6064	1.5637e-09
TUBB6	THBS2	0.6293	0.1493	0.6064	1.5637e-09
NTHL1	REPS2	0.5446	-0.032	0.6064	1.5637e-09
PKP3	PRMT1	0.5317	0.0136	0.6062	0
UBE2G2	CTBP1	0.5699	0.068	0.6062	1.5637e-09
TRMT11	BTAF1	0.528	0.0083	0.6062	1.5637e-09
G0S2	AKR1C1	0.8007	0.3561	0.6062	0
LETM1	HAGH	0.6156	0.1313	0.6061	0
CYP1B1	ANXA1	0.6157	0.1314	0.6061	1.5637e-09
CHRDL1	LPL	0.8004	0.356	0.606	0
DSE	SPON1	0.6649	0.1964	0.606	0
UBE2G2	DVL3	0.5364	0.0209	0.6059	0
UBE2E3	PTGER4	0.5316	-0.0143	0.6057	0
MPHOSPH8	PSAP	0.5309	0.0132	0.6057	0
ELOVL1	TLE3	0.5675	0.0656	0.6056	1.5637e-09
PTGER4	GLS	0.6232	0.1423	0.6056	0
C6ORF145	VWF	0.5366	0.0217	0.6056	0
IDO1	STAT4	0.7496	0.3004	0.6056	0
C7ORF23	FRZB	0.5557	-0.0489	0.6055	0
GPD1	AKR1C1	0.754	0.3056	0.6054	0
RGL1	FBLN2	0.5269	0.0077	0.6054	0
SVEP1	PTGIS	0.6558	0.1856	0.6054	0
SLC44A4	PSMC3	0.5359	0.0209	0.6053	0
P2RX4	TIMM44	0.7279	0.2754	0.6052	0
CCL19	GBP1	0.6165	0.1337	0.6052	0
PRNP	SPARCL1	0.5628	-0.0595	0.6052	0
GPD1	LPL	0.8028	0.3597	0.605	0
OPA1	KLHDC3	-0.5462	0.0362	0.605	0
PDGFRA	FABP5	0.5237	-0.004	0.6049	0
NUP54	PIKFYVE	0.5699	0.0701	0.6048	1.5637e-09
PRKCDBP	SDC1	0.5696	-0.0696	0.6047	1.5637e-09
SERPINE2	C7ORF23	0.556	0.0505	0.6047	1.5637e-09
SPON1	MFAP2	0.5314	0.0153	0.6047	0
AKR1C1	FABP4	0.794	0.3509	0.6047	0
BRD4	GNA11	0.5375	0.0242	0.6047	0
CDK17	AIMP1	0.5455	-0.0357	0.6046	0
NUP54	WWTR1	0.5677	0.0673	0.6045	1.5637e-09
F13A1	RGS2	0.5577	0.0532	0.6045	0
RNF144A	SERPINF1	0.5327	0.0175	0.6044	0
TLE3	CAPNS1	0.7003	0.2432	0.6044	1.5637e-09
IGF1	PRNP	0.5786	0.0829	0.6043	0
SLC2A4RG	SNRPB	0.5574	0.053	0.6043	1.5637e-09
MPHOSPH8	ZNF207	0.5699	0.0708	0.6042	1.5637e-09
ELN	CILP	0.6323	0.1563	0.6041	1.5637e-09
COL14A1	SFRP1	0.5915	-0.101	0.6041	1.5637e-09
NDN	RNF144A	0.6648	0.1988	0.6041	0
AKT3	AKAP12	0.5803	0.0857	0.604	1.5637e-09
FXYD6	SRPX	0.5519	0.0457	0.6039	0
NRN1	ECM2	0.6975	0.2403	0.6039	0
ZEB1	FAS	0.5938	0.1045	0.6039	1.5637e-09
FAM108A1	UBE2G2	0.5809	0.0866	0.6039	0
ANXA1	CCND2	0.7175	0.265	0.6038	1.5637e-09
ZFYVE16	DNM2	-0.5514	-0.0453	0.6037	0
NPM1	STAT3	-0.5346	-0.0213	0.6037	0
MRPL15	STAU2	0.5393	-0.0282	0.6036	1.5637e-09
EIF4E2	KLHDC3	-0.6363	-0.1625	0.6036	0
CRK	RBM5	0.6862	0.2268	0.6035	1.5637e-09
OLFML1	GPNMB	0.5361	0.0237	0.6035	1.5637e-09
COL3A1	GPNMB	0.584	0.0915	0.6035	0
LHFP	EMP1	0.5952	0.107	0.6034	0
SNRPB	CRIP2	0.6037	0.1188	0.6034	0
SERF2	UBE2G2	0.5533	0.0484	0.6034	0
SLC43A3	TFAP2A	-0.5935	-0.1049	0.6034	1.5637e-09
DEAF1	P2RX4	0.6359	0.1623	0.6033	0
C14ORF1	KLHDC3	0.734	0.2853	0.6032	1.5637e-09
ADIPOQ	PPP1R1A	0.6841	0.2247	0.6032	0
LSM5	PPP1R12A	0.5279	-0.0123	0.6032	0
SNRPB	PPP2R1A	0.6799	0.2194	0.6032	0
POLR3C	SCYL3	0.558	0.0555	0.6032	0
NDN	GPNMB	0.5751	0.0796	0.6031	1.5637e-09
ARID5B	WWTR1	0.5414	0.0318	0.6031	0
RECQL	IFRD1	0.5918	0.1029	0.6031	0
WWTR1	SPARCL1	0.5525	0.0478	0.603	0
HSD17B11	SOCS5	0.5412	-0.0318	0.603	0
OMD	PLS3	0.5589	0.057	0.603	1.5637e-09
IGJ	GEM	0.5408	-0.0312	0.603	1.5637e-09
C21ORF33	FAM20B	0.6766	0.2156	0.6029	0
MPHOSPH8	VDAC1	0.5209	-0.0024	0.6029	0
EHMT2	GPX4	0.5686	0.0708	0.6029	0
ZNF432	NUP133	0.5227	-0.0051	0.6029	1.5637e-09
RGS2	TACC1	0.5205	-0.0021	0.6029	0
MPHOSPH8	STAT3	0.5448	0.0373	0.6027	0
MRPS18A	SLC44A4	0.5498	0.0446	0.6026	0
MTO1	ZNF432	0.5367	-0.0258	0.6026	0
KLF11	FHL1	0.5907	0.102	0.6026	0
SMARCA2	SLC44A4	0.5693	0.0722	0.6026	0
ICAM2	SFRP1	0.5432	0.0352	0.6025	0
COPA	ZNF430	0.5559	0.0534	0.6025	1.5637e-09
SERPINE2	RGL1	0.6341	0.1609	0.6025	0
GAR1	TDG	0.5953	0.1087	0.6024	0
NUP54	GLS	0.5443	0.0372	0.6022	1.5637e-09
LTBP2	TACC1	0.6404	0.1697	0.6022	0
ADAM12	GPNMB	0.5702	0.074	0.6022	1.5637e-09
ZCCHC24	FRZB	0.7102	0.2583	0.6021	0
LHFP	C6ORF145	0.5832	0.0924	0.602	0
C6ORF145	CHRDL1	0.5326	0.0207	0.602	0
C6ORF145	COL14A1	0.5792	0.087	0.602	1.5637e-09
GRAMD3	FLRT2	0.5563	0.0548	0.6019	0
DEAF1	ACTN1	0.526	0.0113	0.6019	0
ARF1	VRK1	-0.5348	-0.024	0.6019	0
TPM4	RBM5	0.596	0.1104	0.6018	0
CCDC109B	REXO2	0.5249	0.0099	0.6017	0
HNRNPUL1	SLC44A4	0.5284	0.0152	0.6016	1.5637e-09
ACTR6	MUT	0.5203	0.0034	0.6016	0
IDUA	TIMM44	0.5302	-0.0178	0.6016	0
DSE	LGALS3	0.5262	-0.012	0.6016	0
DEAF1	MPDU1	0.5959	0.1107	0.6015	0
NRN1	PTGIS	0.5668	0.0702	0.6014	0
TACC1	SPARC	0.54	0.0323	0.6014	0
C3	NDN	0.5587	0.0589	0.6013	0
NUP54	UBA2	0.6182	0.1413	0.6013	0
STAMBP	RAE1	0.525	0.0108	0.6013	1.5637e-09
TLE3	PTPRF	0.6212	0.1456	0.6012	0
SNAI2	GPNMB	0.6017	0.119	0.6012	0
MPHOSPH8	ATP6AP2	0.6026	0.1205	0.601	0
WWTR1	ANXA4	0.5308	0.0195	0.601	0
AKT3	WWTR1	0.7041	0.2524	0.601	0
VRK1	PLD3	-0.5354	-0.0261	0.601	0
NINJ2	F13A1	0.6038	0.1223	0.6009	0
TPM4	FEN1	-0.5194	-0.0032	0.6009	1.5637e-09
FERMT2	RSU1	0.58	0.0896	0.6008	1.5637e-09
NRN1	ID3	0.5763	0.0845	0.6008	0
PLAUR	SDC1	0.5522	0.0505	0.6008	0
PPWD1	UPF2	0.5315	0.0208	0.6008	1.5637e-09
LPIN1	TNFRSF1B	0.5522	0.0505	0.6008	0
C1R	RARRES1	0.5333	-0.0235	0.6007	0
FXYD5	FBLN5	0.5424	-0.0366	0.6007	0
UBE2E3	CYP1B1	0.6367	0.1671	0.6005	1.5637e-09
CRYAB	LDB2	0.5584	-0.0597	0.6005	1.5637e-09
COL4A2	CSE1L	-0.5557	-0.056	0.6004	0
FZD4	LPL	0.6112	0.1331	0.6004	0
CTSK	GPNMB	0.7457	0.3028	0.6003	1.5637e-09
ADIPOQ	AKR1C1	0.8142	0.3777	0.6003	0
PDGFRL	FZD7	0.5265	-0.0143	0.6003	0
POGK	GPX4	0.5245	0.0114	0.6002	0
SLC44A4	TFAP2A	0.5923	0.1075	0.6002	0
IGFBP2	PRKCD	0.5203	-0.0054	0.6002	0
ELN	FLRT2	0.6121	0.1347	0.6001	0
COPA	GOLGA2	0.6589	0.1967	0.6001	0
PLEKHF2	ARMC1	0.5586	0.0605	0.6001	0
BAT2	SMNDC1	-0.5911	-0.106	0.6001	0

## Sheet: Supplementary Table S3B
Supplementary Table S3B. Summary of ER-MGs in the ER-MGIN in breast cancer
Gene	Num. ER-MRTPs
TUBB6	36
GPNMB	32
NRN1	30
SFRP1	25
PRNP	24
CRYAB	22
SLC44A4	21
FRZB	21
AKR1C2	20
ELN	20
WWTR1	20
TLE3	17
DSE	17
UBE2G2	17
C6ORF145	17
AR	16
AKR1C1	14
PPP1R1A	12
NDN	11
SERPINE2	11
KRT5	11
IDO1	11
TGFBR2	11
STAU2	11
NUP54	11
ANXA1	11
RGS2	11
COPA	10
FLRT2	10
OPA1	10
LPL	10
SPON2	9
JAM2	9
CYP1B1	9
ID4	9
ZCCHC24	9
MPHOSPH8	9
PTGER4	8
KLHDC3	8
ZEB1	8
DEAF1	8
STAT3	8
GGCX	8
CILP	8
TACC1	8
LAMA2	7
PALMD	7
HSD17B11	7
WIPF1	7
F13A1	7
A2M	7
THBS3	7
THBS2	7
SNRPB	7
FAS	7
GPX4	7
EMP1	7
SERPINF1	6
CHRDL1	6
ITM2A	6
LAMB1	6
CLEC2B	6
PRKD3	6
IGF1	6
RBM5	6
C1S	6
TIMM44	6
PDGFRL	6
P2RX4	6
MSN	6
G6PC3	6
PTN	5
LPIN1	5
YWHAE	5
GSN	5
FAM20B	5
GEM	5
SOBP	5
SRPX	5
GPM6B	5
SDC1	5
STAMBP	5
CXCL12	5
LHFP	5
CFH	5
AKT3	5
SCPEP1	5
SPON1	5
FERMT2	5
ECM2	5
COL14A1	5
DPYSL3	5
CCND2	5
TFAP2A	5
SERPING1	5
DNM2	5
PROS1	4
ENPP2	4
C14ORF139	4
TCF7L2	4
GLS	4
ATP5G2	4
RGL1	4
PDGFRA	4
CSE1L	4
JAM3	4
SMARCA2	4
ADH1B	4
C21ORF33	4
PRKCDBP	4
LGALS3	4
GPD1	4
C10ORF10	4
ACTR6	4
KCTD12	4
LY96	4
DPT	4
C11ORF75	4
ARF1	4
FBLN2	4
ZNF430	4
HAGH	4
UBE2E3	4
ICAM2	4
PRKAB1	4
MMP2	4
SPARC	4
SPARCL1	4
GOLGA2	4
SLC29A1	4
MFAP4	3
TMEM204	3
CRISPLD2	3
C3	3
GABRP	3
PI4KB	3
PLAUR	3
AKR1B1	3
CHMP5	3
MED13L	3
ITIH5	3
CDH11	3
G0S2	3
AKAP12	3
FABP5	3
TBC1D17	3
HTRA1	3
P4HTM	3
PLIN1	3
MFAP5	3
POGK	3
SNAI2	3
LDB2	3
WWP1	3
TLN1	3
ID3	3
MTO1	3
NXN	3
MFAP2	3
NINJ2	3
GRAMD3	3
FABP4	3
ARID5B	3
LRP1	3
SPOCK2	3
RARRES1	3
C7ORF23	3
RNF144A	3
ZFYVE16	3
ADIPOQ	3
VRK1	3
MYH11	3
ITGBL1	3
FBLN5	3
FHL1	3
COL8A2	3
NPC2	3
LAMA4	3
SEPT11	3
CAV1	3
PRKCSH	3
PTPRF	3
NUCB1	3
PTGIS	3
CAPNS1	3
VWF	3
SMNDC1	3
VPS13B	2
ACTL8	2
SNRNP25	2
FUS	2
SYNM	2
C1ORF105	2
TNS1	2
CFI	2
GNG11	2
FXYD6	2
SOX10	2
RARRES2	2
NBEAL2	2
NIPBL	2
GPS2	2
C14ORF156	2
C8ORF33	2
ZKSCAN1	2
RPL10	2
DYRK2	2
RAE1	2
COL6A3	2
HEG1	2
SLC17A5	2
IGJ	2
KRT14	2
ATF1	2
ACTN1	2
LPAR1	2
SOD2	2
PELI1	2
RCHY1	2
UBXN7	2
FMR1	2
HGS	2
KLF11	2
GANAB	2
MARCH7	2
RND3	2
PPAP2B	2
TAX1BP3	2
CCDC109B	2
RASL12	2
SVEP1	2
C1R	2
CCNL2	2
FZD7	2
VASP	2
KLHL2	2
WSB1	2
EXOC1	2
CCL19	2
FBLN1	2
RFNG	2
LMO2	2
HECA	2
EIF4E2	2
COL4A2	2
CHCHD7	2
SGCE	2
PRKCD	2
REXO2	2
CAV2	2
SLC43A3	2
LSM5	2
RECQL	2
OMD	2
ZNF432	2
ADAM12	2
TPM4	2
HNRNPUL1	2
IDUA	2
CTSK	2
TCEB1	2
RLBP1	2
PIK3CD	2
VPS33B	2
FEN1	2
EIF2S3	2
UBA2	2
BAG1	2
SHC1	2
CLUAP1	2
SCARB2	2
LTB	2
ALDH6A1	2
ISLR	2
ETV5	2
PTPRCAP	2
GSS	2
ANXA4	2
PRMT1	2
SMARCC1	2
SIRPA	2
CDH3	2
IFRD1	2
PPP1CB	2
DAB2	2
ZNF207	2
PLS3	2
DCN	2
MUT	2
LITAF	2
TNFAIP6	2
CAPRIN1	2
PSMC3	2
AP1M2	2
GAPDH	2
NR4A1	2
SOCS5	2
GBP1	2
CIDEA	1
KIT	1
RBM4	1
SPHK1	1
CIDEC	1
TMEM168	1
FYN	1
FAM82B	1
MIA	1
RRS1	1
SFXN1	1
ITGA7	1
TMEM132A	1
CDC34	1
TSPAN7	1
TOMM22	1
GCFC1	1
ZNF688	1
IL1R1	1
DSCC1	1
FAM13A	1
HEATR1	1
C9ORF82	1
CD247	1
PCBP2	1
PVRIG	1
MXRA8	1
POLR3K	1
KRT8	1
FASTKD3	1
TMEM123	1
CPVL	1
UBQLN2	1
PHACTR4	1
NBPF10	1
SAC3D1	1
PLSCR4	1
PLXNB1	1
HHAT	1
FASN	1
TRAPPC6A	1
DOCK2	1
MDFIC	1
CAD	1
TMEM70	1
AES	1
AACS	1
MTUS1	1
C14ORF101	1
RNF111	1
C13ORF15	1
MRPL13	1
C1ORF54	1
GRPEL1	1
CETN3	1
PHF11	1
NDRG2	1
MME	1
SLC5A3	1
ARFGEF2	1
PMS1	1
GGA2	1
CCDC25	1
ZNF7	1
HOXA5	1
TUG1	1
TGS1	1
PIAS1	1
KIAA0430	1
ZNF706	1
ERI2	1
EFR3A	1
FAP	1
LARP1	1
APLP1	1
SORBS3	1
PTPLAD1	1
USP3	1
LTN1	1
IFT57	1
ISG20L2	1
TRMT12	1
ZFAND6	1
CXCL9	1
MRPS28	1
SORBS1	1
LUM	1
C16ORF61	1
PILRB	1
WDYHV1	1
TXN2	1
TP53I11	1
PTOV1	1
GPX7	1
SERPINE1	1
ATP6V0D1	1
ADAP2	1
KLF6	1
SHB	1
PNRC1	1
NSFL1C	1
STX7	1
TBX19	1
CD46	1
LRRC15	1
C13ORF18	1
NOL11	1
PPAP2A	1
ST3GAL1	1
TFRC	1
NEK7	1
BCL11A	1
MEN1	1
PRPF18	1
USP7	1
RBM7	1
IGL@	1
SMC3	1
HMG20B	1
RAD54B	1
MEF2C	1
MT1X	1
GCN1L1	1
ARHGAP15	1
ELTD1	1
NTHL1	1
PKP3	1
TRMT11	1
LETM1	1
ELOVL1	1
BRD4	1
CDK17	1
SLC2A4RG	1
FAM108A1	1
NPM1	1
MRPL15	1
CRK	1
OLFML1	1
COL3A1	1
SERF2	1
C14ORF1	1
POLR3C	1
EHMT2	1
MRPS18A	1
GAR1	1
LTBP2	1
PPWD1	1
FXYD5	1
FZD4	1
IGFBP2	1
PLEKHF2	1
BAT2	1
CX3CL1	1
PEA15	1
CCS	1
MALL	1
LRRC41	1
MYLK	1
ZYX	1
UQCRB	1
DNASE2	1
CD19	1
CGA	1
OGDH	1
CCPG1	1
CSF2RB	1
SLIT2	1
FGFBP1	1
RIOK3	1
RAPGEF2	1
KLF10	1
ACIN1	1
DARC	1
NFYC	1
TRAPPC10	1
PFDN4	1
SPAG5	1
STK17A	1
SSPN	1
S100A10	1
SPINT1	1
LGALS8	1
MUC1	1
ACTB	1
P4HB	1
BAZ2B	1
GAA	1
RAB1A	1
SPTLC2	1
KLRK1	1
ABI1	1
TGFB1	1
PPIC	1
ATP6V1C1	1
ZDHHC17	1
ZFHX3	1
C1ORF66	1
NBL1	1
MRPS12	1
TSN	1
VEGFC	1
NUAK1	1
C7	1
PRPF4	1
CFD	1
DCTN1	1
HERC2	1
SPOCK1	1
PABPN1	1
PPP2R2A	1
VPS4B	1
RCAN2	1
CFDP1	1
NXT2	1
ESPL1	1
COX17	1
MBNL1	1
PTRF	1
UCHL3	1
PUM1	1
PCOLCE	1
GDE1	1
ATR	1
PAWR	1
SNX4	1
TUBGCP3	1
TBL3	1
ST6GAL1	1
SIAH2	1
SLC39A14	1
SMS	1
MAP4K1	1
ENY2	1
HSPBAP1	1
RHOC	1
CLDN3	1
JUP	1
TACSTD2	1
VIM	1
HRSP12	1
HNRNPC	1
CH25H	1
CDC73	1
DPM2	1
C12ORF29	1
ATP7A	1
ZFP36L2	1
ZFR	1
KRT17	1
DDR1	1
UTP14C	1
RALGDS	1
MAN1B1	1
WDR11	1
LRRC17	1
AIDA	1
TFDP1	1
C6ORF108	1
DROSHA	1
ZFP36L1	1
AEBP1	1
SERPINB9	1
RNPEP	1
ALDH1A3	1
ABL1	1
RCBTB2	1
MLL4	1
LEPREL4	1
SLIT3	1
SPTAN1	1
FABP7	1
POLR1C	1
FEZ1	1
ARL6IP1	1
ARF4	1
GPAA1	1
ARL4A	1
POLR2K	1
TWF1	1
LPCAT3	1
GZMK	1
HLA-E	1
ICT1	1
REPS2	1
CTBP1	1
BTAF1	1
DVL3	1
PSAP	1
STAT4	1
PIKFYVE	1
GNA11	1
AIMP1	1
CRIP2	1
PPP1R12A	1
PPP2R1A	1
SCYL3	1
VDAC1	1
NUP133	1
TDG	1
MPDU1	1
ATP6AP2	1
PLD3	1
RSU1	1
UPF2	1
TNFRSF1B	1
ARMC1	1
