# Supplementary material for: Differential network analysis reveals the genome-wide landscape of estrogen receptor modulation in hormonal cancers
Source: Sci Rep. 2016 Mar 14;6:23035. doi: 10.1038/srep23035 (PMC4789788; doi:10.1038/srep23035)
Supplement: Supplementary Table S4 [file srep23035-s3.xls]

## Sheet: Supplementary Table S4A
Supplementary Table S4A. ER-MRTPs in the ER-MGSIN in breast cancer
Geneset1	Category	Geneset2	Category	Raw corr in ER+	Raw corr in ER-	Modulation score	Bonferroni P
AMIT_EGF_RESPONSE_480_HELA	c2.cgp	SCHLOSSER_SERUM_RESPONSE_UP	c2.cgp	0.7533	0.0904	0.7646	0
BOQUEST_STEM_CELL_CULTURED_VS_FRESH_DN	c2.cgp	LEE_LIVER_CANCER_ACOX1_UP	c2.cgp	0.7065	0.0404	0.7592	0
WU_SILENCED_BY_METHYLATION_IN_BLADDER_CANCER	c2.cgp	LEE_LIVER_CANCER_ACOX1_UP	c2.cgp	0.699	0.0414	0.7516	0
LEE_LIVER_CANCER_ACOX1_UP	c2.cgp	BERTUCCI_INVASIVE_CARCINOMA_DUCTAL_VS_LOBULAR_DN	c2.cgp	0.6762	-0.0147	0.7497	0
LEE_LIVER_CANCER_ACOX1_UP	c2.cgp	VANHARANTA_UTERINE_FIBROID_DN	c2.cgp	0.7221	0.0895	0.7376	0
LIM_MAMMARY_LUMINAL_MATURE_DN	c2.cgp	WU_SILENCED_BY_METHYLATION_IN_BLADDER_CANCER	c2.cgp	0.7812	0.1796	0.723	0
LIM_MAMMARY_LUMINAL_MATURE_DN	c2.cgp	WANG_IMMORTALIZED_BY_HOXA9_AND_MEIS1_DN	c2.cgp	0.705	0.094	0.7187	0
SWEET_LUNG_CANCER_KRAS_DN	c2.cgp	LEE_LIVER_CANCER_ACOX1_UP	c2.cgp	0.7231	0.1216	0.715	0
ACTAYRNNNCCCR_UNKNOWN	c3.tft	LIM_MAMMARY_LUMINAL_MATURE_DN	c2.cgp	-0.7105	-0.1104	0.7118	0
WANG_IMMORTALIZED_BY_HOXA9_AND_MEIS1_DN	c2.cgp	LEE_LIVER_CANCER_E2F1_UP	c2.cgp	0.6681	0.0594	0.7095	2.2774e-10
LEE_LIVER_CANCER_ACOX1_UP	c2.cgp	WONG_ENDMETRIUM_CANCER_DN	c2.cgp	0.6431	0.0283	0.7082	0
V$BACH1_01	c3.tft	KASLER_HDAC7_TARGETS_1_UP	c2.cgp	0.6448	0.0334	0.7062	2.2774e-10
WANG_IMMORTALIZED_BY_HOXA9_AND_MEIS1_DN	c2.cgp	LEE_LIVER_CANCER_DENA_UP	c2.cgp	0.64	-0.0314	0.7029	0
BROWNE_HCMV_INFECTION_24HR_UP	c2.cgp	HOEBEKE_LYMPHOID_STEM_CELL_DN	c2.cgp	-0.6198	0.0049	0.7024	0
LEE_LIVER_CANCER_ACOX1_UP	c2.cgp	DELYS_THYROID_CANCER_DN	c2.cgp	0.6658	-0.0671	0.7018	0
SCHLOSSER_SERUM_RESPONSE_UP	c2.cgp	CREIGHTON_AKT1_SIGNALING_VIA_MTOR_UP	c2.cgp	0.685	0.1003	0.6957	0
KASLER_HDAC7_TARGETS_1_UP	c2.cgp	LEE_CALORIE_RESTRICTION_NEOCORTEX_DN	c2.cgp	0.6785	0.0942	0.694	2.2774e-10
SENGUPTA_EBNA1_ANTICORRELATED	c2.cgp	SHETH_LIVER_CANCER_VS_TXNIP_LOSS_PAM1	c2.cgp	0.638	0.0423	0.693	0
LIM_MAMMARY_LUMINAL_MATURE_DN	c2.cgp	VALK_AML_CLUSTER_11	c2.cgp	0.8	0.2412	0.6929	0
CUI_TCF21_TARGETS_UP	c2.cgp	CHEOK_RESPONSE_TO_HD_MTX_UP	c2.cgp	0.6536	0.0641	0.6923	0
V$AP1_Q4_01	c3.tft	KASLER_HDAC7_TARGETS_1_UP	c2.cgp	0.6525	0.0637	0.6915	2.2774e-10
V$AP1_Q6	c3.tft	KASLER_HDAC7_TARGETS_1_UP	c2.cgp	0.6333	0.0385	0.6913	0
P53_DN.V1_UP	c6	VANHARANTA_UTERINE_FIBROID_DN	c2.cgp	0.6487	0.0606	0.6901	0
V$ATF_01	c3.tft	KASLER_HDAC7_TARGETS_1_UP	c2.cgp	0.6055	0.0028	0.6897	2.2774e-10
YAO_HOXA10_TARGETS_VIA_PROGESTERONE_UP	c2.cgp	LEE_LIVER_CANCER_ACOX1_UP	c2.cgp	0.6642	0.0836	0.6882	2.2774e-10
GALINDO_IMMUNE_RESPONSE_TO_ENTEROTOXIN	c2.cgp	DING_LUNG_CANCER_EXPRESSION_BY_COPY_NUMBER	c2.cgp	-0.6089	-0.0105	0.6875	0
TGCGCANK_UNKNOWN	c3.tft	LIM_MAMMARY_LUMINAL_MATURE_DN	c2.cgp	-0.6795	-0.105	0.6871	0
HOFFMANN_LARGE_TO_SMALL_PRE_BII_LYMPHOCYTE_DN	c2.cgp	AMIT_EGF_RESPONSE_480_HELA	c2.cgp	0.6154	0.0213	0.6861	0
MARCHINI_TRABECTEDIN_RESISTANCE_DN	c2.cgp	FERRANDO_T_ALL_WITH_MLL_ENL_FUSION_UP	c2.cgp	0.6	0.0065	0.6815	0
V$HIF1_Q5	c3.tft	KASLER_HDAC7_TARGETS_1_UP	c2.cgp	0.6697	0.1029	0.6793	0
VERHAAK_AML_WITH_NPM1_MUTATED_DN	c2.cgp	LEE_LIVER_CANCER_ACOX1_UP	c2.cgp	0.6524	0.0809	0.6789	2.2774e-10
AMIT_EGF_RESPONSE_480_HELA	c2.cgp	MULLIGHAN_NPM1_MUTATED_SIGNATURE_1_DN	c2.cgp	0.6062	0.0238	0.6751	2.2774e-10
YAO_TEMPORAL_RESPONSE_TO_PROGESTERONE_CLUSTER_0	c2.cgp	LEE_LIVER_CANCER_ACOX1_UP	c2.cgp	0.6809	0.1251	0.6737	0
NUTT_GBM_VS_AO_GLIOMA_UP	c2.cgp	BROWNE_HCMV_INFECTION_18HR_UP	c2.cgp	-0.6012	-0.0192	0.6735	2.2774e-10
LEE_AGING_NEOCORTEX_UP	c2.cgp	BROWNE_HCMV_INFECTION_18HR_UP	c2.cgp	-0.6327	0.0633	0.6726	0
MCBRYAN_PUBERTAL_BREAST_4_5WK_UP	c2.cgp	MULLIGHAN_MLL_SIGNATURE_2_DN	c2.cgp	0.593	-0.0109	0.6713	0
BROWNE_HCMV_INFECTION_2HR_UP	c2.cgp	LEE_LIVER_CANCER_ACOX1_UP	c2.cgp	0.6164	0.0437	0.6708	0
BROWNE_HCMV_INFECTION_24HR_UP	c2.cgp	NIKOLSKY_MUTATED_AND_AMPLIFIED_IN_BREAST_CANCER	c2.cgp	0.6446	0.0819	0.6707	0
WEIGEL_OXIDATIVE_STRESS_RESPONSE	c2.cgp	SCHLOSSER_SERUM_RESPONSE_UP	c2.cgp	0.7113	0.168	0.6703	2.2774e-10
TCCCRNNRTGC_UNKNOWN	c3.tft	LIM_MAMMARY_LUMINAL_MATURE_DN	c2.cgp	-0.5964	-0.0174	0.67	0
BOQUEST_STEM_CELL_CULTURED_VS_FRESH_DN	c2.cgp	TURASHVILI_BREAST_DUCTAL_CARCINOMA_VS_DUCTAL_NORMAL_DN	c2.cgp	0.5925	0.0145	0.6681	0
V$AML_Q6	c3.tft	SHETH_LIVER_CANCER_VS_TXNIP_LOSS_PAM1	c2.cgp	0.6286	0.0666	0.6662	0
ESC_J1_UP_EARLY.V1_DN	c6	RASHI_RESPONSE_TO_IONIZING_RADIATION_2	c2.cgp	0.7188	0.1829	0.6661	2.2774e-10
V$CREB_Q2	c3.tft	ACEVEDO_LIVER_CANCER_DN	c2.cgp	0.5867	-0.0096	0.6659	0
RGAGGAARY_V$PU1_Q6	c3.tft	SHETH_LIVER_CANCER_VS_TXNIP_LOSS_PAM1	c2.cgp	0.6821	0.138	0.6653	0
KASLER_HDAC7_TARGETS_1_UP	c2.cgp	SHETH_LIVER_CANCER_VS_TXNIP_LOSS_PAM1	c2.cgp	0.6045	-0.0354	0.665	0
IKEDA_MIR1_TARGETS_UP	c2.cgp	SANSOM_APC_TARGETS	c2.cgp	-0.6383	-0.0836	0.6633	0
CHEOK_RESPONSE_TO_HD_MTX_UP	c2.cgp	LIEN_BREAST_CARCINOMA_METAPLASTIC_VS_DUCTAL_UP	c2.cgp	0.6229	0.0643	0.6623	0
SIRNA_EIF4GI_DN	c6	AMIT_EGF_RESPONSE_480_HELA	c2.cgp	-0.5969	0.03	0.6613	0
V$CMYB_01	c3.tft	CREIGHTON_AKT1_SIGNALING_VIA_MTOR_UP	c2.cgp	0.5763	0.0015	0.6611	0
V$AP1_Q4	c3.tft	KASLER_HDAC7_TARGETS_1_UP	c2.cgp	0.5859	0.0154	0.6608	0
LIM_MAMMARY_LUMINAL_MATURE_DN	c2.cgp	BOQUEST_STEM_CELL_CULTURED_VS_FRESH_DN	c2.cgp	0.7654	0.2454	0.6607	0
BROWNE_HCMV_INFECTION_24HR_UP	c2.cgp	KAAB_FAILED_HEART_ATRIUM_UP	c2.cgp	0.5745	0	0.6604	0
V$SMAD_Q6	c3.tft	COULOUARN_TEMPORAL_TGFB1_SIGNATURE_DN	c2.cgp	0.5872	0.0191	0.6595	2.2774e-10
KLEIN_PRIMARY_EFFUSION_LYMPHOMA_DN	c2.cgp	YANG_BREAST_CANCER_ESR1_BULK_UP	c2.cgp	-0.5757	-0.0033	0.6592	0
LI_INDUCED_T_TO_NATURAL_KILLER_DN	c2.cgp	HENDRICKS_SMARCA4_TARGETS_UP	c2.cgp	0.6194	0.0638	0.6592	0
DUTERTRE_ESTRADIOL_RESPONSE_6HR_DN	c2.cgp	CAIRO_LIVER_DEVELOPMENT_UP	c2.cgp	0.5918	-0.0262	0.6589	0
SWEET_LUNG_CANCER_KRAS_DN	c2.cgp	MCBRYAN_PUBERTAL_BREAST_4_5WK_UP	c2.cgp	0.5771	0.006	0.6587	0
LEE_LIVER_CANCER_E2F1_UP	c2.cgp	BERTUCCI_INVASIVE_CARCINOMA_DUCTAL_VS_LOBULAR_DN	c2.cgp	0.645	0.0992	0.6584	0
WU_SILENCED_BY_METHYLATION_IN_BLADDER_CANCER	c2.cgp	LEE_LIVER_CANCER_DENA_UP	c2.cgp	0.738	0.2167	0.6582	0
V$ETS1_B	c3.tft	SHETH_LIVER_CANCER_VS_TXNIP_LOSS_PAM1	c2.cgp	0.6219	0.0685	0.6582	0
P53_DN.V1_UP	c6	DELYS_THYROID_CANCER_DN	c2.cgp	0.6194	0.0653	0.6581	0
V$ATF4_Q2	c3.tft	KASLER_HDAC7_TARGETS_1_UP	c2.cgp	0.6683	0.1302	0.6581	2.2774e-10
WU_SILENCED_BY_METHYLATION_IN_BLADDER_CANCER	c2.cgp	HOEBEKE_LYMPHOID_STEM_CELL_DN	c2.cgp	0.6469	0.1034	0.6572	0
LI_INDUCED_T_TO_NATURAL_KILLER_DN	c2.cgp	DELYS_THYROID_CANCER_UP	c2.cgp	0.6007	0.0419	0.6564	0
V$BACH2_01	c3.tft	KASLER_HDAC7_TARGETS_1_UP	c2.cgp	0.6721	0.1382	0.6557	0
CAHOY_ASTROCYTIC	c6	SHETH_LIVER_CANCER_VS_TXNIP_LOSS_PAM4	c2.cgp	0.6589	0.1213	0.6556	0
ACTAYRNNNCCCR_UNKNOWN	c3.tft	LIM_MAMMARY_STEM_CELL_DN	c2.cgp	0.6291	0.0818	0.6555	0
P53_DN.V1_UP	c6	WU_SILENCED_BY_METHYLATION_IN_BLADDER_CANCER	c2.cgp	0.5936	0.0337	0.6553	0
LEE_LIVER_CANCER_ACOX1_UP	c2.cgp	INGRAM_SHH_TARGETS_UP	c2.cgp	0.6383	0.0958	0.6543	0
SMITH_TERT_TARGETS_DN	c2.cgp	PAPASPYRIDONOS_UNSTABLE_ATEROSCLEROTIC_PLAQUE_DN	c2.cgp	0.5883	0.0285	0.6538	0
V$NFKB_Q6_01	c3.tft	SHETH_LIVER_CANCER_VS_TXNIP_LOSS_PAM1	c2.cgp	0.6314	0.0885	0.6529	0
BOQUEST_STEM_CELL_CULTURED_VS_FRESH_DN	c2.cgp	WU_CELL_MIGRATION	c2.cgp	0.6835	0.1578	0.6521	0
V$NRF1_Q6	c3.tft	CHARAFE_BREAST_CANCER_LUMINAL_VS_MESENCHYMAL_UP	c2.cgp	0.6129	0.0651	0.6517	0
BROWNE_HCMV_INFECTION_20HR_UP	c2.cgp	DOANE_RESPONSE_TO_ANDROGEN_UP	c2.cgp	0.5816	0.022	0.6517	0
ESC_V6.5_UP_EARLY.V1_DN	c6	LI_INDUCED_T_TO_NATURAL_KILLER_DN	c2.cgp	0.6157	0.0691	0.6517	0
LEE_LIVER_CANCER_E2F1_UP	c2.cgp	WONG_ENDMETRIUM_CANCER_DN	c2.cgp	0.7126	0.1952	0.6513	0
QI_HYPOXIA_TARGETS_OF_HIF1A_AND_FOXA2	c2.cgp	SCHLOSSER_SERUM_RESPONSE_UP	c2.cgp	0.6435	0.1068	0.6513	0
DELACROIX_RAR_BOUND_ES	c2.cgp	BENPORATH_MYC_TARGETS_WITH_EBOX	c2.cgp	0.6144	0.0701	0.6495	0
LEE_LIVER_CANCER_ACOX1_UP	c2.cgp	WAMUNYOKOLI_OVARIAN_CANCER_GRADES_1_2_DN	c2.cgp	0.6498	0.118	0.6492	0
SMID_BREAST_CANCER_RELAPSE_IN_BONE_DN	c2.cgp	CHEOK_RESPONSE_TO_HD_MTX_UP	c2.cgp	0.6036	0.056	0.6492	2.2774e-10
V$STAT1_02	c3.tft	CHARAFE_BREAST_CANCER_LUMINAL_VS_MESENCHYMAL_UP	c2.cgp	0.5692	-0.0084	0.6489	0
LIM_MAMMARY_LUMINAL_MATURE_DN	c2.cgp	ROSS_AML_WITH_CBFB_MYH11_FUSION	c2.cgp	0.7164	0.2032	0.6489	0
CAHOY_ASTROCYTIC	c6	HSIAO_LIVER_SPECIFIC_GENES	c2.cgp	0.6493	0.1179	0.6489	2.2774e-10
TCCCRNNRTGC_UNKNOWN	c3.tft	MORI_PLASMA_CELL_DN	c2.cgp	-0.5757	0.0178	0.6487	0
V$ETS1_B	c3.tft	AMIT_EGF_RESPONSE_480_HELA	c2.cgp	0.6082	0.0636	0.6482	0
GRESHOCK_CANCER_COPY_NUMBER_UP	c2.cgp	SHETH_LIVER_CANCER_VS_TXNIP_LOSS_PAM1	c2.cgp	0.5703	0.0125	0.6471	0
MARTENS_BOUND_BY_PML_RARA_FUSION	c2.cgp	AMIT_EGF_RESPONSE_480_HELA	c2.cgp	0.7266	0.2187	0.6466	2.2774e-10
BOQUEST_STEM_CELL_CULTURED_VS_FRESH_DN	c2.cgp	HOEBEKE_LYMPHOID_STEM_CELL_DN	c2.cgp	0.6278	0.0929	0.6462	0
ZHANG_BREAST_CANCER_PROGENITORS_UP	c2.cgp	GALINDO_IMMUNE_RESPONSE_TO_ENTEROTOXIN	c2.cgp	-0.61	-0.0687	0.6462	0
V$NRF1_Q6	c3.tft	LIM_MAMMARY_LUMINAL_MATURE_DN	c2.cgp	-0.6727	-0.1527	0.6457	0
SENGUPTA_EBNA1_ANTICORRELATED	c2.cgp	SABATES_COLORECTAL_ADENOMA_UP	c2.cgp	0.6044	0.0622	0.6454	0
AMIT_EGF_RESPONSE_480_HELA	c2.cgp	RODRIGUES_NTN1_TARGETS_DN	c2.cgp	0.7523	0.251	0.6452	0
LEE_LIVER_CANCER_E2F1_UP	c2.cgp	DELYS_THYROID_CANCER_DN	c2.cgp	0.6078	0.0673	0.6451	2.2774e-10
CAHOY_ASTROCYTIC	c6	YAGI_AML_WITH_INV_16_TRANSLOCATION	c2.cgp	0.6057	0.0648	0.6449	0
LI_INDUCED_T_TO_NATURAL_KILLER_DN	c2.cgp	CUI_TCF21_TARGETS_UP	c2.cgp	0.6256	0.0923	0.6444	0
V$SMAD4_Q6	c3.tft	BENPORATH_MYC_TARGETS_WITH_EBOX	c2.cgp	0.5826	-0.0334	0.6444	0
HINATA_NFKB_TARGETS_KERATINOCYTE_UP	c2.cgp	WANG_IMMORTALIZED_BY_HOXA9_AND_MEIS1_DN	c2.cgp	0.5907	0.0454	0.6438	0
FINAK_BREAST_CANCER_SDPP_SIGNATURE	c2.cgp	LEE_LIVER_CANCER_E2F1_UP	c2.cgp	0.6013	0.0602	0.6437	0
V$ATF_01	c3.tft	ACEVEDO_LIVER_CANCER_DN	c2.cgp	0.6548	0.1322	0.6437	0
DCA_UP.V1_DN	c6	BROWNE_HCMV_INFECTION_24HR_UP	c2.cgp	0.5646	-0.0093	0.6436	0
LEE_LIVER_CANCER_DENA_UP	c2.cgp	BERTUCCI_INVASIVE_CARCINOMA_DUCTAL_VS_LOBULAR_DN	c2.cgp	0.6389	0.1113	0.6436	0
V$ETS2_B	c3.tft	YANG_BREAST_CANCER_ESR1_BULK_UP	c2.cgp	-0.5584	0.0005	0.6435	0
V$PAX4_01	c3.tft	BENPORATH_MYC_TARGETS_WITH_EBOX	c2.cgp	0.5744	-0.0239	0.643	0
MILI_PSEUDOPODIA_HAPTOTAXIS_UP	c2.cgp	AMIT_EGF_RESPONSE_480_HELA	c2.cgp	-0.6306	-0.1012	0.6429	0
HADDAD_T_LYMPHOCYTE_AND_NK_PROGENITOR_DN	c2.cgp	YANG_BREAST_CANCER_ESR1_BULK_UP	c2.cgp	-0.6012	-0.0615	0.6427	0
LIM_MAMMARY_LUMINAL_MATURE_DN	c2.cgp	DIAZ_CHRONIC_MEYLOGENOUS_LEUKEMIA_DN	c2.cgp	0.7099	0.2039	0.6425	2.2774e-10
CHEOK_RESPONSE_TO_HD_MTX_UP	c2.cgp	YANG_BREAST_CANCER_ESR1_BULK_UP	c2.cgp	-0.6651	-0.1477	0.6422	0
MTOR_UP.V1_UP	c6	NIKOLSKY_MUTATED_AND_AMPLIFIED_IN_BREAST_CANCER	c2.cgp	0.6002	0.0611	0.642	0
V$ETS2_B	c3.tft	LIEN_BREAST_CARCINOMA_METAPLASTIC_VS_DUCTAL_UP	c2.cgp	0.5595	0.0046	0.6417	0
V$ETS2_B	c3.tft	RASHI_RESPONSE_TO_IONIZING_RADIATION_2	c2.cgp	0.5637	-0.0106	0.6417	2.2774e-10
FINAK_BREAST_CANCER_SDPP_SIGNATURE	c2.cgp	LIANG_SILENCED_BY_METHYLATION_UP	c2.cgp	0.6243	0.0944	0.6416	0
WAMUNYOKOLI_OVARIAN_CANCER_GRADES_1_2_DN	c2.cgp	WANG_CLIM2_TARGETS_UP	c2.cgp	-0.5628	-0.0097	0.6414	0
HORIUCHI_WTAP_TARGETS_UP	c2.cgp	chr7p13	c1	-0.5762	-0.0287	0.6413	0
LEE_LIVER_CANCER_ACOX1_UP	c2.cgp	KANG_GIST_WITH_PDGFRA_UP	c2.cgp	0.6578	0.1395	0.6412	2.2774e-10
CAIRO_HEPATOBLASTOMA_CLASSES_DN	c2.cgp	LEE_LIVER_CANCER_E2F1_UP	c2.cgp	0.5901	0.0487	0.6409	2.2774e-10
DEMAGALHAES_AGING_UP	c2.cgp	BEGUM_TARGETS_OF_PAX3_FOXO1_FUSION_UP	c2.cgp	0.5556	0.0003	0.6408	0
BOQUEST_STEM_CELL_DN	c2.cgp	LEE_LIVER_CANCER_ACOX1_UP	c2.cgp	0.624	0.0953	0.6407	0
RAF_UP.V1_UP	c6	DELYS_THYROID_CANCER_DN	c2.cgp	0.6733	0.1605	0.6406	0
V$NFKB_Q6_01	c3.tft	HAHTOLA_MYCOSIS_FUNGOIDES_CD4_DN	c2.cgp	-0.7157	-0.214	0.6402	0
V$LFA1_Q6	c3.tft	BENPORATH_MYC_TARGETS_WITH_EBOX	c2.cgp	0.5672	-0.0176	0.6402	0
SIRNA_EIF4GI_DN	c6	GARY_CD5_TARGETS_UP	c2.cgp	-0.615	-0.084	0.6401	0
WU_SILENCED_BY_METHYLATION_IN_BLADDER_CANCER	c2.cgp	TURASHVILI_BREAST_DUCTAL_CARCINOMA_VS_DUCTAL_NORMAL_DN	c2.cgp	0.6074	0.074	0.6398	0
LEE_LIVER_CANCER_DENA_UP	c2.cgp	DELYS_THYROID_CANCER_DN	c2.cgp	0.5884	0.0478	0.6398	2.2774e-10
RODWELL_AGING_KIDNEY_UP	c2.cgp	CUI_TCF21_TARGETS_UP	c2.cgp	0.6072	0.0739	0.6397	0
MEK_UP.V1_UP	c6	LIM_MAMMARY_LUMINAL_MATURE_DN	c2.cgp	0.6446	0.1244	0.6396	0
PANGAS_TUMOR_SUPPRESSION_BY_SMAD1_AND_SMAD5_UP	c2.cgp	LEE_LIVER_CANCER_ACOX1_UP	c2.cgp	0.6423	0.1215	0.6394	0
LIM_MAMMARY_LUMINAL_MATURE_DN	c2.cgp	CAIRO_HEPATOBLASTOMA_CLASSES_DN	c2.cgp	0.6745	0.1639	0.6392	2.2774e-10
GGGNNTTTCC_V$NFKB_Q6_01	c3.tft	HAHTOLA_MYCOSIS_FUNGOIDES_CD4_DN	c2.cgp	-0.6059	-0.0729	0.6391	0
CUI_TCF21_TARGETS_UP	c2.cgp	HADDAD_T_LYMPHOCYTE_AND_NK_PROGENITOR_DN	c2.cgp	0.6024	0.0693	0.6382	0
DELYS_THYROID_CANCER_DN	c2.cgp	HOEBEKE_LYMPHOID_STEM_CELL_DN	c2.cgp	0.5619	0.0128	0.6382	0
VALK_AML_CLUSTER_11	c2.cgp	LEE_LIVER_CANCER_ACOX1_UP	c2.cgp	0.6883	0.1837	0.6375	0
VALK_AML_CLUSTER_11	c2.cgp	WU_CELL_MIGRATION	c2.cgp	0.7438	0.2517	0.6372	2.2774e-10
V$NRF1_Q6	c3.tft	LIM_MAMMARY_STEM_CELL_DN	c2.cgp	0.5971	0.0638	0.6369	0
PANGAS_TUMOR_SUPPRESSION_BY_SMAD1_AND_SMAD5_UP	c2.cgp	POTTI_ADRIAMYCIN_SENSITIVITY	c2.cgp	0.5903	0.0544	0.6368	2.2774e-10
DASU_IL6_SIGNALING_UP	c2.cgp	BROWNE_HCMV_INFECTION_18HR_UP	c2.cgp	-0.5646	0.0186	0.6368	0
LINDSTEDT_DENDRITIC_CELL_MATURATION_C	c2.cgp	WU_CELL_MIGRATION	c2.cgp	0.7043	0.2053	0.6363	0
SMID_BREAST_CANCER_RELAPSE_IN_LUNG_DN	c2.cgp	TURASHVILI_BREAST_DUCTAL_CARCINOMA_VS_LOBULAR_NORMAL_DN	c2.cgp	0.5758	0.035	0.6363	0
CSR_LATE_UP.V1_DN	c6	LEE_LIVER_CANCER_ACOX1_UP	c2.cgp	0.616	0.0913	0.6357	0
SESTO_RESPONSE_TO_UV_C2	c2.cgp	RODRIGUES_DCC_TARGETS_DN	c2.cgp	0.5596	-0.0132	0.6356	2.2774e-10
V$SMAD4_Q6	c3.tft	BONOME_OVARIAN_CANCER_POOR_SURVIVAL_DN	c2.cgp	0.6526	0.141	0.6351	0
V$ATF_01	c3.tft	GARY_CD5_TARGETS_UP	c2.cgp	0.5746	0.0356	0.6347	0
WOO_LIVER_CANCER_RECURRENCE_UP	c2.cgp	WANG_IMMORTALIZED_BY_HOXA9_AND_MEIS1_DN	c2.cgp	0.5524	-0.0043	0.6346	0
CAHOY_ASTROCYTIC	c6	MCCABE_BOUND_BY_HOXC6	c2.cgp	0.6982	0.2002	0.6344	0
LEE_EARLY_T_LYMPHOCYTE_DN	c2.cgp	LIANG_SILENCED_BY_METHYLATION_UP	c2.cgp	0.5765	0.0389	0.6342	0
WU_CELL_MIGRATION	c2.cgp	VANHARANTA_UTERINE_FIBROID_DN	c2.cgp	0.7751	0.2916	0.6341	0
LINDSTEDT_DENDRITIC_CELL_MATURATION_C	c2.cgp	LEE_LIVER_CANCER_ACOX1_UP	c2.cgp	0.6464	0.135	0.6335	2.2774e-10
V$TEF1_Q6	c3.tft	KASLER_HDAC7_TARGETS_1_UP	c2.cgp	0.557	-0.0129	0.6331	0
SARRIO_EPITHELIAL_MESENCHYMAL_TRANSITION_DN	c2.cgp	TURASHVILI_BREAST_DUCTAL_CARCINOMA_VS_LOBULAR_NORMAL_DN	c2.cgp	0.7018	0.2068	0.6329	0
V$NFKB_Q6_01	c3.tft	GALE_APL_WITH_FLT3_MUTATED_UP	c2.cgp	-0.6312	-0.1156	0.6329	0
SMID_BREAST_CANCER_RELAPSE_IN_LUNG_DN	c2.cgp	LEE_LIVER_CANCER_E2F1_UP	c2.cgp	0.5507	-0.0049	0.6324	0
SATO_SILENCED_EPIGENETICALLY_IN_PANCREATIC_CANCER	c2.cgp	BORCZUK_MALIGNANT_MESOTHELIOMA_DN	c2.cgp	0.6109	0.089	0.6324	2.2774e-10
TGCGCANK_UNKNOWN	c3.tft	CHARAFE_BREAST_CANCER_LUMINAL_VS_MESENCHYMAL_UP	c2.cgp	0.5567	0.0136	0.6323	2.2774e-10
LEE_LIVER_CANCER_ACOX1_UP	c2.cgp	BEGUM_TARGETS_OF_PAX3_FOXO1_FUSION_UP	c2.cgp	0.5507	-0.0052	0.6322	2.2774e-10
BOQUEST_STEM_CELL_CULTURED_VS_FRESH_DN	c2.cgp	TURASHVILI_BREAST_DUCTAL_CARCINOMA_VS_LOBULAR_NORMAL_DN	c2.cgp	0.6974	0.2024	0.6321	0
DCA_UP.V1_DN	c6	MTOR_UP.V1_UP	c6	0.5553	0.0122	0.6319	0
GAUSSMANN_MLL_AF4_FUSION_TARGETS_E_UP	c2.cgp	WANG_CLIM2_TARGETS_UP	c2.cgp	-0.5543	-0.0107	0.6318	0
ACTAYRNNNCCCR_UNKNOWN	c3.tft	CHARAFE_BREAST_CANCER_LUMINAL_VS_MESENCHYMAL_UP	c2.cgp	0.5673	-0.0297	0.6315	2.2774e-10
GALE_APL_WITH_FLT3_MUTATED_UP	c2.cgp	PENG_RAPAMYCIN_RESPONSE_UP	c2.cgp	-0.613	-0.0932	0.6314	0
ACTAYRNNNCCCR_UNKNOWN	c3.tft	MORI_PLASMA_CELL_DN	c2.cgp	-0.6198	-0.1025	0.6313	0
SMID_BREAST_CANCER_RELAPSE_IN_PLEURA_DN	c2.cgp	KUMAR_TARGETS_OF_MLL_AF9_FUSION	c2.cgp	0.5892	0.0608	0.6312	0
WU_CELL_MIGRATION	c2.cgp	BERTUCCI_INVASIVE_CARCINOMA_DUCTAL_VS_LOBULAR_DN	c2.cgp	0.5923	0.0656	0.6307	2.2774e-10
HUANG_DASATINIB_RESISTANCE_UP	c2.cgp	WANG_IMMORTALIZED_BY_HOXA9_AND_MEIS1_DN	c2.cgp	0.6847	0.1883	0.6307	0
SWEET_LUNG_CANCER_KRAS_DN	c2.cgp	LEE_LIVER_CANCER_E2F1_UP	c2.cgp	0.7517	0.27	0.6304	0
RUIZ_TNC_TARGETS_UP	c2.cgp	LEE_LIVER_CANCER_ACOX1_UP	c2.cgp	0.6216	0.1064	0.6303	2.2774e-10
PENG_RAPAMYCIN_RESPONSE_UP	c2.cgp	RICKMAN_METASTASIS_DN	c2.cgp	0.7054	0.2149	0.6301	0
TAVOR_CEBPA_TARGETS_UP	c2.cgp	WANG_IMMORTALIZED_BY_HOXA9_AND_MEIS1_DN	c2.cgp	0.6145	0.097	0.6301	0
VALK_AML_CLUSTER_11	c2.cgp	TURASHVILI_BREAST_DUCTAL_CARCINOMA_VS_DUCTAL_NORMAL_DN	c2.cgp	0.5526	0.011	0.63	0
WANG_IMMORTALIZED_BY_HOXA9_AND_MEIS1_DN	c2.cgp	WU_CELL_MIGRATION	c2.cgp	0.5727	-0.0394	0.6299	0
BROWNE_HCMV_INFECTION_24HR_UP	c2.cgp	HADDAD_T_LYMPHOCYTE_AND_NK_PROGENITOR_UP	c2.cgp	-0.5625	-0.0252	0.6298	0
WOO_LIVER_CANCER_RECURRENCE_UP	c2.cgp	WU_SILENCED_BY_METHYLATION_IN_BLADDER_CANCER	c2.cgp	0.7104	0.222	0.6295	0
V$PAX4_01	c3.tft	GARY_CD5_TARGETS_UP	c2.cgp	0.5569	0.018	0.6293	0
LIM_MAMMARY_LUMINAL_MATURE_DN	c2.cgp	HOWLIN_PUBERTAL_MAMMARY_GLAND	c2.cgp	0.7805	0.3043	0.6291	0
BROWNE_HCMV_INFECTION_18HR_UP	c2.cgp	GALINDO_IMMUNE_RESPONSE_TO_ENTEROTOXIN	c2.cgp	-0.5655	-0.0306	0.629	0
BOQUEST_STEM_CELL_UP	c2.cgp	LEE_LIVER_CANCER_ACOX1_UP	c2.cgp	0.7134	0.2265	0.6288	0
V$DR1_Q3	c3.tft	KASLER_HDAC7_TARGETS_1_UP	c2.cgp	0.6741	0.1773	0.6288	0
V$FREAC3_01	c3.tft	SHETH_LIVER_CANCER_VS_TXNIP_LOSS_PAM1	c2.cgp	0.5671	0.0331	0.6287	2.2774e-10
CAIRO_HEPATOBLASTOMA_CLASSES_DN	c2.cgp	TURASHVILI_BREAST_DUCTAL_CARCINOMA_VS_DUCTAL_NORMAL_DN	c2.cgp	0.5491	-0.0079	0.6286	2.2774e-10
V$LFA1_Q6	c3.tft	SHETH_LIVER_CANCER_VS_TXNIP_LOSS_PAM1	c2.cgp	0.7436	0.263	0.6286	0
AMIT_EGF_RESPONSE_480_HELA	c2.cgp	HUTTMANN_B_CLL_POOR_SURVIVAL_UP	c2.cgp	0.7617	0.2843	0.6283	0
BOQUEST_STEM_CELL_CULTURED_VS_FRESH_DN	c2.cgp	LEE_LIVER_CANCER_E2F1_UP	c2.cgp	0.7118	0.2255	0.6282	2.2774e-10
SWEET_LUNG_CANCER_KRAS_DN	c2.cgp	POTTI_ADRIAMYCIN_SENSITIVITY	c2.cgp	0.6448	0.1403	0.6281	0
V$SRF_Q5_01	c3.tft	DIRMEIER_LMP1_RESPONSE_EARLY	c2.cgp	0.5476	-0.0065	0.628	0
BOQUEST_STEM_CELL_CULTURED_VS_FRESH_DN	c2.cgp	LEE_LIVER_CANCER_DENA_UP	c2.cgp	0.6686	0.1717	0.6278	0
KASLER_HDAC7_TARGETS_1_UP	c2.cgp	AMIT_EGF_RESPONSE_480_HELA	c2.cgp	0.6344	-0.1271	0.6277	0
WU_SILENCED_BY_METHYLATION_IN_BLADDER_CANCER	c2.cgp	WU_CELL_MIGRATION	c2.cgp	0.7529	0.2751	0.6276	0
WONG_ENDMETRIUM_CANCER_DN	c2.cgp	MCBRYAN_PUBERTAL_BREAST_4_5WK_UP	c2.cgp	0.5853	0.0606	0.6274	0
V$CREB_Q2	c3.tft	HUTTMANN_B_CLL_POOR_SURVIVAL_UP	c2.cgp	0.5717	0.0416	0.6274	2.2774e-10
HADDAD_T_LYMPHOCYTE_AND_NK_PROGENITOR_UP	c2.cgp	SHEPARD_BMYB_TARGETS	c2.cgp	-0.5781	-0.0508	0.6271	0
ACEVEDO_FGFR1_TARGETS_IN_PROSTATE_CANCER_MODEL_UP	c2.cgp	GAVIN_FOXP3_TARGETS_CLUSTER_P3	c2.cgp	0.5506	-0.012	0.6271	0
V$AP1_C	c3.tft	KASLER_HDAC7_TARGETS_1_UP	c2.cgp	0.5799	0.0534	0.6271	0
REGULATION_OF_IMMUNE_SYSTEM_PROCESS	c5	ACEVEDO_FGFR1_TARGETS_IN_PROSTATE_CANCER_MODEL_UP	c2.cgp	0.5616	0.028	0.6269	0
CHIBA_RESPONSE_TO_TSA_UP	c2.cgp	DIRMEIER_LMP1_RESPONSE_EARLY	c2.cgp	0.5947	0.0744	0.6268	0
VANHARANTA_UTERINE_FIBROID_DN	c2.cgp	TURASHVILI_BREAST_DUCTAL_CARCINOMA_VS_DUCTAL_NORMAL_DN	c2.cgp	0.6825	0.1911	0.6266	2.2774e-10
KASLER_HDAC7_TARGETS_1_UP	c2.cgp	HAHTOLA_MYCOSIS_FUNGOIDES_CD4_DN	c2.cgp	-0.6469	-0.1456	0.6262	0
P53_DN.V1_UP	c6	VERHAAK_AML_WITH_NPM1_MUTATED_DN	c2.cgp	0.5411	0.0001	0.6259	0
YGCGYRCGC_UNKNOWN	c3.tft	ROVERSI_GLIOMA_COPY_NUMBER_UP	c2.cgp	0.591	0.0707	0.6257	2.2774e-10
RPS14_DN.V1_DN	c6	MAHAJAN_RESPONSE_TO_IL1A_DN	c2.cgp	-0.572	-0.0446	0.6255	0
GARGALOVIC_RESPONSE_TO_OXIDIZED_PHOSPHOLIPIDS_TURQUOISE_DN	c2.cgp	chr20q11	c1	0.563	0.0321	0.6253	0
V$NFKAPPAB_01	c3.tft	COULOUARN_TEMPORAL_TGFB1_SIGNATURE_DN	c2.cgp	0.544	0.005	0.6253	0
CAHOY_ASTROCYTIC	c6	SHETH_LIVER_CANCER_VS_TXNIP_LOSS_PAM5	c2.cgp	0.779	0.3081	0.625	0
KASLER_HDAC7_TARGETS_1_UP	c2.cgp	RICKMAN_METASTASIS_DN	c2.cgp	0.7726	0.301	0.6249	0
HENDRICKS_SMARCA4_TARGETS_UP	c2.cgp	FERRANDO_T_ALL_WITH_MLL_ENL_FUSION_UP	c2.cgp	0.6352	0.132	0.6249	0
LINDSTEDT_DENDRITIC_CELL_MATURATION_C	c2.cgp	SCHAEFFER_PROSTATE_DEVELOPMENT_12HR_UP	c2.cgp	0.6416	0.1408	0.6247	0
chr2q35	c1	chr9p13	c1	0.6076	0.0953	0.6245	0
V$ATF_01	c3.tft	SCHLOSSER_SERUM_RESPONSE_UP	c2.cgp	0.6533	0.1563	0.6245	0
WIERENGA_STAT5A_TARGETS_DN	c2.cgp	LIEN_BREAST_CARCINOMA_METAPLASTIC_VS_DUCTAL_UP	c2.cgp	0.5604	0.0296	0.6244	0
RB_P130_DN.V1_DN	c6	BONOME_OVARIAN_CANCER_POOR_SURVIVAL_UP	c2.cgp	0.6747	0.1844	0.6242	0
LIANG_SILENCED_BY_METHYLATION_UP	c2.cgp	WANG_IMMORTALIZED_BY_HOXA9_AND_MEIS1_DN	c2.cgp	0.6089	0.0977	0.624	2.2774e-10
FINAK_BREAST_CANCER_SDPP_SIGNATURE	c2.cgp	CASTELLANO_NRAS_TARGETS_UP	c2.cgp	0.6425	0.143	0.6239	0
WANG_IMMORTALIZED_BY_HOXA9_AND_MEIS1_DN	c2.cgp	TURASHVILI_BREAST_DUCTAL_CARCINOMA_VS_LOBULAR_NORMAL_DN	c2.cgp	0.5443	0.0077	0.6237	0
LIM_MAMMARY_LUMINAL_MATURE_DN	c2.cgp	BROWNE_HCMV_INFECTION_2HR_UP	c2.cgp	0.6813	0.1936	0.6236	0
ONO_AML1_TARGETS_DN	c2.cgp	SMID_BREAST_CANCER_RELAPSE_IN_PLEURA_DN	c2.cgp	0.6183	0.1111	0.6235	0
VALK_AML_CLUSTER_11	c2.cgp	HINATA_NFKB_TARGETS_KERATINOCYTE_UP	c2.cgp	0.6802	0.1924	0.6234	0
VANHARANTA_UTERINE_FIBROID_DN	c2.cgp	chr7p13	c1	-0.5431	0.0065	0.6233	0
V$ARP1_01	c3.tft	SHETH_LIVER_CANCER_VS_TXNIP_LOSS_PAM1	c2.cgp	0.6156	0.1081	0.6231	0
PLASARI_TGFB1_TARGETS_10HR_DN	c2.cgp	LEE_LIVER_CANCER_ACOX1_UP	c2.cgp	0.6329	0.1313	0.6231	2.2774e-10
STEGER_ADIPOGENESIS_UP	c2.cgp	LEE_LIVER_CANCER_ACOX1_UP	c2.cgp	0.5838	0.0644	0.6231	0
LI_INDUCED_T_TO_NATURAL_KILLER_DN	c2.cgp	HAHTOLA_MYCOSIS_FUNGOIDES_CD4_DN	c2.cgp	-0.5697	-0.0448	0.623	2.2774e-10
V$CREBP1_Q2	c3.tft	KASLER_HDAC7_TARGETS_1_UP	c2.cgp	0.6073	0.097	0.6229	0
WANG_CLIM2_TARGETS_UP	c2.cgp	CHARAFE_BREAST_CANCER_LUMINAL_VS_MESENCHYMAL_DN	c2.cgp	-0.582	-0.0624	0.6226	0
V$E2F1_Q3_01	c3.tft	V$HNF4_01	c3.tft	0.5531	0.0219	0.6225	2.2774e-10
CAHOY_ASTROCYTIC	c6	ODONNELL_TFRC_TARGETS_UP	c2.cgp	0.5573	0.0279	0.6225	0
AMIT_EGF_RESPONSE_480_HELA	c2.cgp	PUIFFE_INVASION_INHIBITED_BY_ASCITES_DN	c2.cgp	-0.5618	0.0345	0.6223	2.2774e-10
V$GATA1_01	c3.tft	COULOUARN_TEMPORAL_TGFB1_SIGNATURE_DN	c2.cgp	0.6093	0.1007	0.6222	2.2774e-10
GCNP_SHH_UP_EARLY.V1_UP	c6	NUTT_GBM_VS_AO_GLIOMA_UP	c2.cgp	-0.5765	-0.0553	0.6222	2.2774e-10
V$CREB_Q2	c3.tft	SCHLOSSER_SERUM_RESPONSE_UP	c2.cgp	0.5793	0.0593	0.6221	2.2774e-10
ACEVEDO_FGFR1_TARGETS_IN_PROSTATE_CANCER_MODEL_UP	c2.cgp	KUMAR_TARGETS_OF_MLL_AF9_FUSION	c2.cgp	0.5961	0.0827	0.6221	0
PENG_LEUCINE_DEPRIVATION_UP	c2.cgp	SHETH_LIVER_CANCER_VS_TXNIP_LOSS_PAM1	c2.cgp	0.5518	0.0207	0.622	0
V$OCT1_01	c3.tft	ZHANG_GATA6_TARGETS_DN	c2.cgp	0.6091	0.1012	0.6217	0
WU_SILENCED_BY_METHYLATION_IN_BLADDER_CANCER	c2.cgp	CHARAFE_BREAST_CANCER_LUMINAL_VS_MESENCHYMAL_DN	c2.cgp	0.7494	0.2789	0.6216	0
RAF_UP.V1_UP	c6	BROWNE_HCMV_INFECTION_24HR_UP	c2.cgp	-0.5802	-0.0614	0.6216	0
DELACROIX_RARG_BOUND_MEF	c2.cgp	BENPORATH_MYC_TARGETS_WITH_EBOX	c2.cgp	0.5544	0.0252	0.6215	2.2774e-10
CHROMATIN_BINDING	c5	chr20q11	c1	0.5475	0.0156	0.6213	2.2774e-10
V$CP2_02	c3.tft	RICKMAN_METASTASIS_DN	c2.cgp	0.6241	0.1221	0.6212	0
RB_P130_DN.V1_DN	c6	BROWNE_HCMV_INFECTION_24HR_UP	c2.cgp	-0.5414	-0.0071	0.6212	0
NING_CHRONIC_OBSTRUCTIVE_PULMONARY_DISEASE_UP	c2.cgp	JECHLINGER_EPITHELIAL_TO_MESENCHYMAL_TRANSITION_DN	c2.cgp	0.66	0.1699	0.6209	2.2774e-10
BROWNE_HCMV_INFECTION_24HR_UP	c2.cgp	BAELDE_DIABETIC_NEPHROPATHY_DN	c2.cgp	-0.6662	-0.1781	0.6208	0
P53_DN.V1_UP	c6	WAMUNYOKOLI_OVARIAN_CANCER_GRADES_1_2_DN	c2.cgp	0.672	0.1857	0.6207	0
V$OCT_Q6	c3.tft	ZHANG_GATA6_TARGETS_DN	c2.cgp	0.6664	0.1786	0.6206	0
LINDSTEDT_DENDRITIC_CELL_MATURATION_C	c2.cgp	IZADPANAH_STEM_CELL_ADIPOSE_VS_BONE_DN	c2.cgp	0.6385	0.1423	0.6205	0
LEE_LIVER_CANCER_ACOX1_UP	c2.cgp	CORRE_MULTIPLE_MYELOMA_DN	c2.cgp	0.6359	0.139	0.6204	0
HOSHIDA_LIVER_CANCER_SUBCLASS_S1	c2.cgp	WEST_ADRENOCORTICAL_TUMOR_MARKERS_DN	c2.cgp	0.6501	0.158	0.6202	2.2774e-10
YGCGYRCGC_UNKNOWN	c3.tft	CREIGHTON_AKT1_SIGNALING_VIA_MTOR_UP	c2.cgp	0.5811	0.0647	0.6201	0
HOSHIDA_LIVER_CANCER_SUBCLASS_S1	c2.cgp	CUI_TCF21_TARGETS_UP	c2.cgp	0.6342	0.1375	0.6199	0
V$MAZ_Q6	c3.tft	COULOUARN_TEMPORAL_TGFB1_SIGNATURE_DN	c2.cgp	0.5432	-0.0115	0.6199	0
SMITH_TERT_TARGETS_DN	c2.cgp	DELYS_THYROID_CANCER_DN	c2.cgp	0.5434	0.012	0.6196	2.2774e-10
V$MYCMAX_B	c3.tft	KASLER_HDAC7_TARGETS_1_UP	c2.cgp	0.6788	0.196	0.6195	0
BOQUEST_STEM_CELL_UP	c2.cgp	WANG_CLIM2_TARGETS_UP	c2.cgp	-0.5409	-0.0086	0.6195	0
NAKAYAMA_SOFT_TISSUE_TUMORS_PCA2_DN	c2.cgp	LEE_LIVER_CANCER_ACOX1_UP	c2.cgp	0.6025	-0.0952	0.6195	2.2774e-10
V$ATF_01	c3.tft	HUTTMANN_B_CLL_POOR_SURVIVAL_UP	c2.cgp	0.6151	0.1127	0.6192	0
CHIANG_LIVER_CANCER_SUBCLASS_CTNNB1_DN	c2.cgp	YANG_BREAST_CANCER_ESR1_LASER_UP	c2.cgp	-0.6069	-0.1016	0.6192	2.2774e-10
RAF_UP.V1_UP	c6	WANG_IMMORTALIZED_BY_HOXA9_AND_MEIS1_DN	c2.cgp	0.6123	0.1097	0.6186	0
V$MYOD_01	c3.tft	MARZEC_IL2_SIGNALING_UP	c2.cgp	0.5396	0.008	0.6186	2.2774e-10
SMID_BREAST_CANCER_LUMINAL_A_UP	c2.cgp	LEE_LIVER_CANCER_E2F1_UP	c2.cgp	0.5401	-0.0087	0.6186	0
RICKMAN_HEAD_AND_NECK_CANCER_A	c2.cgp	BORCZUK_MALIGNANT_MESOTHELIOMA_UP	c2.cgp	-0.5595	-0.0366	0.6184	0
HOFFMANN_LARGE_TO_SMALL_PRE_BII_LYMPHOCYTE_DN	c2.cgp	GALINDO_IMMUNE_RESPONSE_TO_ENTEROTOXIN	c2.cgp	0.6301	0.1341	0.6183	0
V$NFE2_01	c3.tft	KASLER_HDAC7_TARGETS_1_UP	c2.cgp	0.6313	0.1358	0.6182	0
V$AP2_Q3	c3.tft	BROWNE_HCMV_INFECTION_24HR_UP	c2.cgp	0.6479	0.1579	0.6182	2.2774e-10
WU_SILENCED_BY_METHYLATION_IN_BLADDER_CANCER	c2.cgp	LEE_LIVER_CANCER_E2F1_UP	c2.cgp	0.7891	0.3282	0.6181	0
ONO_AML1_TARGETS_DN	c2.cgp	YANG_BREAST_CANCER_ESR1_BULK_UP	c2.cgp	-0.6125	-0.1108	0.618	0
V$CP2_02	c3.tft	GARY_CD5_TARGETS_UP	c2.cgp	0.5371	0.0052	0.618	0
HOWLIN_PUBERTAL_MAMMARY_GLAND	c2.cgp	LIEN_BREAST_CARCINOMA_METAPLASTIC_VS_DUCTAL_UP	c2.cgp	0.5379	-0.0064	0.618	0
CROMER_METASTASIS_DN	c2.cgp	RODRIGUES_NTN1_TARGETS_DN	c2.cgp	0.5855	0.0738	0.618	0
GALINDO_IMMUNE_RESPONSE_TO_ENTEROTOXIN	c2.cgp	KIM_WT1_TARGETS_DN	c2.cgp	-0.5419	-0.0122	0.6179	0
WANG_IMMORTALIZED_BY_HOXA9_AND_MEIS1_DN	c2.cgp	CHARAFE_BREAST_CANCER_LUMINAL_VS_MESENCHYMAL_DN	c2.cgp	0.6573	0.1706	0.6178	0
BROWNE_HCMV_INFECTION_24HR_UP	c2.cgp	LAIHO_COLORECTAL_CANCER_SERRATED_UP	c2.cgp	-0.6698	-0.1869	0.6177	0
CHEN_HOXA5_TARGETS_9HR_DN	c2.cgp	SCHLOSSER_SERUM_RESPONSE_UP	c2.cgp	0.5785	0.0643	0.6177	0
V$EVI1_05	c3.tft	CAHOY_ASTROCYTIC	c6	0.7021	0.2277	0.6176	0
GGGNNTTTCC_V$NFKB_Q6_01	c3.tft	GALE_APL_WITH_FLT3_MUTATED_UP	c2.cgp	-0.5552	-0.0317	0.6175	0
ACAWYAAAG_UNKNOWN	c3.tft	ZHANG_GATA6_TARGETS_DN	c2.cgp	0.5881	0.0791	0.6167	0
NUTT_GBM_VS_AO_GLIOMA_UP	c2.cgp	SLEBOS_HEAD_AND_NECK_CANCER_WITH_HPV_UP	c2.cgp	-0.5596	-0.0392	0.6166	2.2774e-10
POTTI_ADRIAMYCIN_SENSITIVITY	c2.cgp	WU_SILENCED_BY_METHYLATION_IN_BLADDER_CANCER	c2.cgp	0.5853	0.0754	0.6165	2.2774e-10
PARK_APL_PATHOGENESIS_DN	c2.cgp	CHIBA_RESPONSE_TO_TSA_UP	c2.cgp	0.6678	0.186	0.6165	0
HOSHIDA_LIVER_CANCER_LATE_RECURRENCE_UP	c2.cgp	WEST_ADRENOCORTICAL_TUMOR_MARKERS_DN	c2.cgp	0.6377	0.147	0.6163	0
PHONG_TNF_RESPONSE_NOT_VIA_P38	c2.cgp	MCBRYAN_PUBERTAL_BREAST_4_5WK_UP	c2.cgp	0.5515	0.0282	0.6163	0
MARTINEZ_RB1_AND_TP53_TARGETS_DN	c2.cgp	MULLIGHAN_NPM1_MUTATED_SIGNATURE_1_DN	c2.cgp	0.6178	0.1204	0.6163	2.2774e-10
LEE_AGING_NEOCORTEX_UP	c2.cgp	KAAB_HEART_ATRIUM_VS_VENTRICLE_UP	c2.cgp	0.6214	0.1257	0.6159	0
V$NFKAPPAB65_01	c3.tft	COULOUARN_TEMPORAL_TGFB1_SIGNATURE_DN	c2.cgp	0.5572	0.037	0.6158	2.2774e-10
V$LFA1_Q6	c3.tft	AMIT_EGF_RESPONSE_480_HELA	c2.cgp	0.6033	0.1013	0.6157	0
ACEVEDO_FGFR1_TARGETS_IN_PROSTATE_CANCER_MODEL_UP	c2.cgp	ONO_AML1_TARGETS_DN	c2.cgp	0.5491	0.0256	0.6157	2.2774e-10
GGGNNTTTCC_V$NFKB_Q6_01	c3.tft	SHETH_LIVER_CANCER_VS_TXNIP_LOSS_PAM1	c2.cgp	0.5469	0.0224	0.6157	0
LEE_LIVER_CANCER_ACOX1_UP	c2.cgp	WEST_ADRENOCORTICAL_TUMOR_MARKERS_DN	c2.cgp	0.6539	0.1692	0.6156	2.2774e-10
LIM_MAMMARY_LUMINAL_MATURE_DN	c2.cgp	BURTON_ADIPOGENESIS_PEAK_AT_0HR	c2.cgp	0.7326	0.2674	0.6155	0
LEE_LIVER_CANCER_DENA_UP	c2.cgp	WONG_ENDMETRIUM_CANCER_DN	c2.cgp	0.6581	0.1753	0.6152	0
V$AP2_Q3	c3.tft	BENPORATH_MYC_TARGETS_WITH_EBOX	c2.cgp	0.5602	0.0421	0.6152	2.2774e-10
WIERENGA_STAT5A_TARGETS_DN	c2.cgp	DELYS_THYROID_CANCER_UP	c2.cgp	0.6164	0.1201	0.6151	0
V$SMAD_Q6	c3.tft	AKT_UP_MTOR_DN.V1_UP	c6	0.6965	0.2242	0.615	0
V$ATF_01	c3.tft	MARTENS_BOUND_BY_PML_RARA_FUSION	c2.cgp	0.557	0.0379	0.6149	0
PHONG_TNF_RESPONSE_NOT_VIA_P38	c2.cgp	WEST_ADRENOCORTICAL_TUMOR_MARKERS_DN	c2.cgp	0.5497	0.0277	0.6148	0
V$COUP_DR1_Q6	c3.tft	BENPORATH_MYC_TARGETS_WITH_EBOX	c2.cgp	0.6242	0.1311	0.6147	0
BONOME_OVARIAN_CANCER_POOR_SURVIVAL_UP	c2.cgp	KAAB_FAILED_HEART_ATRIUM_UP	c2.cgp	-0.6096	-0.1114	0.6147	0
AKT_UP_MTOR_DN.V1_UP	c6	BORCZUK_MALIGNANT_MESOTHELIOMA_DN	c2.cgp	0.6178	0.1225	0.6147	2.2774e-10
LEE_CALORIE_RESTRICTION_NEOCORTEX_DN	c2.cgp	PENG_RAPAMYCIN_RESPONSE_UP	c2.cgp	0.5553	-0.0359	0.6146	0
RAF_UP.V1_UP	c6	BERTUCCI_INVASIVE_CARCINOMA_DUCTAL_VS_LOBULAR_DN	c2.cgp	0.6405	0.153	0.6146	0
V$CACCCBINDINGFACTOR_Q6	c3.tft	BENPORATH_MYC_TARGETS_WITH_EBOX	c2.cgp	0.5326	0.0034	0.6146	0
BOYAULT_LIVER_CANCER_SUBCLASS_G5_DN	c2.cgp	WEST_ADRENOCORTICAL_TUMOR_MARKERS_DN	c2.cgp	0.5919	0.0873	0.6146	0
SCHLOSSER_MYC_AND_SERUM_RESPONSE_SYNERGY	c2.cgp	SCHLOSSER_SERUM_RESPONSE_UP	c2.cgp	0.6265	0.1344	0.6146	0
YANG_BREAST_CANCER_ESR1_BULK_UP	c2.cgp	FARMER_BREAST_CANCER_BASAL_VS_LULMINAL	c2.cgp	0.552	0.0316	0.6144	2.2774e-10
V$AP1_Q6_01	c3.tft	KASLER_HDAC7_TARGETS_1_UP	c2.cgp	0.5549	0.0359	0.6142	0
TGASTMAGC_V$NFE2_01	c3.tft	KASLER_HDAC7_TARGETS_1_UP	c2.cgp	0.6688	0.1904	0.6142	0
DEBIASI_APOPTOSIS_BY_REOVIRUS_INFECTION_DN	c2.cgp	SCHLOSSER_SERUM_RESPONSE_UP	c2.cgp	0.6792	0.2038	0.6141	0
HUMORAL_IMMUNE_RESPONSE	c5	ACEVEDO_FGFR1_TARGETS_IN_PROSTATE_CANCER_MODEL_UP	c2.cgp	0.5396	-0.0143	0.614	0
WAMUNYOKOLI_OVARIAN_CANCER_LMP_DN	c2.cgp	WANG_CLIM2_TARGETS_UP	c2.cgp	-0.6001	-0.0995	0.6139	0
MCBRYAN_PUBERTAL_BREAST_4_5WK_UP	c2.cgp	WAMUNYOKOLI_OVARIAN_CANCER_GRADES_1_2_DN	c2.cgp	0.5787	0.0699	0.6138	0
RICKMAN_METASTASIS_DN	c2.cgp	RODRIGUES_NTN1_TARGETS_DN	c2.cgp	0.7113	0.2442	0.6138	2.2774e-10
WANG_CLIM2_TARGETS_UP	c2.cgp	CHARAFE_BREAST_CANCER_LUMINAL_VS_MESENCHYMAL_UP	c2.cgp	0.5549	0.0365	0.6138	0
BROWNE_HCMV_INFECTION_24HR_UP	c2.cgp	WANG_CLIM2_TARGETS_UP	c2.cgp	0.6287	0.1385	0.6137	0
V$AP1FJ_Q2	c3.tft	KASLER_HDAC7_TARGETS_1_UP	c2.cgp	0.6139	0.1185	0.6137	0
ACEVEDO_FGFR1_TARGETS_IN_PROSTATE_CANCER_MODEL_UP	c2.cgp	GAVIN_FOXP3_TARGETS_CLUSTER_P4	c2.cgp	0.663	0.1838	0.6135	0
WU_CELL_MIGRATION	c2.cgp	BILBAN_B_CLL_LPL_DN	c2.cgp	0.6205	0.1281	0.6133	2.2774e-10
LIM_MAMMARY_LUMINAL_MATURE_DN	c2.cgp	BERTUCCI_INVASIVE_CARCINOMA_DUCTAL_VS_LOBULAR_DN	c2.cgp	0.7719	0.3156	0.6132	0
V$ATF_01	c3.tft	BENPORATH_MYC_TARGETS_WITH_EBOX	c2.cgp	0.5658	0.0527	0.6132	0
TCCCRNNRTGC_UNKNOWN	c3.tft	HINATA_NFKB_TARGETS_KERATINOCYTE_UP	c2.cgp	-0.562	0.0478	0.6129	0
WAMUNYOKOLI_OVARIAN_CANCER_GRADES_1_2_DN	c2.cgp	chr7p13	c1	-0.5354	-0.0101	0.6127	0
V$EN1_01	c3.tft	ZHANG_GATA6_TARGETS_DN	c2.cgp	0.5401	0.0168	0.6126	0
WU_CELL_MIGRATION	c2.cgp	DELYS_THYROID_CANCER_DN	c2.cgp	0.603	0.1052	0.6126	0
E2F1_UP.V1_DN	c6	LIM_MAMMARY_LUMINAL_MATURE_DN	c2.cgp	0.6963	0.2273	0.6126	2.2774e-10
V$P53_02	c3.tft	ZHANG_GATA6_TARGETS_DN	c2.cgp	0.6803	0.2073	0.6125	0
ZHAN_MULTIPLE_MYELOMA_PR_DN	c2.cgp	SCHAEFFER_PROSTATE_DEVELOPMENT_12HR_UP	c2.cgp	0.5935	0.0923	0.6125	0
STK33_UP	c6	chr7p13	c1	-0.5558	-0.0396	0.6125	0
FINAK_BREAST_CANCER_SDPP_SIGNATURE	c2.cgp	JECHLINGER_EPITHELIAL_TO_MESENCHYMAL_TRANSITION_UP	c2.cgp	0.6488	0.1669	0.6124	0
MICROTUBULE	c5	DACOSTA_ERCC3_ALLELE_XPCS_VS_TTD_DN	c2.cgp	-0.5651	-0.0529	0.6123	0
YGCGYRCGC_UNKNOWN	c3.tft	CHARAFE_BREAST_CANCER_LUMINAL_VS_MESENCHYMAL_UP	c2.cgp	0.5528	0.0358	0.6121	0
LEE_LIVER_CANCER_ACOX1_UP	c2.cgp	HOWLIN_PUBERTAL_MAMMARY_GLAND	c2.cgp	0.626	0.1374	0.6119	0
V$HFH3_01	c3.tft	CAHOY_ASTROCYTIC	c6	0.6852	0.2144	0.6119	0
DELACROIX_RARG_BOUND_MEF	c2.cgp	MARTENS_BOUND_BY_PML_RARA_FUSION	c2.cgp	0.6199	0.1291	0.6119	0
WU_SILENCED_BY_METHYLATION_IN_BLADDER_CANCER	c2.cgp	TURASHVILI_BREAST_DUCTAL_CARCINOMA_VS_LOBULAR_NORMAL_DN	c2.cgp	0.7067	0.2412	0.6118	0
V$MYCMAX_B	c3.tft	chr9q34	c1	0.5339	0.0091	0.6118	0
SMID_BREAST_CANCER_LUMINAL_A_UP	c2.cgp	TURASHVILI_BREAST_DUCTAL_CARCINOMA_VS_LOBULAR_NORMAL_DN	c2.cgp	0.6366	0.1519	0.6116	0
RPS14_DN.V1_DN	c6	BAELDE_DIABETIC_NEPHROPATHY_DN	c2.cgp	-0.6694	-0.1948	0.6115	0
ONO_FOXP3_TARGETS_DN	c2.cgp	SMID_BREAST_CANCER_RELAPSE_IN_PLEURA_DN	c2.cgp	0.5867	0.0846	0.6113	0
YGCGYRCGC_UNKNOWN	c3.tft	LIM_MAMMARY_LUMINAL_MATURE_DN	c2.cgp	-0.6053	-0.1104	0.6112	0
WIERENGA_STAT5A_TARGETS_DN	c2.cgp	CUI_TCF21_TARGETS_UP	c2.cgp	0.6054	0.1106	0.6111	0
REGULATION_OF_IMMUNE_SYSTEM_PROCESS	c5	SMID_BREAST_CANCER_RELAPSE_IN_PLEURA_DN	c2.cgp	0.6099	0.1169	0.6109	0
V$MYCMAX_B	c3.tft	chr2p21	c1	-0.5275	-0.0012	0.6109	2.2774e-10
KLEIN_TARGETS_OF_BCR_ABL1_FUSION	c2.cgp	HAHTOLA_MYCOSIS_FUNGOIDES_CD4_DN	c2.cgp	-0.5439	-0.0249	0.6108	0
GRAHAM_CML_DIVIDING_VS_NORMAL_QUIESCENT_DN	c2.cgp	chr7p13	c1	-0.6123	-0.1206	0.6107	2.2774e-10
INTERLEUKIN_BINDING	c5	SABATES_COLORECTAL_ADENOMA_UP	c2.cgp	0.5418	0.0223	0.6105	0
V$T3R_Q6	c3.tft	V$E2F1_Q3_01	c3.tft	0.5477	0.0309	0.6104	0
CRX_NRL_DN.V1_UP	c6	MARZEC_IL2_SIGNALING_UP	c2.cgp	0.5966	0.0995	0.6103	0
KRAS.PROSTATE_UP.V1_UP	c6	CAHOY_ASTROCYTIC	c6	0.7389	0.2817	0.6103	0
ACEVEDO_FGFR1_TARGETS_IN_PROSTATE_CANCER_MODEL_UP	c2.cgp	ONO_FOXP3_TARGETS_DN	c2.cgp	0.5334	-0.0106	0.6102	0
V$LFA1_Q6	c3.tft	DOUGLAS_BMI1_TARGETS_UP	c2.cgp	0.5708	0.0639	0.6102	0
BROWNE_HCMV_INFECTION_1HR_DN	c2.cgp	BROWNE_HCMV_INFECTION_24HR_UP	c2.cgp	0.7192	0.2585	0.6101	2.2774e-10
V$PEA3_Q6	c3.tft	HAHTOLA_MYCOSIS_FUNGOIDES_CD4_DN	c2.cgp	-0.5288	-0.0041	0.6101	0
BOYAULT_LIVER_CANCER_SUBCLASS_G5_DN	c2.cgp	MOROSETTI_FACIOSCAPULOHUMERAL_MUSCULAR_DISTROPHY_UP	c2.cgp	0.6198	0.1316	0.61	2.2774e-10
BROWNE_HCMV_INFECTION_24HR_UP	c2.cgp	GENTILE_UV_RESPONSE_CLUSTER_D6	c2.cgp	-0.5935	-0.096	0.6098	0
TORCHIA_TARGETS_OF_EWSR1_FLI1_FUSION_DN	c2.cgp	LEE_LIVER_CANCER_ACOX1_UP	c2.cgp	0.5705	0.0646	0.6094	0
V$ETS1_B	c3.tft	RICKMAN_METASTASIS_DN	c2.cgp	0.7401	0.2844	0.6093	0
KASLER_HDAC7_TARGETS_1_UP	c2.cgp	WEIGEL_OXIDATIVE_STRESS_RESPONSE	c2.cgp	0.5534	0.0409	0.609	2.2774e-10
YAO_TEMPORAL_RESPONSE_TO_PROGESTERONE_CLUSTER_0	c2.cgp	WANG_CLIM2_TARGETS_UP	c2.cgp	-0.5366	0.017	0.6089	0
GTTRYCATRR_UNKNOWN	c3.tft	BROWNE_HCMV_INFECTION_24HR_UP	c2.cgp	0.5539	0.0418	0.6089	0
TCCCRNNRTGC_UNKNOWN	c3.tft	TORCHIA_TARGETS_OF_EWSR1_FLI1_FUSION_DN	c2.cgp	-0.5571	-0.0463	0.6089	0
V$AP1_01	c3.tft	KASLER_HDAC7_TARGETS_1_UP	c2.cgp	0.5998	0.106	0.6088	0
LEE_LIVER_CANCER_ACOX1_UP	c2.cgp	GOZGIT_ESR1_TARGETS_UP	c2.cgp	0.643	0.1641	0.6088	0
YATGNWAAT_V$OCT_C	c3.tft	ZHANG_GATA6_TARGETS_DN	c2.cgp	0.6505	0.1741	0.6088	0
P53_DN.V1_UP	c6	MULLIGHAN_MLL_SIGNATURE_2_DN	c2.cgp	0.5977	0.1034	0.6086	0
CAHOY_ASTROCYTIC	c6	SENGUPTA_EBNA1_ANTICORRELATED	c2.cgp	0.5683	0.0626	0.6086	0
ACEVEDO_LIVER_CANCER_DN	c2.cgp	BROWNE_HCMV_INFECTION_20HR_UP	c2.cgp	0.5648	0.0579	0.6084	2.2774e-10
SATO_SILENCED_EPIGENETICALLY_IN_PANCREATIC_CANCER	c2.cgp	SANSOM_APC_TARGETS_DN	c2.cgp	0.6283	0.1453	0.6084	0
MEL18_DN.V1_UP	c6	DING_LUNG_CANCER_EXPRESSION_BY_COPY_NUMBER	c2.cgp	-0.6669	-0.1959	0.6083	0
P53_DN.V1_UP	c6	VALK_AML_CLUSTER_11	c2.cgp	0.5297	-0.0085	0.6079	0
JOHNSTONE_PARVB_TARGETS_3_UP	c2.cgp	chr4q12	c1	-0.555	0.0448	0.6078	0
VALK_AML_CLUSTER_11	c2.cgp	CHARAFE_BREAST_CANCER_LUMINAL_VS_MESENCHYMAL_DN	c2.cgp	0.7818	0.3338	0.6077	0
POTTI_CYTOXAN_SENSITIVITY	c2.cgp	WU_SILENCED_BY_METHYLATION_IN_BLADDER_CANCER	c2.cgp	0.6097	0.1212	0.6077	0
ROSS_AML_WITH_CBFB_MYH11_FUSION	c2.cgp	YANG_BREAST_CANCER_ESR1_LASER_DN	c2.cgp	0.5368	-0.019	0.6076	2.2774e-10
V$ETS2_B	c3.tft	DELYS_THYROID_CANCER_UP	c2.cgp	0.5713	0.0681	0.6076	0
MARCHINI_TRABECTEDIN_RESISTANCE_DN	c2.cgp	BROWNE_HCMV_INFECTION_18HR_UP	c2.cgp	-0.5419	-0.0265	0.6076	0
RPS14_DN.V1_DN	c6	NIKOLSKY_MUTATED_AND_AMPLIFIED_IN_BREAST_CANCER	c2.cgp	0.555	0.0452	0.6075	2.2774e-10
TAVOR_CEBPA_TARGETS_UP	c2.cgp	WEST_ADRENOCORTICAL_TUMOR_MARKERS_DN	c2.cgp	0.5953	0.1019	0.6073	0
LEE_CALORIE_RESTRICTION_NEOCORTEX_DN	c2.cgp	PENG_LEUCINE_DEPRIVATION_UP	c2.cgp	0.5687	0.0649	0.6073	2.2774e-10
V$PAX4_01	c3.tft	CREIGHTON_AKT1_SIGNALING_VIA_MTOR_UP	c2.cgp	0.5311	0.0114	0.6072	0
ACTAYRNNNCCCR_UNKNOWN	c3.tft	HINATA_NFKB_TARGETS_KERATINOCYTE_UP	c2.cgp	-0.6261	-0.144	0.6072	0
ARGGGTTAA_UNKNOWN	c3.tft	KASLER_HDAC7_TARGETS_1_UP	c2.cgp	0.5914	0.0967	0.6071	2.2774e-10
LIM_MAMMARY_LUMINAL_MATURE_DN	c2.cgp	ZHAN_MULTIPLE_MYELOMA_DN	c2.cgp	0.6642	0.1941	0.6071	0
LI_INDUCED_T_TO_NATURAL_KILLER_DN	c2.cgp	VERRECCHIA_RESPONSE_TO_TGFB1_C2	c2.cgp	0.5827	0.085	0.607	0
LIPID_RAFT	c5	LIM_MAMMARY_LUMINAL_MATURE_DN	c2.cgp	0.6799	0.2144	0.6069	0
V$E2F_01	c3.tft	HADDAD_T_LYMPHOCYTE_AND_NK_PROGENITOR_UP	c2.cgp	-0.5498	-0.0388	0.6068	0
V$TEF1_Q6	c3.tft	HUTTMANN_B_CLL_POOR_SURVIVAL_UP	c2.cgp	0.5675	0.0639	0.6068	0
BOYAULT_LIVER_CANCER_SUBCLASS_G1_DN	c2.cgp	RUIZ_TNC_TARGETS_UP	c2.cgp	0.5872	0.0915	0.6068	0
BOYLAN_MULTIPLE_MYELOMA_C_D_DN	c2.cgp	YANG_BREAST_CANCER_ESR1_LASER_UP	c2.cgp	-0.5393	0.024	0.6067	0
V$CP2_02	c3.tft	AMIT_EGF_RESPONSE_480_HELA	c2.cgp	0.6422	0.1661	0.6066	0
V$TFIIA_Q6	c3.tft	SHETH_LIVER_CANCER_VS_TXNIP_LOSS_PAM1	c2.cgp	0.6025	0.1127	0.6066	0
TSENG_IRS1_TARGETS_DN	c2.cgp	LEE_AGING_NEOCORTEX_UP	c2.cgp	0.5819	0.0844	0.6065	0
V$HNF4_01	c3.tft	BENPORATH_MYC_TARGETS_WITH_EBOX	c2.cgp	0.5812	0.0835	0.6065	0
WOO_LIVER_CANCER_RECURRENCE_UP	c2.cgp	BOQUEST_STEM_CELL_CULTURED_VS_FRESH_DN	c2.cgp	0.6548	0.1828	0.6064	0
RPS14_DN.V1_DN	c6	HADDAD_T_LYMPHOCYTE_AND_NK_PROGENITOR_UP	c2.cgp	-0.5511	0.0412	0.6064	2.2774e-10
RIGGI_EWING_SARCOMA_PROGENITOR_UP	c2.cgp	LEE_LIVER_CANCER_ACOX1_UP	c2.cgp	0.538	-0.0224	0.6064	2.2774e-10
V$SRF_C	c3.tft	DIRMEIER_LMP1_RESPONSE_EARLY	c2.cgp	0.54	0.0253	0.6064	0
MCBRYAN_PUBERTAL_BREAST_4_5WK_UP	c2.cgp	DELYS_THYROID_CANCER_DN	c2.cgp	0.5283	0.0086	0.6063	2.2774e-10
V$ETS1_B	c3.tft	HAHTOLA_MYCOSIS_FUNGOIDES_CD4_DN	c2.cgp	-0.7095	-0.252	0.6062	0
ACTAYRNNNCCCR_UNKNOWN	c3.tft	CHARAFE_BREAST_CANCER_LUMINAL_VS_MESENCHYMAL_DN	c2.cgp	-0.6748	-0.209	0.6061	0
LEE_LIVER_CANCER_ACOX1_UP	c2.cgp	ONDER_CDH1_TARGETS_2_UP	c2.cgp	0.6368	0.1598	0.606	0
VANTVEER_BREAST_CANCER_ESR1_UP	c2.cgp	KLEIN_PRIMARY_EFFUSION_LYMPHOMA_DN	c2.cgp	-0.5796	-0.082	0.6059	2.2774e-10
WCAANNNYCAG_UNKNOWN	c3.tft	CHARAFE_BREAST_CANCER_LUMINAL_VS_MESENCHYMAL_DN	c2.cgp	-0.5354	-0.0194	0.6059	0
CCAWWNAAGG_V$SRF_Q4	c3.tft	ABBUD_LIF_SIGNALING_1_UP	c2.cgp	0.6112	0.1258	0.6058	0
V$MTF1_Q4	c3.tft	BONOME_OVARIAN_CANCER_POOR_SURVIVAL_UP	c2.cgp	-0.5476	-0.0372	0.6057	0
KASLER_HDAC7_TARGETS_1_UP	c2.cgp	BONOME_OVARIAN_CANCER_POOR_SURVIVAL_UP	c2.cgp	-0.694	-0.234	0.6054	0
MCBRYAN_PUBERTAL_BREAST_4_5WK_UP	c2.cgp	PICCALUGA_ANGIOIMMUNOBLASTIC_LYMPHOMA_UP	c2.cgp	0.5691	0.0681	0.6054	0
CAHOY_ASTROCYTIC	c6	MIKKELSEN_ES_ICP_WITH_H3K4ME3	c2.cgp	0.7135	0.258	0.6053	0
SIRNA_EIF4GI_DN	c6	WEIGEL_OXIDATIVE_STRESS_RESPONSE	c2.cgp	-0.617	-0.1342	0.6053	0
GUTIERREZ_CHRONIC_LYMPHOCYTIC_LEUKEMIA_DN	c2.cgp	LIANG_SILENCED_BY_METHYLATION_UP	c2.cgp	0.543	0.0313	0.6052	2.2774e-10
PENG_RAPAMYCIN_RESPONSE_UP	c2.cgp	HAHTOLA_MYCOSIS_FUNGOIDES_CD4_DN	c2.cgp	-0.5731	0.0741	0.6051	0
V$SP1_Q4_01	c3.tft	CREIGHTON_AKT1_SIGNALING_VIA_MTOR_UP	c2.cgp	0.6017	0.1137	0.6051	0
VILIMAS_NOTCH1_TARGETS_UP	c2.cgp	SMID_BREAST_CANCER_RELAPSE_IN_PLEURA_DN	c2.cgp	0.621	0.14	0.605	2.2774e-10
VERHAAK_AML_WITH_NPM1_MUTATED_DN	c2.cgp	WU_CELL_MIGRATION	c2.cgp	0.6774	0.2138	0.605	0
V$MAZ_Q6	c3.tft	ACEVEDO_LIVER_CANCER_DN	c2.cgp	0.5285	-0.0107	0.6049	2.2774e-10
AMIT_EGF_RESPONSE_480_HELA	c2.cgp	GAZDA_DIAMOND_BLACKFAN_ANEMIA_PROGENITOR_DN	c2.cgp	-0.552	-0.0445	0.6049	0
ALCALAY_AML_BY_NPM1_LOCALIZATION_UP	c2.cgp	LEE_LIVER_CANCER_ACOX1_UP	c2.cgp	0.5326	0.0169	0.6048	0
JOHNSTONE_PARVB_TARGETS_2_DN	c2.cgp	CUI_TCF21_TARGETS_2_UP	c2.cgp	-0.5213	0.0005	0.6047	0
ECTODERM_DEVELOPMENT	c5	BORCZUK_MALIGNANT_MESOTHELIOMA_DN	c2.cgp	0.5728	0.0742	0.6047	0
WEIGEL_OXIDATIVE_STRESS_RESPONSE	c2.cgp	TIEN_INTESTINE_PROBIOTICS_2HR_DN	c2.cgp	-0.5476	-0.0386	0.6046	0
V$OCT1_Q5_01	c3.tft	ZHANG_GATA6_TARGETS_DN	c2.cgp	0.6709	0.206	0.6046	0
CAHOY_ASTROCYTIC	c6	CYCLIN_D1_KE_.V1_DN	c6	0.7126	0.2583	0.6044	0
CAHOY_ASTROCYTIC	c6	RESPONSE_TO_EXTERNAL_STIMULUS	c5	0.6667	0.2012	0.6042	0
PTEN_DN.V2_DN	c6	MARZEC_IL2_SIGNALING_UP	c2.cgp	0.5546	0.0493	0.6041	2.2774e-10
HINATA_NFKB_TARGETS_KERATINOCYTE_UP	c2.cgp	WEST_ADRENOCORTICAL_TUMOR_MARKERS_DN	c2.cgp	0.5321	-0.017	0.6041	0
BROWNE_HCMV_INFECTION_24HR_UP	c2.cgp	chr20q11	c1	0.5556	0.0508	0.6041	2.2774e-10
LI_INDUCED_T_TO_NATURAL_KILLER_DN	c2.cgp	SMID_BREAST_CANCER_RELAPSE_IN_BONE_DN	c2.cgp	0.5734	-0.0763	0.6038	0
LEE_LIVER_CANCER_ACOX1_UP	c2.cgp	MULLIGHAN_MLL_SIGNATURE_2_DN	c2.cgp	0.5537	0.0485	0.6038	0
LEE_CALORIE_RESTRICTION_NEOCORTEX_DN	c2.cgp	SCHLOSSER_SERUM_RESPONSE_UP	c2.cgp	0.6842	0.224	0.6038	0
AMIT_EGF_RESPONSE_480_HELA	c2.cgp	TIEN_INTESTINE_PROBIOTICS_6HR_DN	c2.cgp	-0.5206	0.001	0.6037	2.2774e-10
DELYS_THYROID_CANCER_DN	c2.cgp	TURASHVILI_BREAST_DUCTAL_CARCINOMA_VS_DUCTAL_NORMAL_DN	c2.cgp	0.7347	0.2856	0.6036	0
MARTENS_BOUND_BY_PML_RARA_FUSION	c2.cgp	WEIGEL_OXIDATIVE_STRESS_RESPONSE	c2.cgp	0.5987	0.1116	0.6036	0
SWEET_LUNG_CANCER_KRAS_DN	c2.cgp	LEE_LIVER_CANCER_DENA_UP	c2.cgp	0.7432	0.2958	0.6034	0
TORCHIA_TARGETS_OF_EWSR1_FLI1_FUSION_DN	c2.cgp	LIANG_SILENCED_BY_METHYLATION_UP	c2.cgp	0.5918	0.1024	0.6034	0
ESC_J1_UP_EARLY.V1_DN	c6	DIRMEIER_LMP1_RESPONSE_EARLY	c2.cgp	0.581	0.0875	0.6033	2.2774e-10
DCA_UP.V1_DN	c6	SHETH_LIVER_CANCER_VS_TXNIP_LOSS_PAM1	c2.cgp	0.5459	0.0381	0.6033	0
V$LFA1_Q6	c3.tft	CUI_TCF21_TARGETS_2_UP	c2.cgp	0.5936	0.1051	0.6033	0
AZARE_NEOPLASTIC_TRANSFORMATION_BY_STAT3_DN	c2.cgp	FINAK_BREAST_CANCER_SDPP_SIGNATURE	c2.cgp	0.6651	0.2005	0.6033	2.2774e-10
LEIN_CHOROID_PLEXUS_MARKERS	c2.cgp	LEE_LIVER_CANCER_ACOX1_UP	c2.cgp	0.6425	0.171	0.6032	2.2774e-10
SHETH_LIVER_CANCER_VS_TXNIP_LOSS_PAM1	c2.cgp	PEREZ_TP63_TARGETS	c2.cgp	0.5548	0.0508	0.6032	0
WU_CELL_MIGRATION	c2.cgp	DIAZ_CHRONIC_MEYLOGENOUS_LEUKEMIA_DN	c2.cgp	0.5583	0.0559	0.6032	0
CHIANG_LIVER_CANCER_SUBCLASS_CTNNB1_DN	c2.cgp	YANG_BREAST_CANCER_ESR1_BULK_UP	c2.cgp	-0.5691	-0.0712	0.6031	0
HINATA_NFKB_TARGETS_KERATINOCYTE_UP	c2.cgp	KLEIN_PRIMARY_EFFUSION_LYMPHOMA_DN	c2.cgp	0.7331	0.2848	0.6029	2.2774e-10
GCCATNTTG_V$YY1_Q6	c3.tft	FINAK_BREAST_CANCER_SDPP_SIGNATURE	c2.cgp	-0.6258	-0.1494	0.6028	0
V$SRF_01	c3.tft	RASHI_RESPONSE_TO_IONIZING_RADIATION_2	c2.cgp	0.6844	0.2255	0.6028	0
BERTUCCI_INVASIVE_CARCINOMA_DUCTAL_VS_LOBULAR_DN	c2.cgp	TURASHVILI_BREAST_DUCTAL_CARCINOMA_VS_DUCTAL_NORMAL_DN	c2.cgp	0.5998	0.1143	0.6027	0
BROWNE_HCMV_INFECTION_24HR_UP	c2.cgp	ROVERSI_GLIOMA_COPY_NUMBER_UP	c2.cgp	0.5358	-0.0244	0.6027	0
ALCALAY_AML_BY_NPM1_LOCALIZATION_UP	c2.cgp	HOEBEKE_LYMPHOID_STEM_CELL_DN	c2.cgp	0.5349	0.023	0.6027	0
ZHAN_MULTIPLE_MYELOMA_DN	c2.cgp	YANG_BREAST_CANCER_ESR1_BULK_UP	c2.cgp	-0.5641	-0.0651	0.6024	0
CAIRO_HEPATOBLASTOMA_CLASSES_DN	c2.cgp	LEE_LIVER_CANCER_DENA_UP	c2.cgp	0.5561	-0.0538	0.6024	0
WELCSH_BRCA1_TARGETS_DN	c2.cgp	chr20q11	c1	0.5382	0.0283	0.6024	0
SCHLOSSER_SERUM_RESPONSE_UP	c2.cgp	CREIGHTON_AKT1_SIGNALING_VIA_MTOR_DN	c2.cgp	0.5713	0.0753	0.6023	0
DELACROIX_RAR_BOUND_ES	c2.cgp	BROWNE_HCMV_INFECTION_24HR_UP	c2.cgp	0.5755	0.0813	0.6023	0
V$AML_Q6	c3.tft	AKT_UP_MTOR_DN.V1_UP	c6	0.6709	0.2091	0.6023	0
V$CREB_Q2	c3.tft	GARY_CD5_TARGETS_UP	c2.cgp	0.5294	-0.0157	0.6023	0
DEMAGALHAES_AGING_UP	c2.cgp	WAMUNYOKOLI_OVARIAN_CANCER_GRADES_1_2_DN	c2.cgp	0.678	0.2182	0.6023	0
ACEVEDO_FGFR1_TARGETS_IN_PROSTATE_CANCER_MODEL_UP	c2.cgp	MARTORIATI_MDM4_TARGETS_NEUROEPITHELIUM_DN	c2.cgp	0.5401	-0.0313	0.6022	2.2774e-10
V$MAZ_Q6	c3.tft	HUTTMANN_B_CLL_POOR_SURVIVAL_UP	c2.cgp	0.5687	0.0719	0.6022	0
VALK_AML_CLUSTER_11	c2.cgp	HUANG_DASATINIB_RESISTANCE_UP	c2.cgp	0.8132	0.3742	0.6022	0
RAY_TUMORIGENESIS_BY_ERBB2_CDC25A_DN	c2.cgp	JECHLINGER_EPITHELIAL_TO_MESENCHYMAL_TRANSITION_DN	c2.cgp	0.5339	-0.0224	0.6022	0
P53_DN.V1_UP	c6	BOQUEST_STEM_CELL_CULTURED_VS_FRESH_DN	c2.cgp	0.5374	-0.0275	0.6021	2.2774e-10
EXTRACELLULAR_STRUCTURE_ORGANIZATION_AND_BIOGENESIS	c5	KASLER_HDAC7_TARGETS_1_UP	c2.cgp	0.53	0.0168	0.6021	0
V$NFKB_Q6	c3.tft	COULOUARN_TEMPORAL_TGFB1_SIGNATURE_DN	c2.cgp	0.5378	-0.0283	0.602	0
CAHOY_ASTROCYTIC	c6	CAIRO_HEPATOBLASTOMA_DN	c2.cgp	0.6329	0.1604	0.6017	0
TBK1.DF_DN	c6	MEL18_DN.V1_UP	c6	-0.6536	-0.1878	0.6016	0
V$COMP1_01	c3.tft	ZHANG_GATA6_TARGETS_DN	c2.cgp	0.5181	-0.0003	0.6016	0
SMIRNOV_RESPONSE_TO_IR_2HR_DN	c2.cgp	chr4q12	c1	0.602	0.119	0.6016	0
CAHOY_ASTROCYTIC	c6	DCA_UP.V1_DN	c6	0.7052	0.253	0.6015	2.2774e-10
chr5q35	c1	chr5q31	c1	0.61	0.1299	0.6015	0
V$ATF3_Q6	c3.tft	KASLER_HDAC7_TARGETS_1_UP	c2.cgp	0.6358	0.1646	0.6015	0
WGGAATGY_V$TEF1_Q6	c3.tft	KASLER_HDAC7_TARGETS_1_UP	c2.cgp	0.5387	-0.0302	0.6014	2.2774e-10
CAIRO_LIVER_DEVELOPMENT_UP	c2.cgp	LINDSTEDT_DENDRITIC_CELL_MATURATION_C	c2.cgp	0.5187	0.0016	0.6013	0
V$STAT4_01	c3.tft	CAHOY_ASTROCYTIC	c6	0.5674	0.0713	0.6013	0
LIM_MAMMARY_LUMINAL_MATURE_DN	c2.cgp	SPIELMAN_LYMPHOBLAST_EUROPEAN_VS_ASIAN_2FC_DN	c2.cgp	0.5902	0.1031	0.6013	2.2774e-10
KOKKINAKIS_METHIONINE_DEPRIVATION_96HR_DN	c2.cgp	chr20q11	c1	0.5263	0.0127	0.6012	0
ACEVEDO_FGFR1_TARGETS_IN_PROSTATE_CANCER_MODEL_UP	c2.cgp	BOSCO_ALLERGEN_INDUCED_TH2_ASSOCIATED_MODULE	c2.cgp	0.5187	0.0019	0.6011	0
DELACROIX_RAR_BOUND_ES	c2.cgp	WEIGEL_OXIDATIVE_STRESS_RESPONSE	c2.cgp	0.5821	0.0922	0.601	0
PARK_APL_PATHOGENESIS_DN	c2.cgp	WEST_ADRENOCORTICAL_TUMOR_MARKERS_DN	c2.cgp	0.5331	0.0229	0.601	2.2774e-10
CUI_TCF21_TARGETS_UP	c2.cgp	ZHAN_MULTIPLE_MYELOMA_DN	c2.cgp	0.5582	0.0588	0.6009	0
P53_DN.V1_UP	c6	CHANG_CORE_SERUM_RESPONSE_DN	c2.cgp	0.5735	0.0805	0.6008	0
GARY_CD5_TARGETS_UP	c2.cgp	chr4q12	c1	-0.6096	-0.1304	0.6008	0
V$SRF_Q6	c3.tft	RASHI_RESPONSE_TO_IONIZING_RADIATION_2	c2.cgp	0.5718	0.0784	0.6006	2.2774e-10
RAF_UP.V1_UP	c6	ZHAN_MULTIPLE_MYELOMA_PR_DN	c2.cgp	0.6395	0.1706	0.6006	0
MICROTUBULE	c5	PLASARI_TGFB1_TARGETS_10HR_DN	c2.cgp	-0.5659	-0.0702	0.6005	0
BASSO_CD40_SIGNALING_DN	c2.cgp	YANG_BREAST_CANCER_ESR1_BULK_UP	c2.cgp	-0.5348	0.0259	0.6005	2.2774e-10
PARK_APL_PATHOGENESIS_DN	c2.cgp	CUI_TCF21_TARGETS_UP	c2.cgp	0.5268	0.0145	0.6004	2.2774e-10
V$AP1_Q2_01	c3.tft	KASLER_HDAC7_TARGETS_1_UP	c2.cgp	0.5458	-0.042	0.6003	0
MCBRYAN_PUBERTAL_BREAST_4_5WK_UP	c2.cgp	VANHARANTA_UTERINE_FIBROID_DN	c2.cgp	0.565	-0.0693	0.6003	0
POTTI_ADRIAMYCIN_SENSITIVITY	c2.cgp	BOQUEST_STEM_CELL_CULTURED_VS_FRESH_DN	c2.cgp	0.5531	-0.0523	0.6003	0
RICKMAN_HEAD_AND_NECK_CANCER_A	c2.cgp	SABATES_COLORECTAL_ADENOMA_DN	c2.cgp	0.6625	0.2011	0.6003	0
BROWN_MYELOID_CELL_DEVELOPMENT_UP	c2.cgp	SCHAEFFER_PROSTATE_DEVELOPMENT_48HR_DN	c2.cgp	0.5644	0.0684	0.6003	0
KYNG_DNA_DAMAGE_DN	c2.cgp	DELYS_THYROID_CANCER_DN	c2.cgp	0.521	0.0063	0.6003	0
LINDSTEDT_DENDRITIC_CELL_MATURATION_C	c2.cgp	TURASHVILI_BREAST_DUCTAL_CARCINOMA_VS_LOBULAR_NORMAL_DN	c2.cgp	0.5961	0.1126	0.6003	0
V$PPARA_02	c3.tft	BENPORATH_MYC_TARGETS_WITH_EBOX	c2.cgp	0.546	0.0426	0.6001	0

## Sheet: Supplementary Table S4B
Supplementary Table S4B. Summary of ER-MGSs in the ER-MGSIN in breast cancer
Gene set	Num. ER-MRTPs	Category
LEE_LIVER_CANCER_ACOX1_UP	35	c2.cgp
KASLER_HDAC7_TARGETS_1_UP	30	c2.cgp
LIM_MAMMARY_LUMINAL_MATURE_DN	21	c2.cgp
BROWNE_HCMV_INFECTION_24HR_UP	17	c2.cgp
CAHOY_ASTROCYTIC	16	c6
AMIT_EGF_RESPONSE_480_HELA	15	c2.cgp
SHETH_LIVER_CANCER_VS_TXNIP_LOSS_PAM1	15	c2.cgp
WU_SILENCED_BY_METHYLATION_IN_BLADDER_CANCER	13	c2.cgp
WANG_IMMORTALIZED_BY_HOXA9_AND_MEIS1_DN	12	c2.cgp
BOQUEST_STEM_CELL_CULTURED_VS_FRESH_DN	11	c2.cgp
SCHLOSSER_SERUM_RESPONSE_UP	11	c2.cgp
LEE_LIVER_CANCER_E2F1_UP	11	c2.cgp
DELYS_THYROID_CANCER_DN	11	c2.cgp
WU_CELL_MIGRATION	11	c2.cgp
BENPORATH_MYC_TARGETS_WITH_EBOX	11	c2.cgp
P53_DN.V1_UP	9	c6
ACEVEDO_FGFR1_TARGETS_IN_PROSTATE_CANCER_MODEL_UP	9	c2.cgp
YANG_BREAST_CANCER_ESR1_BULK_UP	9	c2.cgp
CUI_TCF21_TARGETS_UP	8	c2.cgp
MCBRYAN_PUBERTAL_BREAST_4_5WK_UP	8	c2.cgp
LEE_LIVER_CANCER_DENA_UP	8	c2.cgp
VALK_AML_CLUSTER_11	8	c2.cgp
WANG_CLIM2_TARGETS_UP	8	c2.cgp
HAHTOLA_MYCOSIS_FUNGOIDES_CD4_DN	8	c2.cgp
ZHANG_GATA6_TARGETS_DN	8	c2.cgp
WEST_ADRENOCORTICAL_TUMOR_MARKERS_DN	8	c2.cgp
V$ATF_01	7	c3.tft
LI_INDUCED_T_TO_NATURAL_KILLER_DN	7	c2.cgp
BERTUCCI_INVASIVE_CARCINOMA_DUCTAL_VS_LOBULAR_DN	7	c2.cgp
TURASHVILI_BREAST_DUCTAL_CARCINOMA_VS_DUCTAL_NORMAL_DN	7	c2.cgp
TURASHVILI_BREAST_DUCTAL_CARCINOMA_VS_LOBULAR_NORMAL_DN	7	c2.cgp
ACTAYRNNNCCCR_UNKNOWN	6	c3.tft
WEIGEL_OXIDATIVE_STRESS_RESPONSE	6	c2.cgp
HINATA_NFKB_TARGETS_KERATINOCYTE_UP	6	c2.cgp
FINAK_BREAST_CANCER_SDPP_SIGNATURE	6	c2.cgp
WAMUNYOKOLI_OVARIAN_CANCER_GRADES_1_2_DN	6	c2.cgp
LINDSTEDT_DENDRITIC_CELL_MATURATION_C	6	c2.cgp
VANHARANTA_UTERINE_FIBROID_DN	6	c2.cgp
GARY_CD5_TARGETS_UP	6	c2.cgp
COULOUARN_TEMPORAL_TGFB1_SIGNATURE_DN	6	c2.cgp
CHARAFE_BREAST_CANCER_LUMINAL_VS_MESENCHYMAL_UP	6	c2.cgp
CHARAFE_BREAST_CANCER_LUMINAL_VS_MESENCHYMAL_DN	6	c2.cgp
SWEET_LUNG_CANCER_KRAS_DN	5	c2.cgp
GALINDO_IMMUNE_RESPONSE_TO_ENTEROTOXIN	5	c2.cgp
RAF_UP.V1_UP	5	c6
V$LFA1_Q6	5	c3.tft
SMID_BREAST_CANCER_RELAPSE_IN_PLEURA_DN	5	c2.cgp
BROWNE_HCMV_INFECTION_18HR_UP	5	c2.cgp
LIANG_SILENCED_BY_METHYLATION_UP	5	c2.cgp
RICKMAN_METASTASIS_DN	5	c2.cgp
HOEBEKE_LYMPHOID_STEM_CELL_DN	5	c2.cgp
CREIGHTON_AKT1_SIGNALING_VIA_MTOR_UP	5	c2.cgp
chr7p13	5	c1
HUTTMANN_B_CLL_POOR_SURVIVAL_UP	5	c2.cgp
chr20q11	5	c1
TCCCRNNRTGC_UNKNOWN	4	c3.tft
V$CREB_Q2	4	c3.tft
CHEOK_RESPONSE_TO_HD_MTX_UP	4	c2.cgp
V$ETS1_B	4	c3.tft
MARTENS_BOUND_BY_PML_RARA_FUSION	4	c2.cgp
DCA_UP.V1_DN	4	c6
V$ETS2_B	4	c3.tft
CAIRO_HEPATOBLASTOMA_CLASSES_DN	4	c2.cgp
PENG_RAPAMYCIN_RESPONSE_UP	4	c2.cgp
WONG_ENDMETRIUM_CANCER_DN	4	c2.cgp
HADDAD_T_LYMPHOCYTE_AND_NK_PROGENITOR_UP	4	c2.cgp
YGCGYRCGC_UNKNOWN	4	c3.tft
RPS14_DN.V1_DN	4	c6
POTTI_ADRIAMYCIN_SENSITIVITY	4	c2.cgp
BONOME_OVARIAN_CANCER_POOR_SURVIVAL_UP	4	c2.cgp
LEE_CALORIE_RESTRICTION_NEOCORTEX_DN	4	c2.cgp
ACEVEDO_LIVER_CANCER_DN	4	c2.cgp
RASHI_RESPONSE_TO_IONIZING_RADIATION_2	4	c2.cgp
LIEN_BREAST_CARCINOMA_METAPLASTIC_VS_DUCTAL_UP	4	c2.cgp
DIRMEIER_LMP1_RESPONSE_EARLY	4	c2.cgp
SENGUPTA_EBNA1_ANTICORRELATED	3	c2.cgp
VERHAAK_AML_WITH_NPM1_MUTATED_DN	3	c2.cgp
NUTT_GBM_VS_AO_GLIOMA_UP	3	c2.cgp
LEE_AGING_NEOCORTEX_UP	3	c2.cgp
SIRNA_EIF4GI_DN	3	c6
KLEIN_PRIMARY_EFFUSION_LYMPHOMA_DN	3	c2.cgp
V$NFKB_Q6_01	3	c3.tft
V$NRF1_Q6	3	c3.tft
DELACROIX_RAR_BOUND_ES	3	c2.cgp
V$PAX4_01	3	c3.tft
GGGNNTTTCC_V$NFKB_Q6_01	3	c3.tft
WOO_LIVER_CANCER_RECURRENCE_UP	3	c2.cgp
GALE_APL_WITH_FLT3_MUTATED_UP	3	c2.cgp
WIERENGA_STAT5A_TARGETS_DN	3	c2.cgp
ONO_AML1_TARGETS_DN	3	c2.cgp
V$CP2_02	3	c3.tft
V$MAZ_Q6	3	c3.tft
V$MYCMAX_B	3	c3.tft
HOWLIN_PUBERTAL_MAMMARY_GLAND	3	c2.cgp
PARK_APL_PATHOGENESIS_DN	3	c2.cgp
AKT_UP_MTOR_DN.V1_UP	3	c6
TORCHIA_TARGETS_OF_EWSR1_FLI1_FUSION_DN	3	c2.cgp
ZHAN_MULTIPLE_MYELOMA_DN	3	c2.cgp
MULLIGHAN_MLL_SIGNATURE_2_DN	3	c2.cgp
NIKOLSKY_MUTATED_AND_AMPLIFIED_IN_BREAST_CANCER	3	c2.cgp
DELYS_THYROID_CANCER_UP	3	c2.cgp
RODRIGUES_NTN1_TARGETS_DN	3	c2.cgp
BORCZUK_MALIGNANT_MESOTHELIOMA_DN	3	c2.cgp
MARZEC_IL2_SIGNALING_UP	3	c2.cgp
chr4q12	3	c1
TGCGCANK_UNKNOWN	2	c3.tft
HOFFMANN_LARGE_TO_SMALL_PRE_BII_LYMPHOCYTE_DN	2	c2.cgp
MARCHINI_TRABECTEDIN_RESISTANCE_DN	2	c2.cgp
YAO_TEMPORAL_RESPONSE_TO_PROGESTERONE_CLUSTER_0	2	c2.cgp
BROWNE_HCMV_INFECTION_2HR_UP	2	c2.cgp
V$AML_Q6	2	c3.tft
ESC_J1_UP_EARLY.V1_DN	2	c6
V$SMAD_Q6	2	c3.tft
SMITH_TERT_TARGETS_DN	2	c2.cgp
BROWNE_HCMV_INFECTION_20HR_UP	2	c2.cgp
SMID_BREAST_CANCER_RELAPSE_IN_BONE_DN	2	c2.cgp
V$SMAD4_Q6	2	c3.tft
HADDAD_T_LYMPHOCYTE_AND_NK_PROGENITOR_DN	2	c2.cgp
MTOR_UP.V1_UP	2	c6
DEMAGALHAES_AGING_UP	2	c2.cgp
PANGAS_TUMOR_SUPPRESSION_BY_SMAD1_AND_SMAD5_UP	2	c2.cgp
SMID_BREAST_CANCER_RELAPSE_IN_LUNG_DN	2	c2.cgp
V$TEF1_Q6	2	c3.tft
SATO_SILENCED_EPIGENETICALLY_IN_PANCREATIC_CANCER	2	c2.cgp
HUANG_DASATINIB_RESISTANCE_UP	2	c2.cgp
RUIZ_TNC_TARGETS_UP	2	c2.cgp
TAVOR_CEBPA_TARGETS_UP	2	c2.cgp
BOQUEST_STEM_CELL_UP	2	c2.cgp
REGULATION_OF_IMMUNE_SYSTEM_PROCESS	2	c5
CHIBA_RESPONSE_TO_TSA_UP	2	c2.cgp
HENDRICKS_SMARCA4_TARGETS_UP	2	c2.cgp
RB_P130_DN.V1_DN	2	c6
PLASARI_TGFB1_TARGETS_10HR_DN	2	c2.cgp
V$E2F1_Q3_01	2	c3.tft
PENG_LEUCINE_DEPRIVATION_UP	2	c2.cgp
DELACROIX_RARG_BOUND_MEF	2	c2.cgp
HOSHIDA_LIVER_CANCER_SUBCLASS_S1	2	c2.cgp
CHIANG_LIVER_CANCER_SUBCLASS_CTNNB1_DN	2	c2.cgp
SMID_BREAST_CANCER_LUMINAL_A_UP	2	c2.cgp
RICKMAN_HEAD_AND_NECK_CANCER_A	2	c2.cgp
V$AP2_Q3	2	c3.tft
PHONG_TNF_RESPONSE_NOT_VIA_P38	2	c2.cgp
BOYAULT_LIVER_CANCER_SUBCLASS_G5_DN	2	c2.cgp
ZHAN_MULTIPLE_MYELOMA_PR_DN	2	c2.cgp
MICROTUBULE	2	c5
ONO_FOXP3_TARGETS_DN	2	c2.cgp
MEL18_DN.V1_UP	2	c6
ROSS_AML_WITH_CBFB_MYH11_FUSION	2	c2.cgp
V$HNF4_01	2	c3.tft
ALCALAY_AML_BY_NPM1_LOCALIZATION_UP	2	c2.cgp
CAIRO_LIVER_DEVELOPMENT_UP	2	c2.cgp
DING_LUNG_CANCER_EXPRESSION_BY_COPY_NUMBER	2	c2.cgp
FERRANDO_T_ALL_WITH_MLL_ENL_FUSION_UP	2	c2.cgp
MULLIGHAN_NPM1_MUTATED_SIGNATURE_1_DN	2	c2.cgp
KAAB_FAILED_HEART_ATRIUM_UP	2	c2.cgp
LIM_MAMMARY_STEM_CELL_DN	2	c2.cgp
MORI_PLASMA_CELL_DN	2	c2.cgp
SABATES_COLORECTAL_ADENOMA_UP	2	c2.cgp
DIAZ_CHRONIC_MEYLOGENOUS_LEUKEMIA_DN	2	c2.cgp
BEGUM_TARGETS_OF_PAX3_FOXO1_FUSION_UP	2	c2.cgp
KUMAR_TARGETS_OF_MLL_AF9_FUSION	2	c2.cgp
ROVERSI_GLIOMA_COPY_NUMBER_UP	2	c2.cgp
SCHAEFFER_PROSTATE_DEVELOPMENT_12HR_UP	2	c2.cgp
JECHLINGER_EPITHELIAL_TO_MESENCHYMAL_TRANSITION_DN	2	c2.cgp
BAELDE_DIABETIC_NEPHROPATHY_DN	2	c2.cgp
YANG_BREAST_CANCER_ESR1_LASER_UP	2	c2.cgp
CUI_TCF21_TARGETS_2_UP	2	c2.cgp
V$BACH1_01	1	c3.tft
V$AP1_Q4_01	1	c3.tft
V$AP1_Q6	1	c3.tft
YAO_HOXA10_TARGETS_VIA_PROGESTERONE_UP	1	c2.cgp
V$HIF1_Q5	1	c3.tft
RGAGGAARY_V$PU1_Q6	1	c3.tft
IKEDA_MIR1_TARGETS_UP	1	c2.cgp
V$CMYB_01	1	c3.tft
V$AP1_Q4	1	c3.tft
DUTERTRE_ESTRADIOL_RESPONSE_6HR_DN	1	c2.cgp
V$ATF4_Q2	1	c3.tft
V$BACH2_01	1	c3.tft
ESC_V6.5_UP_EARLY.V1_DN	1	c6
QI_HYPOXIA_TARGETS_OF_HIF1A_AND_FOXA2	1	c2.cgp
V$STAT1_02	1	c3.tft
GRESHOCK_CANCER_COPY_NUMBER_UP	1	c2.cgp
ZHANG_BREAST_CANCER_PROGENITORS_UP	1	c2.cgp
MILI_PSEUDOPODIA_HAPTOTAXIS_UP	1	c2.cgp
HORIUCHI_WTAP_TARGETS_UP	1	c2.cgp
BOQUEST_STEM_CELL_DN	1	c2.cgp
RODWELL_AGING_KIDNEY_UP	1	c2.cgp
MEK_UP.V1_UP	1	c6
DASU_IL6_SIGNALING_UP	1	c2.cgp
CSR_LATE_UP.V1_DN	1	c6
SESTO_RESPONSE_TO_UV_C2	1	c2.cgp
LEE_EARLY_T_LYMPHOCYTE_DN	1	c2.cgp
SARRIO_EPITHELIAL_MESENCHYMAL_TRANSITION_DN	1	c2.cgp
GAUSSMANN_MLL_AF4_FUSION_TARGETS_E_UP	1	c2.cgp
V$DR1_Q3	1	c3.tft
V$FREAC3_01	1	c3.tft
V$SRF_Q5_01	1	c3.tft
V$AP1_C	1	c3.tft
GARGALOVIC_RESPONSE_TO_OXIDIZED_PHOSPHOLIPIDS_TURQUOISE_DN	1	c2.cgp
V$NFKAPPAB_01	1	c3.tft
chr2q35	1	c1
V$ARP1_01	1	c3.tft
STEGER_ADIPOGENESIS_UP	1	c2.cgp
V$CREBP1_Q2	1	c3.tft
V$GATA1_01	1	c3.tft
GCNP_SHH_UP_EARLY.V1_UP	1	c6
V$OCT1_01	1	c3.tft
CHROMATIN_BINDING	1	c5
NING_CHRONIC_OBSTRUCTIVE_PULMONARY_DISEASE_UP	1	c2.cgp
V$OCT_Q6	1	c3.tft
NAKAYAMA_SOFT_TISSUE_TUMORS_PCA2_DN	1	c2.cgp
V$MYOD_01	1	c3.tft
V$NFE2_01	1	c3.tft
CROMER_METASTASIS_DN	1	c2.cgp
CHEN_HOXA5_TARGETS_9HR_DN	1	c2.cgp
V$EVI1_05	1	c3.tft
ACAWYAAAG_UNKNOWN	1	c3.tft
HOSHIDA_LIVER_CANCER_LATE_RECURRENCE_UP	1	c2.cgp
MARTINEZ_RB1_AND_TP53_TARGETS_DN	1	c2.cgp
V$NFKAPPAB65_01	1	c3.tft
V$COUP_DR1_Q6	1	c3.tft
V$CACCCBINDINGFACTOR_Q6	1	c3.tft
SCHLOSSER_MYC_AND_SERUM_RESPONSE_SYNERGY	1	c2.cgp
V$AP1_Q6_01	1	c3.tft
TGASTMAGC_V$NFE2_01	1	c3.tft
DEBIASI_APOPTOSIS_BY_REOVIRUS_INFECTION_DN	1	c2.cgp
HUMORAL_IMMUNE_RESPONSE	1	c5
WAMUNYOKOLI_OVARIAN_CANCER_LMP_DN	1	c2.cgp
V$AP1FJ_Q2	1	c3.tft
V$EN1_01	1	c3.tft
E2F1_UP.V1_DN	1	c6
V$P53_02	1	c3.tft
STK33_UP	1	c6
V$HFH3_01	1	c3.tft
KLEIN_TARGETS_OF_BCR_ABL1_FUSION	1	c2.cgp
GRAHAM_CML_DIVIDING_VS_NORMAL_QUIESCENT_DN	1	c2.cgp
INTERLEUKIN_BINDING	1	c5
V$T3R_Q6	1	c3.tft
CRX_NRL_DN.V1_UP	1	c6
KRAS.PROSTATE_UP.V1_UP	1	c6
BROWNE_HCMV_INFECTION_1HR_DN	1	c2.cgp
V$PEA3_Q6	1	c3.tft
GTTRYCATRR_UNKNOWN	1	c3.tft
V$AP1_01	1	c3.tft
YATGNWAAT_V$OCT_C	1	c3.tft
JOHNSTONE_PARVB_TARGETS_3_UP	1	c2.cgp
POTTI_CYTOXAN_SENSITIVITY	1	c2.cgp
ARGGGTTAA_UNKNOWN	1	c3.tft
LIPID_RAFT	1	c5
V$E2F_01	1	c3.tft
BOYAULT_LIVER_CANCER_SUBCLASS_G1_DN	1	c2.cgp
BOYLAN_MULTIPLE_MYELOMA_C_D_DN	1	c2.cgp
V$TFIIA_Q6	1	c3.tft
TSENG_IRS1_TARGETS_DN	1	c2.cgp
RIGGI_EWING_SARCOMA_PROGENITOR_UP	1	c2.cgp
V$SRF_C	1	c3.tft
VANTVEER_BREAST_CANCER_ESR1_UP	1	c2.cgp
WCAANNNYCAG_UNKNOWN	1	c3.tft
CCAWWNAAGG_V$SRF_Q4	1	c3.tft
V$MTF1_Q4	1	c3.tft
GUTIERREZ_CHRONIC_LYMPHOCYTIC_LEUKEMIA_DN	1	c2.cgp
V$SP1_Q4_01	1	c3.tft
VILIMAS_NOTCH1_TARGETS_UP	1	c2.cgp
JOHNSTONE_PARVB_TARGETS_2_DN	1	c2.cgp
ECTODERM_DEVELOPMENT	1	c5
V$OCT1_Q5_01	1	c3.tft
PTEN_DN.V2_DN	1	c6
AZARE_NEOPLASTIC_TRANSFORMATION_BY_STAT3_DN	1	c2.cgp
LEIN_CHOROID_PLEXUS_MARKERS	1	c2.cgp
GCCATNTTG_V$YY1_Q6	1	c3.tft
V$SRF_01	1	c3.tft
WELCSH_BRCA1_TARGETS_DN	1	c2.cgp
RAY_TUMORIGENESIS_BY_ERBB2_CDC25A_DN	1	c2.cgp
EXTRACELLULAR_STRUCTURE_ORGANIZATION_AND_BIOGENESIS	1	c5
V$NFKB_Q6	1	c3.tft
TBK1.DF_DN	1	c6
V$COMP1_01	1	c3.tft
SMIRNOV_RESPONSE_TO_IR_2HR_DN	1	c2.cgp
chr5q35	1	c1
V$ATF3_Q6	1	c3.tft
WGGAATGY_V$TEF1_Q6	1	c3.tft
V$STAT4_01	1	c3.tft
KOKKINAKIS_METHIONINE_DEPRIVATION_96HR_DN	1	c2.cgp
V$SRF_Q6	1	c3.tft
BASSO_CD40_SIGNALING_DN	1	c2.cgp
V$AP1_Q2_01	1	c3.tft
BROWN_MYELOID_CELL_DEVELOPMENT_UP	1	c2.cgp
KYNG_DNA_DAMAGE_DN	1	c2.cgp
V$PPARA_02	1	c3.tft
SANSOM_APC_TARGETS	1	c2.cgp
SHETH_LIVER_CANCER_VS_TXNIP_LOSS_PAM4	1	c2.cgp
INGRAM_SHH_TARGETS_UP	1	c2.cgp
PAPASPYRIDONOS_UNSTABLE_ATEROSCLEROTIC_PLAQUE_DN	1	c2.cgp
DOANE_RESPONSE_TO_ANDROGEN_UP	1	c2.cgp
HSIAO_LIVER_SPECIFIC_GENES	1	c2.cgp
YAGI_AML_WITH_INV_16_TRANSLOCATION	1	c2.cgp
KANG_GIST_WITH_PDGFRA_UP	1	c2.cgp
RODRIGUES_DCC_TARGETS_DN	1	c2.cgp
BONOME_OVARIAN_CANCER_POOR_SURVIVAL_DN	1	c2.cgp
MCCABE_BOUND_BY_HOXC6	1	c2.cgp
SHEPARD_BMYB_TARGETS	1	c2.cgp
GAVIN_FOXP3_TARGETS_CLUSTER_P3	1	c2.cgp
MAHAJAN_RESPONSE_TO_IL1A_DN	1	c2.cgp
SHETH_LIVER_CANCER_VS_TXNIP_LOSS_PAM5	1	c2.cgp
chr9p13	1	c1
CASTELLANO_NRAS_TARGETS_UP	1	c2.cgp
ODONNELL_TFRC_TARGETS_UP	1	c2.cgp
PUIFFE_INVASION_INHIBITED_BY_ASCITES_DN	1	c2.cgp
IZADPANAH_STEM_CELL_ADIPOSE_VS_BONE_DN	1	c2.cgp
CORRE_MULTIPLE_MYELOMA_DN	1	c2.cgp
BORCZUK_MALIGNANT_MESOTHELIOMA_UP	1	c2.cgp
KIM_WT1_TARGETS_DN	1	c2.cgp
LAIHO_COLORECTAL_CANCER_SERRATED_UP	1	c2.cgp
SLEBOS_HEAD_AND_NECK_CANCER_WITH_HPV_UP	1	c2.cgp
KAAB_HEART_ATRIUM_VS_VENTRICLE_UP	1	c2.cgp
BURTON_ADIPOGENESIS_PEAK_AT_0HR	1	c2.cgp
FARMER_BREAST_CANCER_BASAL_VS_LULMINAL	1	c2.cgp
GAVIN_FOXP3_TARGETS_CLUSTER_P4	1	c2.cgp
BILBAN_B_CLL_LPL_DN	1	c2.cgp
JECHLINGER_EPITHELIAL_TO_MESENCHYMAL_TRANSITION_UP	1	c2.cgp
DACOSTA_ERCC3_ALLELE_XPCS_VS_TTD_DN	1	c2.cgp
chr9q34	1	c1
chr2p21	1	c1
DOUGLAS_BMI1_TARGETS_UP	1	c2.cgp
MOROSETTI_FACIOSCAPULOHUMERAL_MUSCULAR_DISTROPHY_UP	1	c2.cgp
GENTILE_UV_RESPONSE_CLUSTER_D6	1	c2.cgp
GOZGIT_ESR1_TARGETS_UP	1	c2.cgp
SANSOM_APC_TARGETS_DN	1	c2.cgp
YANG_BREAST_CANCER_ESR1_LASER_DN	1	c2.cgp
VERRECCHIA_RESPONSE_TO_TGFB1_C2	1	c2.cgp
ONDER_CDH1_TARGETS_2_UP	1	c2.cgp
ABBUD_LIF_SIGNALING_1_UP	1	c2.cgp
PICCALUGA_ANGIOIMMUNOBLASTIC_LYMPHOMA_UP	1	c2.cgp
MIKKELSEN_ES_ICP_WITH_H3K4ME3	1	c2.cgp
GAZDA_DIAMOND_BLACKFAN_ANEMIA_PROGENITOR_DN	1	c2.cgp
TIEN_INTESTINE_PROBIOTICS_2HR_DN	1	c2.cgp
CYCLIN_D1_KE_.V1_DN	1	c6
RESPONSE_TO_EXTERNAL_STIMULUS	1	c5
TIEN_INTESTINE_PROBIOTICS_6HR_DN	1	c2.cgp
PEREZ_TP63_TARGETS	1	c2.cgp
CREIGHTON_AKT1_SIGNALING_VIA_MTOR_DN	1	c2.cgp
MARTORIATI_MDM4_TARGETS_NEUROEPITHELIUM_DN	1	c2.cgp
CAIRO_HEPATOBLASTOMA_DN	1	c2.cgp
chr5q31	1	c1
SPIELMAN_LYMPHOBLAST_EUROPEAN_VS_ASIAN_2FC_DN	1	c2.cgp
BOSCO_ALLERGEN_INDUCED_TH2_ASSOCIATED_MODULE	1	c2.cgp
CHANG_CORE_SERUM_RESPONSE_DN	1	c2.cgp
SABATES_COLORECTAL_ADENOMA_DN	1	c2.cgp
SCHAEFFER_PROSTATE_DEVELOPMENT_48HR_DN	1	c2.cgp

## Sheet: Supplementary Table S4C
Supplementary Table S4C. ER-MRTPs in the ER-modulated survival sub-network in breast cancer
Geneset1	Category	Geneset2	Category
chr20q11	c1	GARGALOVIC_RESPONSE_TO_OXIDIZED_PHOSPHOLIPIDS_TURQUOISE_DN	c2.cgp
chr20q11	c1	KOKKINAKIS_METHIONINE_DEPRIVATION_96HR_DN	c2.cgp
HAHTOLA_MYCOSIS_FUNGOIDES_CD4_DN	c2.cgp	KLEIN_TARGETS_OF_BCR_ABL1_FUSION	c2.cgp
TURASHVILI_BREAST_DUCTAL_CARCINOMA_VS_DUCTAL_NORMAL_DN	c2.cgp	BERTUCCI_INVASIVE_CARCINOMA_DUCTAL_VS_LOBULAR_DN	c2.cgp
BORCZUK_MALIGNANT_MESOTHELIOMA_UP	c2.cgp	RICKMAN_HEAD_AND_NECK_CANCER_A	c2.cgp
SABATES_COLORECTAL_ADENOMA_DN	c2.cgp	RICKMAN_HEAD_AND_NECK_CANCER_A	c2.cgp
DIAZ_CHRONIC_MEYLOGENOUS_LEUKEMIA_DN	c2.cgp	WU_CELL_MIGRATION	c2.cgp
BERTUCCI_INVASIVE_CARCINOMA_DUCTAL_VS_LOBULAR_DN	c2.cgp	WU_CELL_MIGRATION	c2.cgp
HUTTMANN_B_CLL_POOR_SURVIVAL_UP	c2.cgp	AMIT_EGF_RESPONSE_480_HELA	c2.cgp
YANG_BREAST_CANCER_ESR1_BULK_UP	c2.cgp	KLEIN_PRIMARY_EFFUSION_LYMPHOMA_DN	c2.cgp
GOZGIT_ESR1_TARGETS_UP	c2.cgp	LEE_LIVER_CANCER_ACOX1_UP	c2.cgp
BERTUCCI_INVASIVE_CARCINOMA_DUCTAL_VS_LOBULAR_DN	c2.cgp	LEE_LIVER_CANCER_ACOX1_UP	c2.cgp
LIEN_BREAST_CARCINOMA_METAPLASTIC_VS_DUCTAL_UP	c2.cgp	CHEOK_RESPONSE_TO_HD_MTX_UP	c2.cgp
YANG_BREAST_CANCER_ESR1_BULK_UP	c2.cgp	CHEOK_RESPONSE_TO_HD_MTX_UP	c2.cgp
JECHLINGER_EPITHELIAL_TO_MESENCHYMAL_TRANSITION_DN	c2.cgp	NING_CHRONIC_OBSTRUCTIVE_PULMONARY_DISEASE_UP	c2.cgp
BERTUCCI_INVASIVE_CARCINOMA_DUCTAL_VS_LOBULAR_DN	c2.cgp	LEE_LIVER_CANCER_DENA_UP	c2.cgp
HAHTOLA_MYCOSIS_FUNGOIDES_CD4_DN	c2.cgp	PENG_RAPAMYCIN_RESPONSE_UP	c2.cgp
RICKMAN_METASTASIS_DN	c2.cgp	PENG_RAPAMYCIN_RESPONSE_UP	c2.cgp
BERTUCCI_INVASIVE_CARCINOMA_DUCTAL_VS_LOBULAR_DN	c2.cgp	LEE_LIVER_CANCER_E2F1_UP	c2.cgp
LEE_LIVER_CANCER_ACOX1_UP	c2.cgp	YAO_HOXA10_TARGETS_VIA_PROGESTERONE_UP	c2.cgp
SCHAEFFER_PROSTATE_DEVELOPMENT_48HR_DN	c2.cgp	BROWN_MYELOID_CELL_DEVELOPMENT_UP	c2.cgp
SHEPARD_BMYB_TARGETS	c2.cgp	HADDAD_T_LYMPHOCYTE_AND_NK_PROGENITOR_UP	c2.cgp
KIM_WT1_TARGETS_DN	c2.cgp	GALINDO_IMMUNE_RESPONSE_TO_ENTEROTOXIN	c2.cgp
DING_LUNG_CANCER_EXPRESSION_BY_COPY_NUMBER	c2.cgp	GALINDO_IMMUNE_RESPONSE_TO_ENTEROTOXIN	c2.cgp
YANG_BREAST_CANCER_ESR1_BULK_UP	c2.cgp	BASSO_CD40_SIGNALING_DN	c2.cgp
PENG_RAPAMYCIN_RESPONSE_UP	c2.cgp	GALE_APL_WITH_FLT3_MUTATED_UP	c2.cgp
FERRANDO_T_ALL_WITH_MLL_ENL_FUSION_UP	c2.cgp	HENDRICKS_SMARCA4_TARGETS_UP	c2.cgp
CHEOK_RESPONSE_TO_HD_MTX_UP	c2.cgp	CUI_TCF21_TARGETS_UP	c2.cgp
DIRMEIER_LMP1_RESPONSE_EARLY	c2.cgp	CHIBA_RESPONSE_TO_TSA_UP	c2.cgp
BORCZUK_MALIGNANT_MESOTHELIOMA_DN	c2.cgp	SATO_SILENCED_EPIGENETICALLY_IN_PANCREATIC_CANCER	c2.cgp
SANSOM_APC_TARGETS_DN	c2.cgp	SATO_SILENCED_EPIGENETICALLY_IN_PANCREATIC_CANCER	c2.cgp
GALINDO_IMMUNE_RESPONSE_TO_ENTEROTOXIN	c2.cgp	BROWNE_HCMV_INFECTION_18HR_UP	c2.cgp
BROWNE_HCMV_INFECTION_18HR_UP	c2.cgp	LEE_AGING_NEOCORTEX_UP	c2.cgp
PENG_RAPAMYCIN_RESPONSE_UP	c2.cgp	LEE_CALORIE_RESTRICTION_NEOCORTEX_DN	c2.cgp
FERRANDO_T_ALL_WITH_MLL_ENL_FUSION_UP	c2.cgp	MARCHINI_TRABECTEDIN_RESISTANCE_DN	c2.cgp
BROWNE_HCMV_INFECTION_18HR_UP	c2.cgp	MARCHINI_TRABECTEDIN_RESISTANCE_DN	c2.cgp
TURASHVILI_BREAST_DUCTAL_CARCINOMA_VS_LOBULAR_NORMAL_DN	c2.cgp	SARRIO_EPITHELIAL_MESENCHYMAL_TRANSITION_DN	c2.cgp
BROWNE_HCMV_INFECTION_20HR_UP	c2.cgp	ACEVEDO_LIVER_CANCER_DN	c2.cgp
CHEOK_RESPONSE_TO_HD_MTX_UP	c2.cgp	SMID_BREAST_CANCER_RELAPSE_IN_BONE_DN	c2.cgp
KUMAR_TARGETS_OF_MLL_AF9_FUSION	c2.cgp	SMID_BREAST_CANCER_RELAPSE_IN_PLEURA_DN	c2.cgp
TURASHVILI_BREAST_DUCTAL_CARCINOMA_VS_LOBULAR_NORMAL_DN	c2.cgp	SMID_BREAST_CANCER_LUMINAL_A_UP	c2.cgp
LEE_LIVER_CANCER_E2F1_UP	c2.cgp	SMID_BREAST_CANCER_LUMINAL_A_UP	c2.cgp
GALINDO_IMMUNE_RESPONSE_TO_ENTEROTOXIN	c2.cgp	ZHANG_BREAST_CANCER_PROGENITORS_UP	c2.cgp
TURASHVILI_BREAST_DUCTAL_CARCINOMA_VS_DUCTAL_NORMAL_DN	c2.cgp	BOQUEST_STEM_CELL_CULTURED_VS_FRESH_DN	c2.cgp
TURASHVILI_BREAST_DUCTAL_CARCINOMA_VS_LOBULAR_NORMAL_DN	c2.cgp	BOQUEST_STEM_CELL_CULTURED_VS_FRESH_DN	c2.cgp
HOEBEKE_LYMPHOID_STEM_CELL_DN	c2.cgp	BOQUEST_STEM_CELL_CULTURED_VS_FRESH_DN	c2.cgp
WU_CELL_MIGRATION	c2.cgp	BOQUEST_STEM_CELL_CULTURED_VS_FRESH_DN	c2.cgp
LEE_LIVER_CANCER_ACOX1_UP	c2.cgp	BOQUEST_STEM_CELL_CULTURED_VS_FRESH_DN	c2.cgp
LEE_LIVER_CANCER_DENA_UP	c2.cgp	BOQUEST_STEM_CELL_CULTURED_VS_FRESH_DN	c2.cgp
LEE_LIVER_CANCER_E2F1_UP	c2.cgp	BOQUEST_STEM_CELL_CULTURED_VS_FRESH_DN	c2.cgp
JECHLINGER_EPITHELIAL_TO_MESENCHYMAL_TRANSITION_DN	c2.cgp	RAY_TUMORIGENESIS_BY_ERBB2_CDC25A_DN	c2.cgp
SLEBOS_HEAD_AND_NECK_CANCER_WITH_HPV_UP	c2.cgp	NUTT_GBM_VS_AO_GLIOMA_UP	c2.cgp
BROWNE_HCMV_INFECTION_18HR_UP	c2.cgp	NUTT_GBM_VS_AO_GLIOMA_UP	c2.cgp
BOQUEST_STEM_CELL_CULTURED_VS_FRESH_DN	c2.cgp	POTTI_ADRIAMYCIN_SENSITIVITY	c2.cgp
KLEIN_PRIMARY_EFFUSION_LYMPHOMA_DN	c2.cgp	VANTVEER_BREAST_CANCER_ESR1_UP	c2.cgp
KLEIN_PRIMARY_EFFUSION_LYMPHOMA_DN	c2.cgp	HINATA_NFKB_TARGETS_KERATINOCYTE_UP	c2.cgp
AMIT_EGF_RESPONSE_480_HELA	c2.cgp	HOFFMANN_LARGE_TO_SMALL_PRE_BII_LYMPHOCYTE_DN	c2.cgp
GALINDO_IMMUNE_RESPONSE_TO_ENTEROTOXIN	c2.cgp	HOFFMANN_LARGE_TO_SMALL_PRE_BII_LYMPHOCYTE_DN	c2.cgp
LIANG_SILENCED_BY_METHYLATION_UP	c2.cgp	LEE_EARLY_T_LYMPHOCYTE_DN	c2.cgp
BOQUEST_STEM_CELL_CULTURED_VS_FRESH_DN	c2.cgp	WOO_LIVER_CANCER_RECURRENCE_UP	c2.cgp
YANG_BREAST_CANCER_ESR1_BULK_UP	c2.cgp	ONO_AML1_TARGETS_DN	c2.cgp
SMID_BREAST_CANCER_RELAPSE_IN_PLEURA_DN	c2.cgp	ONO_AML1_TARGETS_DN	c2.cgp
TURASHVILI_BREAST_DUCTAL_CARCINOMA_VS_DUCTAL_NORMAL_DN	c2.cgp	CAIRO_HEPATOBLASTOMA_CLASSES_DN	c2.cgp
LEE_LIVER_CANCER_DENA_UP	c2.cgp	CAIRO_HEPATOBLASTOMA_CLASSES_DN	c2.cgp
LEE_LIVER_CANCER_E2F1_UP	c2.cgp	CAIRO_HEPATOBLASTOMA_CLASSES_DN	c2.cgp
SCHAEFFER_PROSTATE_DEVELOPMENT_12HR_UP	c2.cgp	ZHAN_MULTIPLE_MYELOMA_PR_DN	c2.cgp
LEE_LIVER_CANCER_ACOX1_UP	c2.cgp	NAKAYAMA_SOFT_TISSUE_TUMORS_PCA2_DN	c2.cgp
BROWNE_HCMV_INFECTION_18HR_UP	c2.cgp	DASU_IL6_SIGNALING_UP	c2.cgp
LEE_LIVER_CANCER_ACOX1_UP	c2.cgp	BROWNE_HCMV_INFECTION_2HR_UP	c2.cgp
HAHTOLA_MYCOSIS_FUNGOIDES_CD4_DN	c2.cgp	LI_INDUCED_T_TO_NATURAL_KILLER_DN	c2.cgp
DELYS_THYROID_CANCER_UP	c2.cgp	LI_INDUCED_T_TO_NATURAL_KILLER_DN	c2.cgp
HENDRICKS_SMARCA4_TARGETS_UP	c2.cgp	LI_INDUCED_T_TO_NATURAL_KILLER_DN	c2.cgp
CUI_TCF21_TARGETS_UP	c2.cgp	LI_INDUCED_T_TO_NATURAL_KILLER_DN	c2.cgp
VERRECCHIA_RESPONSE_TO_TGFB1_C2	c2.cgp	LI_INDUCED_T_TO_NATURAL_KILLER_DN	c2.cgp
SMID_BREAST_CANCER_RELAPSE_IN_BONE_DN	c2.cgp	LI_INDUCED_T_TO_NATURAL_KILLER_DN	c2.cgp
AMIT_EGF_RESPONSE_480_HELA	c2.cgp	MARTENS_BOUND_BY_PML_RARA_FUSION	c2.cgp
WEIGEL_OXIDATIVE_STRESS_RESPONSE	c2.cgp	MARTENS_BOUND_BY_PML_RARA_FUSION	c2.cgp
DELYS_THYROID_CANCER_UP	c2.cgp	WIERENGA_STAT5A_TARGETS_DN	c2.cgp
LIEN_BREAST_CARCINOMA_METAPLASTIC_VS_DUCTAL_UP	c2.cgp	WIERENGA_STAT5A_TARGETS_DN	c2.cgp
CUI_TCF21_TARGETS_UP	c2.cgp	WIERENGA_STAT5A_TARGETS_DN	c2.cgp
HAHTOLA_MYCOSIS_FUNGOIDES_CD4_DN	c2.cgp	KASLER_HDAC7_TARGETS_1_UP	c2.cgp
SHETH_LIVER_CANCER_VS_TXNIP_LOSS_PAM1	c2.cgp	KASLER_HDAC7_TARGETS_1_UP	c2.cgp
RICKMAN_METASTASIS_DN	c2.cgp	KASLER_HDAC7_TARGETS_1_UP	c2.cgp
AMIT_EGF_RESPONSE_480_HELA	c2.cgp	KASLER_HDAC7_TARGETS_1_UP	c2.cgp
WEIGEL_OXIDATIVE_STRESS_RESPONSE	c2.cgp	KASLER_HDAC7_TARGETS_1_UP	c2.cgp
LEE_CALORIE_RESTRICTION_NEOCORTEX_DN	c2.cgp	KASLER_HDAC7_TARGETS_1_UP	c2.cgp
BONOME_OVARIAN_CANCER_POOR_SURVIVAL_UP	c2.cgp	KASLER_HDAC7_TARGETS_1_UP	c2.cgp
LEE_LIVER_CANCER_ACOX1_UP	c2.cgp	TORCHIA_TARGETS_OF_EWSR1_FLI1_FUSION_DN	c2.cgp
LIANG_SILENCED_BY_METHYLATION_UP	c2.cgp	TORCHIA_TARGETS_OF_EWSR1_FLI1_FUSION_DN	c2.cgp
MARTENS_BOUND_BY_PML_RARA_FUSION	c2.cgp	DELACROIX_RARG_BOUND_MEF	c2.cgp
MARTORIATI_MDM4_TARGETS_NEUROEPITHELIUM_DN	c2.cgp	ACEVEDO_FGFR1_TARGETS_IN_PROSTATE_CANCER_MODEL_UP	c2.cgp
KUMAR_TARGETS_OF_MLL_AF9_FUSION	c2.cgp	ACEVEDO_FGFR1_TARGETS_IN_PROSTATE_CANCER_MODEL_UP	c2.cgp
GAVIN_FOXP3_TARGETS_CLUSTER_P3	c2.cgp	ACEVEDO_FGFR1_TARGETS_IN_PROSTATE_CANCER_MODEL_UP	c2.cgp
GAVIN_FOXP3_TARGETS_CLUSTER_P4	c2.cgp	ACEVEDO_FGFR1_TARGETS_IN_PROSTATE_CANCER_MODEL_UP	c2.cgp
ONO_AML1_TARGETS_DN	c2.cgp	ACEVEDO_FGFR1_TARGETS_IN_PROSTATE_CANCER_MODEL_UP	c2.cgp
ONO_FOXP3_TARGETS_DN	c2.cgp	ACEVEDO_FGFR1_TARGETS_IN_PROSTATE_CANCER_MODEL_UP	c2.cgp
BOSCO_ALLERGEN_INDUCED_TH2_ASSOCIATED_MODULE	c2.cgp	ACEVEDO_FGFR1_TARGETS_IN_PROSTATE_CANCER_MODEL_UP	c2.cgp
DIAZ_CHRONIC_MEYLOGENOUS_LEUKEMIA_DN	c2.cgp	LIM_MAMMARY_LUMINAL_MATURE_DN	c2.cgp
BERTUCCI_INVASIVE_CARCINOMA_DUCTAL_VS_LOBULAR_DN	c2.cgp	LIM_MAMMARY_LUMINAL_MATURE_DN	c2.cgp
BOQUEST_STEM_CELL_CULTURED_VS_FRESH_DN	c2.cgp	LIM_MAMMARY_LUMINAL_MATURE_DN	c2.cgp
CAIRO_HEPATOBLASTOMA_CLASSES_DN	c2.cgp	LIM_MAMMARY_LUMINAL_MATURE_DN	c2.cgp
BROWNE_HCMV_INFECTION_2HR_UP	c2.cgp	LIM_MAMMARY_LUMINAL_MATURE_DN	c2.cgp
DACOSTA_ERCC3_ALLELE_XPCS_VS_TTD_DN	c2.cgp	MICROTUBULE	c5
PLASARI_TGFB1_TARGETS_10HR_DN	c2.cgp	MICROTUBULE	c5
LIM_MAMMARY_LUMINAL_MATURE_DN	c2.cgp	LIPID_RAFT	c5
KASLER_HDAC7_TARGETS_1_UP	c2.cgp	EXTRACELLULAR_STRUCTURE_ORGANIZATION_AND_BIOGENESIS	c5
ACEVEDO_FGFR1_TARGETS_IN_PROSTATE_CANCER_MODEL_UP	c2.cgp	HUMORAL_IMMUNE_RESPONSE	c5
SMID_BREAST_CANCER_RELAPSE_IN_PLEURA_DN	c2.cgp	REGULATION_OF_IMMUNE_SYSTEM_PROCESS	c5
ACEVEDO_FGFR1_TARGETS_IN_PROSTATE_CANCER_MODEL_UP	c2.cgp	REGULATION_OF_IMMUNE_SYSTEM_PROCESS	c5
BORCZUK_MALIGNANT_MESOTHELIOMA_DN	c2.cgp	ECTODERM_DEVELOPMENT	c5
SABATES_COLORECTAL_ADENOMA_UP	c2.cgp	INTERLEUKIN_BINDING	c5
LIM_MAMMARY_LUMINAL_MATURE_DN	c2.cgp	E2F1_UP.V1_DN	c6
NUTT_GBM_VS_AO_GLIOMA_UP	c2.cgp	GCNP_SHH_UP_EARLY.V1_UP	c6
LEE_LIVER_CANCER_ACOX1_UP	c2.cgp	CSR_LATE_UP.V1_DN	c6
BORCZUK_MALIGNANT_MESOTHELIOMA_DN	c2.cgp	AKT_UP_MTOR_DN.V1_UP	c6
BOQUEST_STEM_CELL_CULTURED_VS_FRESH_DN	c2.cgp	P53_DN.V1_UP	c6
CHANG_CORE_SERUM_RESPONSE_DN	c2.cgp	P53_DN.V1_UP	c6
BERTUCCI_INVASIVE_CARCINOMA_DUCTAL_VS_LOBULAR_DN	c2.cgp	RAF_UP.V1_UP	c6
ZHAN_MULTIPLE_MYELOMA_PR_DN	c2.cgp	RAF_UP.V1_UP	c6
RASHI_RESPONSE_TO_IONIZING_RADIATION_2	c2.cgp	ESC_J1_UP_EARLY.V1_DN	c6
DIRMEIER_LMP1_RESPONSE_EARLY	c2.cgp	ESC_J1_UP_EARLY.V1_DN	c6
LI_INDUCED_T_TO_NATURAL_KILLER_DN	c2.cgp	ESC_V6.5_UP_EARLY.V1_DN	c6
ODONNELL_TFRC_TARGETS_UP	c2.cgp	CAHOY_ASTROCYTIC	c6
HSIAO_LIVER_SPECIFIC_GENES	c2.cgp	CAHOY_ASTROCYTIC	c6
CAIRO_HEPATOBLASTOMA_DN	c2.cgp	CAHOY_ASTROCYTIC	c6
RESPONSE_TO_EXTERNAL_STIMULUS	c5	CAHOY_ASTROCYTIC	c6
CYCLIN_D1_KE_.V1_DN	c6	CAHOY_ASTROCYTIC	c6
GARY_CD5_TARGETS_UP	c2.cgp	SIRNA_EIF4GI_DN	c6
AMIT_EGF_RESPONSE_480_HELA	c2.cgp	SIRNA_EIF4GI_DN	c6
WEIGEL_OXIDATIVE_STRESS_RESPONSE	c2.cgp	SIRNA_EIF4GI_DN	c6
HUTTMANN_B_CLL_POOR_SURVIVAL_UP	c2.cgp	V$ATF_01	c3.tft
ACEVEDO_LIVER_CANCER_DN	c2.cgp	V$ATF_01	c3.tft
MARTENS_BOUND_BY_PML_RARA_FUSION	c2.cgp	V$ATF_01	c3.tft
KASLER_HDAC7_TARGETS_1_UP	c2.cgp	V$ATF_01	c3.tft
KASLER_HDAC7_TARGETS_1_UP	c2.cgp	V$NFE2_01	c3.tft
COULOUARN_TEMPORAL_TGFB1_SIGNATURE_DN	c2.cgp	V$NFKAPPAB65_01	c3.tft
COULOUARN_TEMPORAL_TGFB1_SIGNATURE_DN	c2.cgp	V$NFKAPPAB_01	c3.tft
COULOUARN_TEMPORAL_TGFB1_SIGNATURE_DN	c2.cgp	V$GATA1_01	c3.tft
RASHI_RESPONSE_TO_IONIZING_RADIATION_2	c2.cgp	V$SRF_01	c3.tft
KASLER_HDAC7_TARGETS_1_UP	c2.cgp	ARGGGTTAA_UNKNOWN	c3.tft
KASLER_HDAC7_TARGETS_1_UP	c2.cgp	V$AP1FJ_Q2	c3.tft
KASLER_HDAC7_TARGETS_1_UP	c2.cgp	V$AP1_Q6	c3.tft
HUTTMANN_B_CLL_POOR_SURVIVAL_UP	c2.cgp	V$CREB_Q2	c3.tft
ACEVEDO_LIVER_CANCER_DN	c2.cgp	V$CREB_Q2	c3.tft
KASLER_HDAC7_TARGETS_1_UP	c2.cgp	V$CREBP1_Q2	c3.tft
RASHI_RESPONSE_TO_IONIZING_RADIATION_2	c2.cgp	V$SRF_Q6	c3.tft
KASLER_HDAC7_TARGETS_1_UP	c2.cgp	V$AP1_Q4	c3.tft
COULOUARN_TEMPORAL_TGFB1_SIGNATURE_DN	c2.cgp	V$NFKB_Q6	c3.tft
KASLER_HDAC7_TARGETS_1_UP	c2.cgp	V$AP1_C	c3.tft
DIRMEIER_LMP1_RESPONSE_EARLY	c2.cgp	V$SRF_C	c3.tft
KASLER_HDAC7_TARGETS_1_UP	c2.cgp	V$MYCMAX_B	c3.tft
HAHTOLA_MYCOSIS_FUNGOIDES_CD4_DN	c2.cgp	V$ETS1_B	c3.tft
SHETH_LIVER_CANCER_VS_TXNIP_LOSS_PAM1	c2.cgp	V$ETS1_B	c3.tft
RICKMAN_METASTASIS_DN	c2.cgp	V$ETS1_B	c3.tft
AMIT_EGF_RESPONSE_480_HELA	c2.cgp	V$ETS1_B	c3.tft
RASHI_RESPONSE_TO_IONIZING_RADIATION_2	c2.cgp	V$ETS2_B	c3.tft
KASLER_HDAC7_TARGETS_1_UP	c2.cgp	V$HIF1_Q5	c3.tft
KASLER_HDAC7_TARGETS_1_UP	c2.cgp	V$BACH2_01	c3.tft
KASLER_HDAC7_TARGETS_1_UP	c2.cgp	V$BACH1_01	c3.tft
CAHOY_ASTROCYTIC	c6	V$STAT4_01	c3.tft
KASLER_HDAC7_TARGETS_1_UP	c2.cgp	V$ATF3_Q6	c3.tft
KASLER_HDAC7_TARGETS_1_UP	c2.cgp	V$ATF4_Q2	c3.tft
KASLER_HDAC7_TARGETS_1_UP	c2.cgp	V$AP1_01	c3.tft
HUTTMANN_B_CLL_POOR_SURVIVAL_UP	c2.cgp	V$MAZ_Q6	c3.tft
ACEVEDO_LIVER_CANCER_DN	c2.cgp	V$MAZ_Q6	c3.tft
COULOUARN_TEMPORAL_TGFB1_SIGNATURE_DN	c2.cgp	V$MAZ_Q6	c3.tft
HAHTOLA_MYCOSIS_FUNGOIDES_CD4_DN	c2.cgp	V$PEA3_Q6	c3.tft
HUTTMANN_B_CLL_POOR_SURVIVAL_UP	c2.cgp	V$TEF1_Q6	c3.tft
KASLER_HDAC7_TARGETS_1_UP	c2.cgp	V$TEF1_Q6	c3.tft
KASLER_HDAC7_TARGETS_1_UP	c2.cgp	V$DR1_Q3	c3.tft
SHETH_LIVER_CANCER_VS_TXNIP_LOSS_PAM1	c2.cgp	V$AML_Q6	c3.tft
AKT_UP_MTOR_DN.V1_UP	c6	V$AML_Q6	c3.tft
HAHTOLA_MYCOSIS_FUNGOIDES_CD4_DN	c2.cgp	V$NFKB_Q6_01	c3.tft
SHETH_LIVER_CANCER_VS_TXNIP_LOSS_PAM1	c2.cgp	V$NFKB_Q6_01	c3.tft
GALE_APL_WITH_FLT3_MUTATED_UP	c2.cgp	V$NFKB_Q6_01	c3.tft
COULOUARN_TEMPORAL_TGFB1_SIGNATURE_DN	c2.cgp	V$SMAD_Q6	c3.tft
AKT_UP_MTOR_DN.V1_UP	c6	V$SMAD_Q6	c3.tft
DIRMEIER_LMP1_RESPONSE_EARLY	c2.cgp	V$SRF_Q5_01	c3.tft
KASLER_HDAC7_TARGETS_1_UP	c2.cgp	V$AP1_Q2_01	c3.tft
KASLER_HDAC7_TARGETS_1_UP	c2.cgp	V$AP1_Q6_01	c3.tft
KASLER_HDAC7_TARGETS_1_UP	c2.cgp	V$AP1_Q4_01	c3.tft
TORCHIA_TARGETS_OF_EWSR1_FLI1_FUSION_DN	c2.cgp	TCCCRNNRTGC_UNKNOWN	c3.tft
KASLER_HDAC7_TARGETS_1_UP	c2.cgp	TGASTMAGC_V$NFE2_01	c3.tft
HAHTOLA_MYCOSIS_FUNGOIDES_CD4_DN	c2.cgp	GGGNNTTTCC_V$NFKB_Q6_01	c3.tft
SHETH_LIVER_CANCER_VS_TXNIP_LOSS_PAM1	c2.cgp	GGGNNTTTCC_V$NFKB_Q6_01	c3.tft
GALE_APL_WITH_FLT3_MUTATED_UP	c2.cgp	GGGNNTTTCC_V$NFKB_Q6_01	c3.tft
ABBUD_LIF_SIGNALING_1_UP	c2.cgp	CCAWWNAAGG_V$SRF_Q4	c3.tft
KASLER_HDAC7_TARGETS_1_UP	c2.cgp	WGGAATGY_V$TEF1_Q6	c3.tft
