# Supplementary material for: Differential network analysis reveals the genome-wide landscape of estrogen receptor modulation in hormonal cancers
Source: Sci Rep. 2016 Mar 14;6:23035. doi: 10.1038/srep23035 (PMC4789788; doi:10.1038/srep23035)
Supplement: Supplementary Table S6 [file srep23035-s4.xls]

## Sheet: Supplementary Table S6A
Supplementary Table S6A. ER-MRTPs in the ER-MGIN in ovarian cancer
Gene1	Gene2	Raw corr in ER+	Raw corr in ER-	Modulation score	Bonferroni P
HNRNPA2B1	SEC31A	0.8742	-0.0036	0.8706	0
RPS24	FAU	0.8333	-0.0146	0.8187	0
UBA52	FAU	0.7995	-0.0008	0.7987	0
NCOA4	HNRNPA2B1	0.8206	0.0253	0.7954	0
NCOA4	PARK7	0.7937	0.0014	0.7923	0
NCOA4	PTBP1	0.8015	0.0108	0.7907	0
NCOA4	STAU1	0.8062	0.0163	0.7899	0
HNRNPA2B1	PARK7	0.8286	-0.039	0.7896	0
ACTG1	LAPTM4A	0.7892	0.0031	0.7861	0
STAU1	SEC31A	0.8083	-0.024	0.7842	0
NACA	LAPTM4A	0.7995	-0.0179	0.7816	0
GYPB	NCL	-0.7827	-0.0024	0.7804	0
VAPA	NARS	0.7804	0.0004	0.78	0
NCOA4	AHCY	0.7811	0.0018	0.7794	1.0053e-09
C11ORF10	DDX5	0.7808	0.0017	0.7791	1.0053e-09
CSNK1A1	BCLAF1	0.7991	0.0216	0.7775	0
HNRNPA2B1	DDX3X	0.7822	0.0049	0.7773	0
ARL8B	SLC17A7	-0.7918	-0.0149	0.7769	1.0053e-09
BCLAF1	LAPTM4A	0.7917	0.0159	0.7758	1.0053e-09
FAU	RPL28	0.8326	-0.0597	0.7729	1.0053e-09
PICALM	FAM153A	-0.7822	0.01	0.7721	0
TGOLN2	NCKAP1	0.7768	-0.0058	0.771	0
JTB	DDX5	0.7784	-0.0084	0.77	0
ARL8B	LAMC1	0.7786	-0.0095	0.7691	0
XRCC5	BCLAF1	0.7702	-0.0033	0.767	0
SLC17A7	PTBP1	-0.7759	-0.0102	0.7657	0
CUL3	DDX3X	0.8066	-0.0422	0.7644	0
MAPK1IP1L	HNRNPA2B1	0.7751	-0.011	0.7641	0
PTBP1	SEC31A	0.7765	0.0127	0.7638	0
CSNK1A1	ARCN1	0.7634	0	0.7634	0
ACTG1	SOD1	0.802	-0.0391	0.7629	1.0053e-09
UBC	CCT8	0.8138	0.0508	0.7629	1.0053e-09
HNRNPA2B1	DDX1	0.772	0.0106	0.7614	0
LAPTM4A	PFN1	0.7673	0.0067	0.7605	0
RPL13	FAU	0.7866	0.0264	0.7603	0
DYNLRB1	BCLAF1	0.7622	0.0039	0.7583	1.0053e-09
HSPC072	PTBP1	-0.761	-0.0027	0.7583	0
ATIC	COX6C	0.7583	0.0005	0.7578	1.0053e-09
C20ORF24	FKBP1A	0.7675	0.0098	0.7576	0
RPL14	JTB	0.7577	-0.0005	0.7573	0
DAG1	LDHA	0.7666	-0.0094	0.7571	0
NCOA4	NCL	0.7577	-0.0035	0.7543	0
CDK2AP1	PARK7	0.8362	0.0822	0.754	0
LAPTM4A	RPL30	0.7588	0.0049	0.7538	0
HNRNPA2B1	DDX5	0.794	-0.0402	0.7538	0
SEC31A	GNAS	0.7748	-0.0211	0.7537	1.0053e-09
FAM153A	STAU1	-0.7589	0.0056	0.7533	0
MAPK1IP1L	NARS	0.7722	-0.0192	0.753	0
MTCH1	EIF4A1	0.7557	0.0031	0.7525	0
RPLP1	CD63	0.7577	0.0066	0.7511	0
PTBP1	PARK7	0.7695	-0.0186	0.7509	0
RPS15	CD63	0.7767	0.0259	0.7508	0
CCT8	LAPTM4A	0.766	-0.0154	0.7506	1.0053e-09
LDHA	NCL	0.7579	-0.0077	0.7503	0
PCBP2	RPS20	0.7651	0.0158	0.7493	0
BCAN	NARS	-0.7844	-0.0353	0.7491	0
PRMT1	DDX5	0.7671	-0.018	0.7491	0
MYCBP	CLTA	-0.7602	-0.0114	0.7488	1.0053e-09
GORASP2	HNRNPA2B1	0.7509	0.0023	0.7486	1.0053e-09
CEACAM3	BCLAF1	-0.7842	-0.036	0.7482	0
AHCY	DDX5	0.7609	0.0138	0.7471	0
ATP2A2	VAPA	0.7562	-0.0094	0.7467	0
COX6C	CLTC	0.7676	-0.021	0.7466	0
SERF2	CSTB	0.7463	0	0.7463	1.0053e-09
UBC	XRCC5	0.7461	0.0002	0.7459	1.0053e-09
RPL30	PARK7	0.7539	0.0084	0.7455	0
HLA-A	PSMD2	0.747	0.0017	0.7454	1.0053e-09
ADAR	CCT8	0.7838	0.039	0.7449	0
EDF1	COX5A	0.7521	0.0078	0.7444	1.0053e-09
ADNP	SEC31A	0.7479	0.0038	0.7441	0
ARL8B	NCOA4	0.8115	0.0687	0.7428	0
DYNLRB1	ARL8B	0.7675	-0.0248	0.7428	0
ARL8B	STAU1	0.771	0.0287	0.7423	0
RPS20	RPS4X	0.7844	0.0422	0.7422	0
DYNLRB1	NCOA4	0.8084	0.067	0.7415	0
XRCC5	STAU1	0.8075	0.0661	0.7414	0
NARS	PARK7	0.7974	0.0563	0.7411	0
CCT8	DDX5	0.759	-0.0182	0.7408	0
TXNL1	PRDX6	0.7545	-0.0139	0.7406	0
CUL3	NACA	0.7571	0.0173	0.7399	0
SOD1	NCL	0.7476	-0.0081	0.7395	0
XRCC5	UQCRB	0.7834	0.044	0.7395	0
RAB5A	PUM2	0.7415	0.002	0.7395	0
MORF4L2	EIF4G2	0.785	0.0456	0.7394	0
GOLPH3	BCLAF1	0.7678	0.0285	0.7393	0
PAPPA2	TUBB2C	-0.7408	-0.0017	0.7392	0
ARL8B	PDIA3	0.7471	-0.0085	0.7387	1.0053e-09
SFPQ	UBE2L3	0.7693	0.0307	0.7386	0
RAB2A	HNRNPA2B1	0.7648	-0.0263	0.7385	1.0053e-09
PICALM	RPA1	0.7494	-0.0108	0.7385	0
CUL3	RBBP7	0.7955	0.0573	0.7382	0
NCR2	MAPK1IP1L	-0.7767	-0.0386	0.7382	0
RBBP7	RPS25	0.7478	0.0104	0.7375	0
PPIB	LAPTM4A	0.7475	-0.0104	0.737	0
NOD1	BCLAF1	-0.7388	-0.002	0.7368	0
EIF4G1	CEACAM3	-0.7401	0.0037	0.7364	0
PRDX1	DDX5	0.7564	-0.0202	0.7362	0
RPS23	CD63	0.7719	0.0359	0.736	0
SSBP1	BCLAF1	0.7487	-0.0126	0.736	1.0053e-09
CYP4A11	BAT3	-0.7487	0.0127	0.736	0
RPL15	LAPTM4A	0.7475	0.012	0.7355	1.0053e-09
TXNL1	EIF4G2	0.7468	-0.0119	0.735	0
HSPA5	NCL	0.7372	-0.0023	0.7348	0
BMP7	STAU1	-0.7539	0.0198	0.7341	0
TRMT112	HNRNPA2B1	0.7624	-0.0284	0.734	1.0053e-09
ARL8B	PPP2CA	0.7555	0.0215	0.734	0
PAICS	PARK7	0.7388	-0.005	0.7338	0
RPS4X	FAU	0.8127	-0.0796	0.7331	1.0053e-09
GYPB	ADAR	-0.7711	0.0381	0.733	0
PDIA3	BCAN	-0.7635	-0.0306	0.7329	0
PAPPA2	EIF4G1	-0.7652	-0.0326	0.7326	0
ATP5E	RPL28	0.7552	0.0226	0.7326	0
PICALM	HSP90AA1	0.7368	0.0049	0.7319	0
UBC	CCT3	0.752	0.0202	0.7318	0
RPL22	JAK3	-0.7355	-0.004	0.7314	0
GOLPH3	PARK7	0.7692	0.0382	0.731	0
FNDC4	BMP7	0.7369	0.0063	0.7306	0
PAPPA2	HNRNPA2B1	-0.7506	-0.0202	0.7304	1.0053e-09
STAU1	RBBP7	0.7527	0.0226	0.73	0
DYNLRB1	S100A11	0.7519	-0.0219	0.73	1.0053e-09
PAPPA2	NARS	-0.7855	-0.0555	0.7299	1.0053e-09
TRMT112	NCOA4	0.7418	0.0119	0.7298	0
ARL8B	SEC62	0.7501	0.0203	0.7298	0
NCOA4	CCT8	0.8512	0.1217	0.7296	0
NCL	HNRNPK	0.7402	0.011	0.7292	1.0053e-09
HSPC072	FAM153A	0.793	0.0638	0.7292	0
PKM2	DDX5	0.7438	0.0146	0.7291	1.0053e-09
SLC39A6	EIF4G2	0.7638	0.0347	0.7291	0
HNRNPA2B1	CAP1	0.7753	-0.0462	0.7291	1.0053e-09
JAK3	ATP6V0C	-0.7677	0.0388	0.7289	0
PAPPA2	BCLAF1	-0.7767	-0.0479	0.7288	0
UBE2E1	CREG1	0.762	0.0332	0.7288	0
DDX3X	EIF4G2	0.7932	0.0645	0.7287	1.0053e-09
CD63	RPL18	0.7317	0.0032	0.7285	0
TRMT112	SEC61B	0.7641	0.0359	0.7283	0
SLC17A7	ADAR	-0.7489	0.0207	0.7282	0
TAX1BP3	STAU1	0.7893	0.0611	0.7282	0
PRDX1	LAPTM4A	0.7395	0.0114	0.7281	0
CSNK1A1	CD81	0.7367	-0.0087	0.728	0
IL11	HNRNPA2B1	-0.7285	-0.0008	0.7277	0
ARL8B	ELAVL1	0.7776	-0.05	0.7276	0
HNRNPA2B1	COPB2	0.7496	0.0221	0.7275	0
XRCC5	CD63	0.7727	0.0453	0.7275	1.0053e-09
STRADA	ALDOA	-0.7374	-0.0104	0.727	0
LRRC47	PPIB	0.7374	0.0106	0.7268	1.0053e-09
LRRC47	PDIA3	0.7564	-0.0297	0.7267	0
FSCN3	MAPK1IP1L	-0.7693	-0.0427	0.7266	0
NOS1AP	HNRNPA2B1	-0.7279	-0.0014	0.7265	0
NGRN	NOTCH2	0.7278	0.0014	0.7264	0
PLCD1	BCLAF1	-0.7446	-0.0189	0.7258	0
DAG1	PKM2	0.8005	0.0747	0.7258	1.0053e-09
LRRC47	PPP2CA	0.7322	-0.0067	0.7255	0
SEC31A	PARK7	0.7729	0.0476	0.7253	1.0053e-09
GANAB	CEACAM3	-0.766	-0.0408	0.7252	0
XRCC5	RBBP7	0.7974	0.0727	0.7248	0
CCT8	CALM1	0.7558	-0.0311	0.7247	0
ACTG1	JTB	0.7446	0.0199	0.7247	0
SEPT7	BCLAF1	0.7689	-0.0443	0.7246	0
SSBP1	DDX3X	0.7329	-0.0086	0.7243	0
DYNLRB1	H2AFY	0.7649	0.0406	0.7243	0
ARL8B	CAPNS1	0.7274	0.0032	0.7242	1.0053e-09
LRRC47	NARS	0.7506	0.0267	0.7239	1.0053e-09
XRCC5	COX6C	0.7624	0.0388	0.7235	1.0053e-09
LSM14A	NCKAP1	0.729	-0.0055	0.7235	1.0053e-09
CTBP1	SEC31A	0.7426	0.0194	0.7233	0
POLR2J	NARS	0.7437	0.0204	0.7233	0
THEG	TTR	0.7388	0.0154	0.7233	1.0053e-09
ITGB1	RPA1	0.7445	0.0212	0.7232	0
TTR	PABPC3	-0.7298	-0.007	0.7228	1.0053e-09
TM9SF3	ISCU	0.7369	-0.0141	0.7228	0
ADAR	CAPNS1	0.7293	0.0065	0.7227	0
NXPH3	BCLAF1	-0.7567	0.034	0.7227	0
NCOA4	COPB2	0.784	0.0614	0.7226	0
CEACAM3	ARCN1	-0.7453	0.0228	0.7224	1.0053e-09
ARL8B	NCKAP1	0.7313	-0.009	0.7224	0
XPO1	SEC31A	0.7303	-0.008	0.7223	1.0053e-09
MAPK1IP1L	PEBP1	0.7224	-0.0001	0.7223	0
C11ORF10	ACTG1	0.7448	-0.0227	0.7221	1.0053e-09
LAPTM4A	RPL11	0.744	0.0221	0.7219	1.0053e-09
SQSTM1	OTUB1	0.7608	0.0391	0.7217	0
XRCC5	SEC61B	0.7589	0.0372	0.7217	1.0053e-09
ARL8B	UBC	0.7487	0.0277	0.721	0
RAB11A	NCL	0.7454	0.0245	0.7209	0
PDIA3	AHCY	0.746	0.0252	0.7208	1.0053e-09
HOXC11	NCL	-0.7254	0.0048	0.7206	0
CCT3	CD63	0.7551	0.0352	0.7199	1.0053e-09
UBC	PLCD1	-0.7216	0.0019	0.7197	0
PAPPA2	STAU1	-0.8085	-0.0888	0.7197	0
ATP5E	FAU	0.7255	0.0058	0.7197	0
HSPA5	UBC	0.7612	0.0416	0.7196	1.0053e-09
NCR2	TARDBP	-0.7284	0.0088	0.7196	1.0053e-09
PTBP1	CAP1	0.7234	0.004	0.7195	0
DAG1	TCEB1	0.7235	0.004	0.7194	1.0053e-09
GORASP2	CDK2AP1	0.7218	0.0024	0.7194	1.0053e-09
EIF4G1	ADAM22	-0.7288	-0.0097	0.7192	0
ACTG1	RPS20	0.7615	-0.0425	0.719	0
LRRC47	UBC	0.7363	0.0174	0.7189	0
PLCD1	LRP10	-0.7205	-0.0019	0.7187	1.0053e-09
NACA	FAU	0.7235	-0.0048	0.7186	0
LAPTM4A	CAP1	0.778	0.0595	0.7184	0
DAG1	MYCBP	-0.7256	-0.0072	0.7184	1.0053e-09
MYBPC3	TRIM28	-0.7243	0.0059	0.7184	0
TUB	HNRNPD	-0.747	-0.0286	0.7184	0
PABPC1	STAU1	0.7257	0.0073	0.7184	0
STAU1	IL11	-0.7858	-0.0676	0.7182	1.0053e-09
STAT3	CEACAM3	-0.7297	-0.0116	0.7182	0
NGRN	GYPB	-0.7195	0.0015	0.718	0
EIF4A2	NACA	0.7426	0.0248	0.7178	1.0053e-09
SP3	HNRNPA2B1	0.7249	0.0071	0.7178	0
COX8A	NCL	0.7345	0.0168	0.7177	0
DDX1	NCL	0.7392	0.0215	0.7177	0
NCOA4	STARD7	0.7241	0.0064	0.7177	0
TOP1	VAPA	0.7256	0.008	0.7176	0
SHC1	SMG7	0.7308	-0.0132	0.7176	1.0053e-09
EIF2AK1	SEC31A	0.7292	0.0116	0.7176	0
HNRNPA2B1	UBE4A	0.7264	-0.009	0.7173	0
CALM2	ACTG1	0.8119	0.0946	0.7173	0
VAPA	KARS	0.7381	0.0209	0.7172	0
GOLPH3	CEBPB	0.7242	0.007	0.7172	0
EIF3M	DDX3X	0.7173	0.0003	0.717	0
MAEA	ADAR	0.7247	0.0077	0.717	1.0053e-09
COPB2	SDCBP	0.7201	-0.0032	0.7169	0
ARL8B	DYNC1I2	0.7312	0.0145	0.7167	1.0053e-09
PRDX6	LAPTM4A	0.7405	0.0239	0.7166	0
CLDN17	PABPC3	-0.7269	-0.0102	0.7166	0
EIF3K	FKBP1A	0.7221	-0.0058	0.7163	0
ICOSLG	UBR4	-0.7278	-0.0115	0.7163	0
XPO1	HNRNPA2B1	0.7679	-0.0518	0.7161	0
DAG1	CSTB	0.7542	0.0383	0.716	0
H2AFY	NCL	0.7527	0.0367	0.716	0
ARL8B	ATP2A2	0.7798	0.0639	0.7159	1.0053e-09
RPL37	FAU	0.806	0.0904	0.7156	0
ZKSCAN3	HNRNPA2B1	-0.7188	0.0032	0.7156	0
RPS20	GNB2L1	0.7752	0.0597	0.7155	0
HSPC072	PDIA3	-0.7272	-0.0117	0.7155	0
PDIA3	GLP1R	-0.7553	-0.04	0.7153	0
ICOSLG	NCL	-0.7522	-0.0371	0.7151	1.0053e-09
RPL30	FAU	0.7972	0.0822	0.715	0
ARL6IP1	NCL	0.7206	0.0057	0.715	0
XRCC5	NFE2L2	0.7176	0.0027	0.7149	0
DAG1	TPI1	0.7369	0.0221	0.7148	0
FNDC4	BCAN	0.7794	0.0648	0.7147	0
CETN2	SEC31A	0.7977	0.083	0.7146	0
GOLPH3	POLR2J	0.7759	0.0613	0.7146	1.0053e-09
CD63	FAU	0.8073	0.0928	0.7145	0
DAG1	PSMC2	0.7176	-0.0032	0.7145	0
BANF1	DDX5	0.787	0.0725	0.7145	0
CALM2	RPL28	0.7699	0.0555	0.7144	0
CD63	RPS24	0.727	0.0127	0.7143	0
AHSA1	SQSTM1	0.7358	0.0216	0.7142	0
CYP4A11	TUBB2C	-0.7188	-0.0046	0.7142	0
EIF4A1	DDX3X	0.7234	-0.0093	0.7141	0
HNRNPA2B1	COPS5	0.7374	-0.0233	0.7141	1.0053e-09
HOXC11	HNRNPA2B1	-0.7401	0.0261	0.714	0
MRPL3	BCLAF1	0.7232	0.0092	0.714	0
CCT3	RPS15	0.7748	0.0609	0.7139	0
COPB1	BCLAF1	0.7291	-0.0153	0.7138	0
NCOA4	ADAR	0.7475	0.0337	0.7138	1.0053e-09
SSR4	TPI1	0.747	0.0333	0.7136	1.0053e-09
CCT8	CD63	0.7391	-0.0256	0.7135	0
SEC61B	GSTP1	0.7514	-0.0379	0.7135	1.0053e-09
REXO2	BCLAF1	0.7146	0.0011	0.7135	1.0053e-09
ATP1A1	ANXA2	0.7392	-0.0257	0.7135	0
RPS4X	RPS10	0.7741	0.0609	0.7132	0
CNPY2	BCLAF1	0.7465	0.0333	0.7132	1.0053e-09
PDIA3	CCT7	0.7328	-0.0196	0.7132	1.0053e-09
TMEM111	TPI1	0.7186	0.0055	0.7131	1.0053e-09
CUTA	CSNK1A1	0.7286	-0.0155	0.7131	0
CYP4A11	EIF4G1	-0.7342	-0.0212	0.713	0
CUL3	SDCBP	0.7172	0.0043	0.7129	1.0053e-09
PABPC1	GYPB	-0.7335	0.0206	0.7129	0
WAC	BCLAF1	0.7372	0.0243	0.7129	0
RPLP0	FAU	0.8354	0.1227	0.7127	0
BCLAF1	CAP1	0.7322	0.0196	0.7125	0
VCP	SNRPD1	0.7264	0.0139	0.7125	0
CEBPB	HNRNPA2B1	0.7579	0.0457	0.7123	1.0053e-09
DYNLRB1	C14ORF166	0.7432	0.0308	0.7123	1.0053e-09
YSK4	TAPBP	-0.7196	-0.0075	0.7121	1.0053e-09
NCOA4	SFPQ	0.7863	0.0743	0.712	1.0053e-09
ARL8B	SUZ12	0.7164	0.0045	0.712	0
METTL5	TMEM66	0.7282	-0.0162	0.712	0
SF3B1	SEC31A	0.7783	0.0665	0.7119	0
DYNLRB1	ITGB1	0.7402	-0.0283	0.7119	0
PDIA3	PGAM1	0.715	-0.0033	0.7117	1.0053e-09
PTBP1	NHP2L1	0.7447	0.0332	0.7115	0
TCEB1	FKBP1A	0.7202	-0.0088	0.7115	0
ARL8B	CETN2	0.7127	-0.0012	0.7114	0
PCBP2	SDCBP	0.7374	0.0261	0.7113	0
HNRNPA2B1	AHCY	0.7258	0.0146	0.7112	0
VCP	SFPQ	0.7137	0.0028	0.7109	1.0053e-09
FAM153A	TMED9	-0.7175	-0.0065	0.7109	0
HLA-A	COX5A	0.7272	0.0163	0.7109	0
STAU1	IFITM2	0.7114	-0.0007	0.7107	0
HSPC072	EIF4G1	-0.7119	0.0012	0.7107	1.0053e-09
PTTG1IP	SOD1	0.7157	-0.0053	0.7105	1.0053e-09
CYP4A11	BCLAF1	-0.7489	-0.0384	0.7105	1.0053e-09
ARCN1	RBBP7	0.7429	0.0324	0.7104	0
UBA52	MIF	0.7108	0.0004	0.7104	1.0053e-09
LRPPRC	DDX5	0.7363	-0.026	0.7103	0
FSCN3	PARK7	-0.7348	-0.0246	0.7102	0
PICALM	ATP6V1D	0.7377	-0.0277	0.7101	0
ARL8B	SYNCRIP	0.7126	0.0025	0.7101	0
RPL36A	CD63	0.7805	-0.0708	0.7097	0
OTUB1	LGALS3BP	0.743	0.0334	0.7096	0
CAPZA1	RPA1	0.7435	-0.0339	0.7096	0
HMGN2	DDX5	0.7405	0.0311	0.7094	0
TSEN34	PPP2CA	0.7181	0.0088	0.7093	0
ATIC	RBBP7	0.7227	0.0135	0.7092	0
LAPTM4A	LDHA	0.7473	0.0382	0.7091	0
ODC1	CD63	0.7146	-0.0054	0.7091	0
ATP5A1	CLTC	0.7772	0.068	0.7091	0
PDIA3	PTGES3	0.7651	0.0561	0.709	0
WAC	PDIA3	0.7156	-0.0066	0.709	0
HLA-C	SNRPD1	0.7101	-0.0012	0.7089	0
UQCRB	TPI1	0.719	-0.0103	0.7088	0
OR7E47P	BCLAF1	-0.7369	-0.028	0.7088	0
NDUFB4	ARL8B	0.7323	0.0236	0.7087	1.0053e-09
REXO2	H2AFY	0.7091	0.0004	0.7086	0
PDIA3	JAK3	-0.7196	0.0111	0.7085	0
LDHA	PARK7	0.7725	0.0642	0.7084	0
AHSA1	DDX5	0.7312	-0.0227	0.7084	0
FAM153A	NCOA4	-0.711	0.0026	0.7083	1.0053e-09
TRMT112	KARS	0.711	-0.0028	0.7082	0
SEC61B	TUFM	0.7449	0.0369	0.708	0
GORASP2	DYNLL1	0.7119	0.0039	0.708	1.0053e-09
PAPPA2	MAEA	-0.7323	0.0245	0.7078	0
TCEA1	DDX3X	0.7164	-0.0085	0.7078	0
TSEN34	XRCC5	0.74	0.0322	0.7078	0
CAPZA1	BCLAF1	0.7312	0.0237	0.7075	0
TM9SF3	CCT8	0.7212	-0.0137	0.7075	0
SRP9	CLTC	0.7639	0.0568	0.7071	0
COX8A	DDX5	0.719	-0.012	0.707	0
HNRNPA2B1	YME1L1	0.7828	0.0758	0.707	0
EIF4G1	MYBPC3	-0.7152	0.0081	0.707	0
TRMT112	ITGB1	0.7177	0.0107	0.707	0
SEC31A	PFN1	0.7082	-0.0013	0.7069	0
TCEA1	TRIM28	0.7099	0.0031	0.7069	0
EPCAM	EIF4G2	0.7213	0.0145	0.7067	0
NCKAP1	PTBP1	0.7309	0.0243	0.7067	0
LRRC47	NCOA4	0.772	-0.0653	0.7067	0
PABPC1	SLC17A7	-0.7212	0.0147	0.7066	0
SLC17A7	NCL	-0.718	-0.0114	0.7065	0
FSCN3	HNRNPA2B1	-0.7593	-0.0529	0.7065	0
HSPC072	NARS	-0.7428	0.0363	0.7065	1.0053e-09
DAP3	FAM120A	0.7121	0.0057	0.7064	0
THEG	RAB8A	-0.7487	0.0422	0.7064	0
CSNK1A1	NOTCH2	0.7252	0.0189	0.7063	0
XRCC5	SEC31A	0.7272	0.0209	0.7063	0
HSPB1	CCT7	0.7174	0.0112	0.7062	0
TMEM147	ADAR	0.7094	-0.0032	0.7062	0
LRRC47	H2AFY	0.7612	0.055	0.7062	0
RPL36AL	COX5A	0.7155	0.0094	0.7061	0
VCP	ILF2	0.7421	0.0359	0.7061	0
HSPC072	BAT3	-0.7081	-0.002	0.7061	0
TUBB2C	ADAR	0.7282	-0.0222	0.706	1.0053e-09
C7ORF42	VAPA	0.7251	0.0191	0.706	0
REXO2	XRCC5	0.7297	-0.0237	0.706	0
ADAM10	PTBP1	0.7224	-0.0165	0.7059	0
VAPA	DDX3X	0.7357	0.0298	0.7059	0
ARL8B	CCT8	0.7251	0.0192	0.7059	1.0053e-09
BCLAF1	LDHA	0.7271	-0.0214	0.7057	0
RBBP7	RAB6A	0.7579	0.0522	0.7057	0
CST3	CCT7	0.7483	0.0426	0.7057	1.0053e-09
HNRNPA2B1	MATR3	0.7477	0.042	0.7057	0
MAEA	SEC31A	0.7112	-0.0055	0.7056	1.0053e-09
UAP1	ARCN1	0.7307	-0.0251	0.7056	0
TRIM28	ATP6V0C	0.7618	0.0563	0.7055	1.0053e-09
VDAC1	DDX1	0.7334	0.0279	0.7055	0
MAPK1IP1L	JAK3	-0.7122	-0.0067	0.7055	0
UFC1	UBC	0.7086	-0.0031	0.7055	0
DDX1	FKBP1A	0.7768	0.0713	0.7054	0
HSPB1	GSTP1	0.7172	0.012	0.7052	1.0053e-09
SEPT7	NCKAP1	0.816	0.1109	0.7051	0
C11ORF10	PDIA3	0.7505	0.0454	0.7051	0
GNAI3	TMEM66	0.7054	0.0005	0.705	0
UBP1	BCAN	-0.8076	-0.1026	0.705	0
PHB2	CLTC	0.7111	0.0062	0.7049	0
ZFAND6	CREG1	0.7287	0.0238	0.7049	0
ADAM10	CD81	0.7197	-0.0149	0.7048	1.0053e-09
HNRNPA2B1	COPB1	0.7525	0.0477	0.7048	0
PABPC1	PRPF8	0.7091	0.0044	0.7048	1.0053e-09
DYNLRB1	COPS8	0.7154	0.0106	0.7048	0
RPA1	SEC31A	0.7132	-0.0084	0.7047	0
EIF4G1	IL11	-0.7323	-0.0277	0.7046	1.0053e-09
NCOA4	COX6B1	0.7085	-0.0039	0.7046	0
TGOLN2	NCOA4	0.7266	0.0221	0.7046	0
BCLAF1	CCT8	0.8044	0.1	0.7045	0
SQSTM1	CCT3	0.718	0.0135	0.7045	0
AVPR1B	DDR1	-0.712	-0.0074	0.7045	1.0053e-09
PPIB	STARD7	0.7302	0.0258	0.7044	0
ATP5J	KARS	0.7088	-0.0043	0.7044	1.0053e-09
PICALM	GORASP2	0.7219	-0.0176	0.7043	0
HNRNPA2B1	G3BP1	0.7328	0.0286	0.7042	0
MTCH1	C14ORF156	0.7121	-0.0079	0.7042	0
PTP4A2	SFPQ	0.7432	0.0391	0.7041	0
ARL6IP1	SQSTM1	0.7057	0.0017	0.704	0
HSPA5	DAG1	0.722	0.0183	0.7037	1.0053e-09
POMP	STAU1	0.7361	0.0324	0.7037	0
HNRNPA2B1	NHP2L1	0.7467	-0.0431	0.7036	0
RBM39	SEC31A	0.7912	0.0877	0.7035	0
RBBP7	SEC31A	0.7174	-0.014	0.7034	0
HNRNPA2B1	GTF3A	0.7119	-0.0086	0.7033	0
NCKAP1	CD63	0.7419	0.0386	0.7033	1.0053e-09
EDF1	PHB2	0.7378	0.0348	0.7031	0
UBA52	TCEB2	0.7459	0.0428	0.7031	0
SLC17A7	TRIM28	-0.7414	-0.0384	0.703	1.0053e-09
ATP6V1D	BCLAF1	0.7172	0.0142	0.703	0
COPS6	NARS	0.7044	-0.0015	0.7028	0
KCMF1	RAB5A	0.7075	-0.0047	0.7028	0
ATP5E	RPS15	0.7232	0.0205	0.7026	1.0053e-09
LRRC47	GPRIN2	-0.7177	-0.0152	0.7025	0
CUTA	EIF4G2	0.706	0.0035	0.7025	0
DAP3	BCLAF1	0.7276	-0.0252	0.7024	0
SPTBN1	HNRNPA2B1	0.7038	0.0013	0.7024	0
CUL3	CD59	0.7579	0.0555	0.7023	0
MAPK1IP1L	PAPPA2	-0.7308	-0.0287	0.7022	1.0053e-09
PDIA3	PLCD1	-0.7268	-0.0247	0.7021	1.0053e-09
VAPA	STAU1	0.7666	0.0646	0.702	0
ARCN1	JTB	0.7097	-0.0077	0.7019	0
FAM153A	ISCU	-0.7043	-0.0024	0.7019	1.0053e-09
PAPPA2	ILF3	-0.7061	-0.0043	0.7019	0
EIF2S2	BCLAF1	0.7185	-0.0171	0.7015	0
ELOVL5	SMC1A	0.7362	0.0347	0.7015	0
MTCH1	H2AFY	0.7139	0.0125	0.7014	0
LSM14A	CAP1	0.7125	0.0113	0.7012	1.0053e-09
TPI1	PARK7	0.7769	0.0758	0.7011	0
OTUB1	ARCN1	0.7037	0.0026	0.7011	0
B4GALT5	NCOA4	0.7091	0.008	0.7011	0
NDUFA6	TPI1	0.7045	0.0035	0.701	1.0053e-09
GYPB	TRIM28	-0.7312	-0.0302	0.701	1.0053e-09
NAA50	PDIA3	0.7531	0.0521	0.701	1.0053e-09
PTPN11	HNRNPA2B1	0.7056	0.0047	0.7009	1.0053e-09
CLTC	RPL30	0.7183	-0.0175	0.7008	0
USP14	DDX3X	0.7042	-0.0034	0.7008	0
PAPPA2	HSP90AA1	-0.7077	0.0069	0.7008	0
NOS1AP	HNRNPD	-0.7118	-0.0111	0.7007	0
CLDN17	PABPC1	-0.7319	-0.0312	0.7007	1.0053e-09
MTCH1	GTF3A	0.7052	-0.0045	0.7006	0
PTBP1	DDX1	0.7179	0.0174	0.7005	0
SFTPB	NARS	-0.7169	0.0165	0.7005	1.0053e-09
NDFIP1	POLR2J	0.7442	0.0437	0.7005	0
C14ORF166	UQCRB	0.7368	0.0364	0.7004	0
C11ORF10	CLTC	0.7835	0.0831	0.7004	0
UAP1	GFPT1	0.7066	-0.0062	0.7003	0
BCLAF1	ACTR3	0.7054	-0.0052	0.7002	1.0053e-09
CSTB	SEC31A	0.7013	0.0011	0.7002	1.0053e-09
EPCAM	HNRNPK	0.7066	-0.0064	0.7002	0
PDIA3	ST7	-0.7038	-0.0036	0.7002	0
RAB8A	CCT8	0.7327	-0.0326	0.7001	0
LDHA	RPL14	0.713	-0.013	0.7	0
NDUFC2	NCL	0.7003	0.0002	0.7	0
PRDX6	FAU	0.7453	0.0454	0.6999	0
EPCAM	HIF1A	0.7	0.0001	0.6999	0
CYP4A11	MLF2	-0.7055	-0.0056	0.6999	0
PICALM	PLCD1	-0.7312	-0.0313	0.6999	1.0053e-09
GNG5	TMEM66	0.7011	-0.0014	0.6997	0
GNG5	GPRIN2	-0.7049	0.0052	0.6997	0
CEBPB	JAK3	-0.7141	0.0147	0.6995	1.0053e-09
DDX3X	LDHA	0.7034	-0.0041	0.6994	0
HSPA5	SQSTM1	0.7341	0.0347	0.6994	0
CUTA	STAU1	0.7999	0.1006	0.6994	0
PDIA3	PARK7	0.7058	-0.0065	0.6993	0
MEIS1	PRPF8	0.7111	0.0119	0.6992	0
CAPZA1	EIF4G2	0.7657	0.0665	0.6992	0
PAPPA2	CCT3	-0.7015	0.0023	0.6992	1.0053e-09
HSPC072	ADAR	-0.6995	0.0003	0.6992	0
NDUFB4	SEC31A	0.7395	-0.0404	0.6991	0
BCLAF1	NARS	0.709	0.01	0.699	0
VBP1	DDX3X	0.7143	0.0153	0.699	0
LSM5	BCLAF1	0.7064	0.0074	0.699	0
MEAF6	SEC31A	0.7065	0.0075	0.699	1.0053e-09
SH3BGRL3	ARL8B	0.7054	-0.0063	0.699	1.0053e-09
EDF1	COX6C	0.7062	0.0073	0.6989	1.0053e-09
COPB2	EIF4G2	0.7682	0.0694	0.6988	0
HNRNPA2B1	JTB	0.7779	0.0792	0.6988	0
RPL36AL	GSTP1	0.7199	0.0211	0.6988	1.0053e-09
PAPPA2	ELAVL1	-0.7622	-0.0634	0.6988	1.0053e-09
CUL3	RPS25	0.7064	0.0077	0.6987	0
CNBP	SEC31A	0.7722	0.0734	0.6987	0
CAPZA1	DDX3X	0.7588	0.0601	0.6987	0
GNG5	DDX5	0.7874	0.0888	0.6986	0
SEPT7	FKBP1A	0.7046	0.006	0.6986	0
SUZ12	LAMC1	0.6986	0.0002	0.6984	2.0105e-09
RPS15	CCT7	0.7211	0.0228	0.6983	0
CCNI	CUL3	0.7502	0.052	0.6982	1.0053e-09
EGFR	RAB8A	-0.702	-0.0039	0.6982	0
UBP1	RPA1	0.7229	0.0247	0.6982	1.0053e-09
RBBP7	DDX5	0.7325	0.0344	0.6981	0
BIRC2	CREG1	0.7086	-0.0106	0.698	0
NAA50	UBC	0.6986	-0.0005	0.698	2.0105e-09
GOLPH3	S100A11	0.7607	0.0626	0.698	1.0053e-09
RPA1	LDHA	0.7379	0.04	0.6979	0
LMO4	EIF4A1	0.7466	0.0487	0.6979	0
PLCD1	ARCN1	-0.7102	0.0125	0.6977	0
TRMT112	ALDOA	0.7045	0.0068	0.6977	0
GNL3	ALDOA	0.7052	-0.0074	0.6977	1.0053e-09
USP1	EIF4G2	0.7626	0.0651	0.6976	0
WAC	NACA	0.6986	-0.001	0.6976	0
TCEB1	MAPRE1	0.7039	0.0064	0.6975	0
NDUFA3	CDK2AP1	0.706	0.0084	0.6975	0
ADAM22	SRSF5	-0.7267	-0.0294	0.6973	0
ATIC	GYPB	-0.7054	0.0082	0.6973	0
NDUFB4	LAPTM4A	0.7886	0.0913	0.6973	0
BCLAF1	SOD1	0.7325	0.0352	0.6972	0
C14ORF166	PTBP1	0.741	0.0438	0.6972	0
ARCN1	MATR3	0.7069	0.0098	0.6971	0
NDUFA1	RPLP0	0.7231	-0.026	0.6971	0
POMP	BCLAF1	0.7031	0.006	0.6971	1.0053e-09
UBA52	JTB	0.7642	0.067	0.6971	0
COX8A	KARS	0.7351	0.0381	0.697	0
DDX3X	PFN1	0.7249	0.0279	0.697	1.0053e-09
PTBP1	EIF4G2	0.7825	0.0855	0.697	0
NDUFB4	CTNNB1	0.711	-0.014	0.697	0
PAPOLA	DPF2	0.7195	-0.0225	0.6969	0
ARL8B	POLR2J	0.7155	0.0188	0.6968	0
RPL36AL	PKM2	0.7005	0.0039	0.6967	0
RAB2A	HNRNPD	0.7022	-0.0055	0.6967	0
ITGB1	SOD1	0.7085	0.0118	0.6967	0
ARPC2	STAU1	0.7143	0.0177	0.6966	1.0053e-09
TUBB2C	NDUFA6	0.7346	0.038	0.6966	1.0053e-09
UQCRB	RPL28	0.7372	0.0407	0.6965	0
LRRC47	COX5A	0.6968	0.0004	0.6965	2.0105e-09
QARS	BCAN	-0.6971	-0.0006	0.6965	0
CST3	COX8A	0.7453	0.0489	0.6964	1.0053e-09
UBE2Q1	CEACAM3	-0.7133	-0.0169	0.6964	0
MORF4L1	GNG5	0.7448	0.0484	0.6964	1.0053e-09
CST3	NHP2L1	0.7306	-0.0343	0.6963	0
PLCD1	CALM1	-0.7005	-0.0042	0.6963	0
ARL8B	FAM153A	-0.7687	0.0725	0.6963	1.0053e-09
HMGN3	HNRNPA2B1	0.7021	-0.006	0.6962	2.0105e-09
ARL8B	EIF2AK1	0.7359	0.0397	0.6962	0
LAPTM4A	RPL28	0.743	-0.0468	0.6961	0
GNG5	VPS26A	0.7187	0.0226	0.6961	1.0053e-09
TXN	ATIC	0.7077	0.0116	0.6961	0
PDIA3	PCBP2	0.7221	0.0261	0.696	1.0053e-09
DYRK1A	EIF4G2	0.7069	-0.011	0.6959	0
HNRNPA2B1	RPN1	0.7192	0.0235	0.6957	0
PAPOLA	CCT8	0.7154	0.0197	0.6957	1.0053e-09
ARL8B	PFN1	0.7484	-0.0527	0.6957	0
MRPL20	PDIA3	0.7593	0.0637	0.6956	0
BANF1	SEC61B	0.7935	0.0981	0.6954	0
NR6A1	NARS	-0.7396	0.0442	0.6954	0
DST	NARS	-0.7155	-0.0201	0.6954	1.0053e-09
PLTP	CCT8	0.7238	0.0285	0.6953	0
GOLPH3	LRRC47	0.7179	-0.0227	0.6953	0
ARL8B	CTCF	0.715	0.0198	0.6952	0
XRCC5	SDCBP	0.7154	0.0203	0.6951	1.0053e-09
RAB8A	NARS	0.7161	-0.021	0.6951	0
PTBP1	DDX3X	0.7707	0.0756	0.695	0
TMEM147	RAB11A	0.7056	0.0105	0.695	1.0053e-09
DDX3X	RAB11A	0.7277	0.0328	0.6949	0
HNRNPA2B1	BZW1	0.7625	0.0677	0.6949	1.0053e-09
SLC30A3	HNRNPA2B1	-0.763	-0.0681	0.6949	0
HSPA5	CSDE1	0.7343	0.0394	0.6949	0
TSPAN32	TUBB	-0.7137	0.0188	0.6949	1.0053e-09
CYP4A11	ARCN1	-0.7017	-0.0069	0.6948	0
G3BP1	IMMT	0.7039	-0.0093	0.6947	0
PRMT1	MME	-0.7379	-0.0432	0.6947	0
XRCC5	SH3BGRL	0.7024	0.0077	0.6947	0
CDK2AP1	CALM1	0.7034	-0.009	0.6944	0
LRRC47	DDX5	0.7007	-0.0063	0.6944	0
NCR2	NOLC1	-0.7455	-0.0511	0.6944	1.0053e-09
FNDC4	NCOA4	-0.7303	-0.0359	0.6944	1.0053e-09
PRMT1	CD59	0.7105	0.0161	0.6943	0
XRCC5	ARCN1	0.7147	-0.0204	0.6943	0
TUBA1C	COX6C	0.7045	-0.0103	0.6943	2.0105e-09
TM9SF3	SLC17A7	-0.7021	0.0078	0.6943	0
UBA1	CCT7	0.7164	-0.0222	0.6942	0
ADAM22	MLF2	-0.7053	-0.0111	0.6942	1.0053e-09
STRADA	GPI	-0.6967	-0.0025	0.6942	0
DDX3X	PPIB	0.6968	0.0027	0.6941	0
CSNK1A1	PTBP1	0.7293	0.0353	0.6941	1.0053e-09
PDIA3	CEACAM3	-0.7385	0.0443	0.6941	0
TCEA1	SQSTM1	0.7032	-0.0091	0.6941	2.0105e-09
UBA1	RAB11A	0.6982	-0.0042	0.6939	2.0105e-09
TUBB	CAP1	0.6943	-0.0004	0.6939	0
SEC62	BCLAF1	0.7369	-0.0431	0.6938	0
NR6A1	DDR1	-0.7308	-0.0372	0.6937	1.0053e-09
ESD	NARS	0.7103	-0.0167	0.6936	0
WBP5	CUL3	0.7067	0.0131	0.6935	0
TBXA2R	BAT3	-0.6986	-0.0053	0.6934	0
PDIA3	H1FX	0.7335	0.0402	0.6933	0
HFE	PRPF8	-0.7011	-0.0078	0.6933	0
CUL3	DDX5	0.7809	0.0877	0.6932	1.0053e-09
ATP5C1	DDX5	0.7246	0.0313	0.6932	1.0053e-09
RPL36AL	TPI1	0.7027	-0.0095	0.6932	2.0105e-09
RAB5A	TOP1	0.7164	0.0232	0.6932	0
SSBP1	TMEM66	0.7004	0.0072	0.6931	0
SEPT7	TAX1BP3	0.7292	-0.0361	0.6931	0
ATP5C1	SEC31A	0.7165	0.0236	0.6929	0
LSM5	TMEM66	0.7	0.0071	0.6929	2.0105e-09
TRMT112	PDIA3	0.7206	-0.0278	0.6929	0
PAPPA2	UBC	-0.7661	-0.0733	0.6928	0
DAP3	UQCRB	0.7032	-0.0106	0.6927	0
NCOA4	PTTG1IP	0.7366	0.0439	0.6927	0
ST7	CSTB	-0.7035	-0.011	0.6925	0
PAPOLA	CTBP1	0.712	0.0196	0.6925	0
B4GALT5	SLC17A7	-0.7088	-0.0163	0.6925	0
CYP4A11	HNRNPD	-0.7148	-0.0224	0.6924	0
MIF	MAT2A	0.695	0.0026	0.6924	0
SPG21	TMEM66	0.7147	0.0224	0.6923	0
BCAN	ATP6V0C	-0.7295	0.0373	0.6922	0
OTUB1	UBA1	0.7139	0.0217	0.6921	1.0053e-09
ADAR	PKM2	0.7643	0.0722	0.6921	1.0053e-09
BMP4	SEC61B	-0.6961	0.004	0.6921	0
DAG1	VPS26A	0.7171	0.025	0.692	0
LRRC47	HNRNPK	0.7341	0.0421	0.692	1.0053e-09
ARL8B	BCLAF1	0.7968	0.1048	0.692	1.0053e-09
ARL8B	CUL3	0.7381	0.0461	0.692	0
FSCN3	RAB8A	-0.7441	-0.0522	0.692	0
HNRNPA2B1	PCBP2	0.8261	0.1342	0.6919	0
MYCBP	JTB	-0.7533	0.0615	0.6918	0
DAG1	PTGES3	0.7075	0.0157	0.6918	0
AHCY	RPL11	0.7114	0.0197	0.6916	0
ATP5B	NCL	0.7693	0.0778	0.6916	0
HNRNPA2B1	SLC17A7	-0.7396	-0.048	0.6916	0
UBC	SRP14	0.7009	-0.0093	0.6916	0
BANF1	KARS	0.7266	0.0349	0.6916	1.0053e-09
SHFM1	DDX5	0.7027	-0.0112	0.6915	0
DAG1	DYNLL1	0.749	0.0575	0.6915	0
ARL8B	FKBP1A	0.6921	0.0006	0.6915	1.0053e-09
CSTB	AHCY	0.7374	0.0461	0.6914	0
OTUB1	IQGAP1	0.7104	0.019	0.6914	0
USP14	NARS	0.6923	0.001	0.6914	1.0053e-09
PTBP1	ATF4	0.746	0.0546	0.6914	0
XRCC5	CD81	0.6964	-0.005	0.6914	2.0105e-09
TXN	DAG1	0.6994	-0.008	0.6914	0
PAPPA2	TUBB3	-0.7076	-0.0163	0.6913	2.0105e-09
ARL8B	CTSB	0.704	0.0127	0.6913	2.0105e-09
RBBP7	CD63	0.6964	0.0051	0.6912	0
VAPA	RBBP7	0.7692	0.078	0.6912	1.0053e-09
TXNL1	COPS6	0.7029	0.0119	0.691	0
C1ORF61	NARS	-0.8065	-0.1155	0.691	1.0053e-09
GORASP2	FKBP1A	0.6944	-0.0034	0.691	0
PDIA3	PSMB4	0.7157	0.0247	0.691	1.0053e-09
LSM14A	MSN	0.7102	0.0192	0.691	1.0053e-09
EEF1G	CLTC	0.7042	0.0134	0.6909	0
CCT7	GABARAP	0.7706	0.0797	0.6909	0
HSPA5	EPCAM	0.7183	0.0275	0.6908	1.0053e-09
PAPPA2	ATP6V0C	-0.7115	-0.0207	0.6907	0
ICOSLG	PTBP1	-0.7691	-0.0784	0.6907	0
PAPOLA	CDIPT	0.7119	-0.0214	0.6906	0
SUMO1	BCLAF1	0.699	-0.0086	0.6905	0
TAPBP	SLC22A14	-0.6966	-0.0062	0.6904	2.0105e-09
CHCHD2	SLC25A6	0.696	0.0056	0.6904	0
ARL8B	GNG5	0.705	0.0146	0.6904	0
RAB5A	XPO1	0.704	-0.0138	0.6902	0
FAM153A	TARDBP	-0.7184	-0.0282	0.6902	0
ARL8B	HECW1	-0.6979	0.0079	0.6901	0
NACA	CAP1	0.7016	-0.0116	0.69	0
MORF4L2	NARS	0.7134	0.0234	0.69	0
CSDE1	ATP6V0C	0.7118	0.0218	0.69	0
ARL8B	CAPZA1	0.7412	0.0511	0.69	0
FNDC4	ARL8B	-0.7597	-0.0697	0.69	0
HSPC072	NCL	-0.7025	0.0125	0.69	0
PLCD1	RAB6A	-0.7014	0.0115	0.6899	2.0105e-09
PDIA3	DDX5	0.7258	0.0359	0.6899	0
EWSR1	GLP1R	-0.6922	0.0023	0.6899	0
SEPT7	EIF4A1	0.7065	0.0166	0.6899	0
ACTG1	RPS23	0.7588	0.069	0.6898	0
GOLPH3	CSTB	0.737	0.0472	0.6898	0
RNASET2	GOLPH3	0.7098	-0.02	0.6898	0
RPS16	RPS4X	0.7775	0.0878	0.6897	0
SEC61B	TMEM147	0.7584	0.0687	0.6897	0
ICOSLG	HNRNPA2B1	-0.7396	-0.0498	0.6897	0
DYNLRB1	PABPC1	0.7207	-0.031	0.6897	0
ANXA7	BCLAF1	0.7295	0.04	0.6896	0
CUL3	SEC31A	0.8144	0.1248	0.6896	0
KARS	STARD7	0.749	0.0595	0.6895	0
CALM2	BCLAF1	0.7064	-0.0169	0.6895	0
HSP90AA1	NDUFV1	0.6997	0.0102	0.6895	2.0105e-09
HNRNPA2B1	COX6A1	0.7494	0.0601	0.6893	1.0053e-09
CEACAM3	ALDOA	-0.6942	-0.0049	0.6893	0
DUT	C1ORF61	-0.692	-0.0028	0.6893	0
MAEA	HMGB1	0.694	0.0048	0.6892	0
RAB2A	DAG1	0.7159	0.0267	0.6892	0
ARL6IP1	ACTG1	0.7289	0.0397	0.6892	0
DST	PABPC1	-0.7105	-0.0213	0.6892	1.0053e-09
DDX3X	GNAI3	0.6892	-0.0001	0.6891	2.0105e-09
SEC62	PFN1	0.7303	0.0412	0.6891	0
HSPA5	KTN1	0.724	0.0349	0.6891	0
ST7	HNRNPA2B1	-0.6968	-0.0078	0.689	0
RAB2A	PTBP1	0.6895	-0.0004	0.689	1.0053e-09
PABPC1	SLC30A3	-0.6924	0.0034	0.689	1.0053e-09
TMEM66	JTB	0.6942	0.0053	0.6889	0
CYP4A11	HNRNPA2B1	-0.7388	-0.0498	0.6889	0
COX6C	RPS15	0.7146	0.0258	0.6888	0
CLDN3	CST3	0.7185	0.0297	0.6888	0
DAG1	NHP2L1	0.6893	-0.0005	0.6888	1.0053e-09
UQCRB	CLTC	0.7523	0.0635	0.6888	0
BCLAF1	TMED2	0.7176	0.0289	0.6887	0
LRRC47	CTNNA1	0.7017	-0.0131	0.6886	0
ARL8B	RPA1	0.7354	0.0468	0.6886	0
NCOA4	ERH	0.7139	0.0254	0.6885	0
NDUFB4	NCL	0.7571	0.0686	0.6885	0
CEACAM3	P4HB	-0.708	-0.0196	0.6884	0
TTR	CELF1	-0.7439	-0.0556	0.6884	0
BCL2L1	EIF4A1	0.6932	0.0049	0.6883	2.0105e-09
TFG	SEC31A	0.7433	-0.055	0.6883	0
PPP1CB	EIF4G2	0.7006	0.0124	0.6882	0
NCKAP1	SLC30A3	-0.6905	0.0024	0.6882	0
UBC	C20ORF3	0.7204	0.0322	0.6882	0
FAM153A	ELAVL1	-0.6999	0.0116	0.6882	0
ATP5J	DDX3X	0.7006	0.0125	0.6881	2.0105e-09
SEPT7	RPA1	0.7965	0.1084	0.6881	0
ARL8B	FXR1	0.7263	0.0382	0.6881	1.0053e-09
RTN3	ARCN1	0.7224	0.0343	0.6881	1.0053e-09
CEBPB	MYBPC3	-0.7193	-0.0313	0.688	0
PICALM	CALM1	0.6947	0.0067	0.688	1.0053e-09
CST3	DDX1	0.7174	0.0295	0.6879	1.0053e-09
SFPQ	KARS	0.6904	-0.0024	0.6879	1.0053e-09
BMP4	VCP	-0.6935	0.0056	0.6879	0
UBC	AHSA1	0.7315	0.0437	0.6878	0
UBC	ADAM10	0.732	-0.0441	0.6878	0
KDM3A	NARS	0.7348	0.047	0.6878	0
WDR45L	ADAM10	0.7118	0.0241	0.6877	1.0053e-09
FTL	UBA1	0.6943	-0.0066	0.6877	0
ELAVL1	SEC31A	0.7095	0.0219	0.6876	0
CSNK1D	GYPB	-0.702	0.0143	0.6876	0
RAB8A	ARPC2	0.7051	0.0175	0.6876	0
UBC	PRMT1	0.7187	0.0311	0.6876	0
RAB36	CCT8	-0.6992	0.0116	0.6876	0
RAB36	UBC	-0.714	-0.0265	0.6876	0
PAPPA2	SF3B2	-0.7092	-0.0216	0.6876	0
MSRB2	NDUFV1	0.6969	0.0093	0.6876	1.0053e-09
YME1L1	TRIM28	0.6912	-0.0037	0.6875	2.0105e-09
HNRNPA2B1	EIF4A1	0.799	0.1115	0.6875	0
RBM39	PARK7	0.7031	-0.0156	0.6875	0
ARPC2	PTBP1	0.7646	0.0771	0.6875	1.0053e-09
LRPPRC	HSPB1	0.6902	-0.0027	0.6875	2.0105e-09
ZKSCAN3	ADAR	-0.7134	-0.0259	0.6875	1.0053e-09
HSPA5	CTNNB1	0.7303	0.0429	0.6875	1.0053e-09
FSCN3	HNRNPD	-0.7436	-0.0562	0.6875	0
DNAJA1	NCL	0.6892	-0.0018	0.6874	2.0105e-09
STAU1	RAB11A	0.7148	0.0274	0.6874	1.0053e-09
TUBB	USP1	0.7194	0.032	0.6874	0
ATP2A2	CEACAM3	-0.7437	-0.0563	0.6874	1.0053e-09
MAPK1IP1L	SLC30A3	-0.7121	-0.0247	0.6874	0
RBBP7	LAPTM4A	0.7478	-0.0605	0.6873	0
ATP2A2	SEC62	0.6988	-0.0116	0.6872	0
LRRC8D	PARK7	0.7082	0.021	0.6872	0
LGALS3BP	RAB11A	0.729	0.0419	0.6871	0
UQCRB	JTB	0.7872	0.1001	0.6871	1.0053e-09
PAPPA2	SNRNP200	-0.6922	-0.0051	0.6871	2.0105e-09
TCEB1	CREG1	0.7241	0.0372	0.687	1.0053e-09
TTR	KYNU	0.7801	0.0932	0.687	1.0053e-09
ACTL8	RPA1	-0.7144	-0.0274	0.687	0
C7ORF42	PCBP1	0.6927	-0.0057	0.687	1.0053e-09
MTCH1	MYL6	0.6932	0.0062	0.687	1.0053e-09
RPA1	NARS	0.7065	-0.0196	0.6869	2.0105e-09
CYP4A11	CSNK2B	-0.7008	-0.0139	0.6869	2.0105e-09
MAPK1IP1L	C1ORF61	-0.6997	-0.0128	0.6869	2.0105e-09
ARCN1	NARS	0.6999	0.0131	0.6868	0
SFPQ	SCP2	0.774	0.0871	0.6868	0
HNRNPK	STARD7	0.7183	0.0317	0.6867	0
NCKAP1	HNRNPA2B1	0.8368	0.15	0.6867	0
UBC	MYBPC3	-0.7004	0.0137	0.6867	0
LRRC47	SLC30A3	-0.6971	-0.0104	0.6867	2.0105e-09
PAPPA2	TUBB	-0.7499	-0.0633	0.6866	0
PPIA	RPLP1	0.7007	0.0142	0.6865	0
NDUFB4	LGALS3BP	0.7129	0.0264	0.6865	0
DAG1	NPC2	0.7153	0.0288	0.6864	1.0053e-09
UBA52	ATP5E	0.7368	-0.0504	0.6864	0
DDX3X	COPB2	0.7189	0.0326	0.6863	0
HNRNPA2B1	PLCD1	-0.7261	-0.0397	0.6863	0
PAPPA2	DDR1	-0.7178	-0.0315	0.6863	1.0053e-09
ITM2B	AHCY	0.7249	0.0386	0.6863	0
DYNC1I2	RBBP7	0.7048	0.0186	0.6862	0
DDX3X	PSMC2	0.7203	-0.0342	0.6861	0
USP1	HNRNPD	0.728	0.0419	0.6861	0
GUSB	FKBP1A	0.6893	-0.0032	0.6861	0
H2AFY	CD63	0.7435	0.0573	0.6861	0
MYBPC3	PRPF8	-0.6934	0.0074	0.6861	1.0053e-09
GLP1R	HNRNPD	-0.7255	-0.0394	0.6861	0
NCOA4	TUBB2C	0.7104	-0.0243	0.6861	0
TGOLN2	MORF4L2	0.7043	-0.0182	0.6861	0
SYNCRIP	ARCN1	0.7029	-0.0168	0.6861	2.0105e-09
MSRB2	TPI1	0.711	0.0249	0.6861	2.0105e-09
ZFAND6	GNG5	0.696	0.0099	0.6861	2.0105e-09
PGM1	SLC25A5	0.7417	0.0558	0.686	1.0053e-09
UQCRB	DAG1	0.6903	0.0043	0.686	0
ADAM10	ARCN1	0.7515	0.0656	0.6859	0
VDAC1	EIF4A3	0.6935	0.0075	0.6859	2.0105e-09
SFTPB	BCLAF1	-0.7423	-0.0564	0.6859	0
SSB	TMEM66	0.7077	-0.022	0.6858	0
OTUB1	CD99	0.689	0.0033	0.6858	0
CSDE1	PRPF8	0.6995	0.0138	0.6858	0
SLC17A7	MLF2	-0.7213	-0.0354	0.6858	0
ST7	TPI1	-0.6894	0.0037	0.6858	2.0105e-09
PAPPA2	MLF2	-0.7074	0.0215	0.6858	2.0105e-09
PAPPA2	TRIM28	-0.7153	0.0296	0.6858	1.0053e-09
PAPPA2	SERBP1	-0.6978	0.012	0.6858	1.0053e-09
EIF3M	TMEM66	0.7545	0.0688	0.6857	0
DAG1	CD63	0.69	0.0044	0.6857	2.0105e-09
NOS1AP	ADAR	-0.703	0.0173	0.6857	2.0105e-09
WAC	HNRNPD	0.718	-0.0323	0.6857	0
C11ORF10	HNRNPA2B1	0.7286	0.0429	0.6857	0
NCL	OAZ1	0.7064	-0.0209	0.6856	0
MTMR9	MME	0.7197	0.0341	0.6856	0
DAG1	PCBP2	0.689	0.0034	0.6856	2.0105e-09
CAPZA1	SNRNP200	0.7202	-0.0346	0.6856	0
WAC	HNRNPA2B1	0.7791	0.0935	0.6856	0
RPL30	DDX5	0.6912	0.0057	0.6855	2.0105e-09
RAB2A	STAU1	0.7227	0.0373	0.6855	0
RAB5A	STRAP	0.694	0.0085	0.6855	2.0105e-09
SERBP1	HMGB1	0.6862	0.0008	0.6855	2.0105e-09
LRRC47	VDAC1	0.6899	0.0044	0.6855	2.0105e-09
SEPT7	STAU1	0.7492	-0.0637	0.6855	1.0053e-09
UBP1	HNRNPD	0.7035	-0.018	0.6855	0
RPS23	SOD1	0.7374	0.052	0.6854	1.0053e-09
PAPPA2	HNRNPD	-0.7077	0.0223	0.6854	0
HSPC072	ATP2A2	-0.7126	-0.0272	0.6854	2.0105e-09
MORF4L2	CCT8	0.7282	0.0429	0.6853	0
STAU1	CALM1	0.7201	0.0348	0.6853	0
STAU1	SRP9	0.6976	-0.0123	0.6853	1.0053e-09
STAU1	PLCD1	-0.8223	-0.137	0.6853	0
VAPA	H2AFY	0.7668	0.0815	0.6853	0
TM9SF3	SSB	0.6969	0.0115	0.6853	0
STARD7	EIF4G2	0.7075	-0.0223	0.6852	0
GORASP2	RBBP7	0.7007	0.0155	0.6852	0
C11ORF10	KARS	0.695	-0.0098	0.6852	1.0053e-09
QARS	HOXC11	-0.6858	-0.0008	0.6851	2.0105e-09
B4GALT5	SQSTM1	0.6956	0.0105	0.6851	1.0053e-09
CSNK1A1	LAMP1	0.6938	-0.0088	0.685	0
JAK3	CDIPT	-0.7141	-0.0291	0.685	2.0105e-09
HMGN3	RPL6	0.6891	0.0041	0.685	2.0105e-09
BMP4	RAD23B	-0.7156	0.0307	0.685	0
CEBPB	NCKAP1	0.6901	0.005	0.685	2.0105e-09
MYL12B	HNRNPA2B1	0.7304	-0.0453	0.685	0
LAPTM4A	RPL14	0.7146	0.0296	0.6849	0
EIF1	JTB	0.6958	0.0109	0.6849	0
NCOA4	TBCB	0.7033	0.0185	0.6848	0
ITGB1	JTB	0.7271	0.0423	0.6848	0
GLP1R	MSN	-0.6973	-0.0126	0.6847	0
TRIP12	VBP1	0.6931	-0.0085	0.6846	2.0105e-09
TUBB	RPN1	0.701	-0.0164	0.6846	2.0105e-09
ACTG1	DDX1	0.7122	0.0277	0.6845	0
GYPB	MLF2	-0.7295	-0.045	0.6845	0
ATP2A2	SDCBP	0.6887	0.0042	0.6845	1.0053e-09
ARL8B	UBE2E3	0.6991	0.0146	0.6845	1.0053e-09
LGALS3BP	SRSF2	0.7028	0.0184	0.6844	2.0105e-09
XRCC5	RAB6A	0.7334	0.049	0.6844	0
BANF1	CSTB	0.755	0.0707	0.6844	1.0053e-09
NCOA4	DDX1	0.7984	0.114	0.6844	0
RAB36	ARCN1	-0.7479	-0.0635	0.6844	0
STAU1	VBP1	0.6989	-0.0145	0.6843	2.0105e-09
ADAM22	NCL	-0.6905	-0.0062	0.6843	2.0105e-09
CD81	JTB	0.7245	0.0403	0.6842	0
NDUFA3	EIF4A1	0.6899	0.0057	0.6842	2.0105e-09
HOXC11	PRPF8	-0.6963	0.0122	0.6841	1.0053e-09
STAU1	S100A11	0.7095	0.0253	0.6841	0
XRCC5	DAG1	0.7185	0.0345	0.684	0
EGFR	SRSF5	-0.7481	-0.0641	0.684	0
LRRC47	VAPA	0.6876	-0.0035	0.684	3.0158e-09
NDUFC2	TUBB	0.7701	0.0861	0.684	1.0053e-09
RPS15	FAU	0.8888	0.2049	0.6839	1.0053e-09
PDIA3	RPL36AL	0.7297	0.0458	0.6839	1.0053e-09
TUBB2C	COX6C	0.714	-0.0301	0.6839	0
FAM120A	SF3B2	0.6922	-0.0084	0.6838	2.0105e-09
ADAM10	NCL	0.7239	0.04	0.6838	1.0053e-09
DAG1	PSMB1	0.6858	-0.002	0.6838	4.0211e-09
CEBPB	MYO7A	-0.6851	0.0013	0.6838	4.0211e-09
CETN2	HNRNPA2B1	0.7149	0.0312	0.6837	0
TSEN34	BCLAF1	0.7304	0.0467	0.6837	1.0053e-09
CSTB	GSTP1	0.7309	0.0472	0.6836	0
PLCD1	CAPNS1	-0.7023	-0.0187	0.6836	0
MOAP1	TGOLN2	0.6867	0.0031	0.6836	2.0105e-09
HLA-A	VBP1	0.6933	0.0097	0.6836	2.0105e-09
NCR2	SNRNP200	-0.7108	-0.0272	0.6836	0
ATP1A1	ICOSLG	-0.7053	-0.0217	0.6836	0
PFDN5	RPS4X	0.6981	-0.0147	0.6834	0
PBX1	SEC31A	0.6941	-0.0108	0.6834	0
SOD1	DDX5	0.832	0.1486	0.6833	1.0053e-09
AP3S1	CUL3	0.6962	-0.0129	0.6833	2.0105e-09
STAU1	COPS8	0.6995	-0.0162	0.6833	0
NDUFV1	FKBP1A	0.6905	-0.0072	0.6833	2.0105e-09
REXO2	FKBP1A	0.7298	0.0466	0.6832	0
DDX1	KARS	0.7304	0.0473	0.6831	0
ADAR	GNAI3	0.7288	0.0456	0.6831	0
GYPB	LGALS3BP	-0.7137	0.0306	0.6831	0
NR6A1	SRSF5	-0.7589	-0.0758	0.6831	0
LRPPRC	LGALS3BP	0.6907	0.0076	0.6831	2.0105e-09
ASNSD1	SH3BGRL	0.7651	0.082	0.6831	0
SQSTM1	HNRNPK	0.7138	0.0308	0.683	0
ADNP	SH3BGRL	0.7413	0.0582	0.683	0
CSNK1A1	TRIP12	0.745	0.062	0.683	0
CAPZA1	STAU1	0.7705	0.0875	0.683	1.0053e-09
VCP	VBP1	0.7283	0.0453	0.683	0
MTDH	BCLAF1	0.7048	-0.0218	0.683	0
CUTA	NDUFA6	0.6906	0.0077	0.683	2.0105e-09
PTBP1	DDX5	0.7335	-0.0506	0.6829	0
NARS	CAPNS1	0.7022	0.0195	0.6827	0
MRPL20	SSR1	0.6927	-0.0099	0.6827	2.0105e-09
STAU1	GPRIN2	-0.7266	0.0441	0.6826	0
HNRNPA2B1	PGAM1	0.7015	-0.019	0.6825	1.0053e-09
FAM115A	DHX9	-0.6869	0.0044	0.6825	2.0105e-09
PPP1CB	HNRNPK	0.7237	0.0413	0.6824	0
CSNK1A1	JAK1	0.7139	0.0316	0.6824	0
PDIA3	ILF2	0.7661	0.0837	0.6824	0
ATP2A2	PARK7	0.7517	-0.0692	0.6824	0
DYNLRB1	NAA50	0.6862	-0.0038	0.6824	2.0105e-09
C11ORF10	LDHA	0.7959	0.1135	0.6824	0
PGLS	ADAR	0.6977	0.0152	0.6824	1.0053e-09
HNRNPK	NARS	0.742	0.0597	0.6823	0
ADAR	TPD52L2	0.7749	0.0925	0.6823	0
CSNK1A1	HNRNPA2B1	0.7691	0.0867	0.6823	0
ELOVL5	SSB	0.6897	0.0074	0.6823	1.0053e-09
CUL3	EEF1G	0.7058	0.0236	0.6822	2.0105e-09
AQP6	NARS	-0.6849	0.0027	0.6822	2.0105e-09
OCA2	AHSA1	-0.7036	0.0215	0.6821	2.0105e-09
VAPA	FAM120A	0.6919	0.0097	0.6821	2.0105e-09
RABGGTB	CAP1	0.7006	0.0185	0.6821	1.0053e-09
TFG	NARS	0.6897	0.0075	0.6821	3.0158e-09
S100A11	NCL	0.6922	0.0101	0.682	2.0105e-09
GUSB	EIF4G2	0.7054	0.0234	0.682	0
UQCRB	IMMT	0.6834	-0.0014	0.682	3.0158e-09
RAB5A	FXR1	0.6888	0.0068	0.682	2.0105e-09
SUZ12	MSN	0.693	0.011	0.682	0
TXNDC15	XRCC5	0.7723	0.0904	0.682	0
STAU1	TFAP4	-0.6824	-0.0005	0.6819	4.0211e-09
SNRPB	DDX5	0.7138	0.0319	0.6819	0
UBC	TMEM147	0.7382	-0.0563	0.6819	0
TM9SF3	EIF4G1	0.6887	-0.0068	0.6819	3.0158e-09
LGALS3BP	CCT8	0.7314	0.0496	0.6818	0
ADAR	CCT3	0.7434	0.0616	0.6818	1.0053e-09
AVPR1B	TMED9	-0.6892	-0.0074	0.6818	1.0053e-09
TRMT112	LDHA	0.7511	0.0693	0.6818	0
SYNCRIP	ILF3	0.694	0.0122	0.6818	2.0105e-09
CISH	HNRNPA2B1	-0.6834	0.0017	0.6818	4.0211e-09
ZFP36L2	EIF4G2	0.6865	0.0047	0.6817	2.0105e-09
UQCRB	CCT8	0.7633	0.0815	0.6817	1.0053e-09
AVPR1B	CTBP1	-0.6863	0.0046	0.6817	2.0105e-09
WDR45L	CAPZA1	0.7083	-0.0266	0.6817	0
SERF2	WDR45L	0.699	0.0173	0.6817	1.0053e-09
YSK4	BCLAF1	-0.717	-0.0352	0.6817	0
STRADA	LAMP1	-0.6899	-0.0081	0.6817	3.0158e-09
JAK1	RAB11A	0.7242	0.0426	0.6816	0
NDUFB11	FTL	0.6835	0.0019	0.6816	4.0211e-09
BANF1	UBA1	0.6981	0.0166	0.6815	1.0053e-09
PAPPA2	PRPF8	-0.7359	-0.0545	0.6815	0
RBMX	LDHA	0.6866	0.0051	0.6815	2.0105e-09
NOS1AP	NCL	-0.6893	0.0078	0.6815	2.0105e-09
RPS27L	XRCC5	0.7375	0.056	0.6815	0
PPIB	GSTP1	0.7682	0.0868	0.6814	1.0053e-09
ACTR3	TMEM66	0.6889	0.0075	0.6814	2.0105e-09
TMEM147	BCLAF1	0.7247	-0.0433	0.6814	0
STAU1	SRP14	0.7293	0.048	0.6814	1.0053e-09
RAB1A	SQSTM1	0.6846	0.0031	0.6814	3.0158e-09
C11ORF10	RPS4X	0.6932	-0.0118	0.6814	0
ATP1A1	RPA1	0.6817	0.0003	0.6814	4.0211e-09
STAG2	RPL14	0.6887	-0.0074	0.6813	2.0105e-09
NDFIP1	RPL6	0.6856	0.0044	0.6813	3.0158e-09
RPL19	FAU	0.8217	0.1405	0.6812	1.0053e-09
CUL3	CD63	0.7496	0.0684	0.6812	0
DYNC1I2	RPN2	0.6868	-0.0057	0.6812	2.0105e-09
RPS4X	RPL24	0.8438	0.1627	0.6811	1.0053e-09
HSPC072	HSPA4	-0.6886	-0.0074	0.6811	2.0105e-09
HHLA1	SRSF5	-0.7152	-0.0341	0.6811	2.0105e-09
CNBP	DAG1	0.6991	-0.0181	0.681	1.0053e-09
CEACAM3	ADAR	-0.6853	-0.0042	0.681	3.0158e-09
REXO2	TXN	0.7169	0.036	0.6809	0
DDX1	NARS	0.7261	-0.0453	0.6808	0
HNRNPA2B1	SDCBP	0.76	-0.0793	0.6807	0
NR6A1	ADAR	-0.7221	-0.0414	0.6807	0
HSPA5	PTBP1	0.739	0.0584	0.6807	0
RDX	USP9X	0.6906	0.01	0.6807	1.0053e-09
PAICS	SEC31A	0.8008	0.1201	0.6806	0
SPCS3	PPP1CC	0.6825	0.0019	0.6806	2.0105e-09
PSENEN	STAT3	0.6805	0	0.6805	4.0211e-09
EEF1G	JTB	0.7234	0.0431	0.6804	0
CAPZA1	IMMT	0.707	-0.0266	0.6804	0
CCNI	TMEM147	0.6812	-0.0008	0.6804	4.0211e-09
VAPA	HNRNPA2B1	0.7796	-0.0993	0.6803	0
GFOD2	BCLAF1	-0.7022	0.0219	0.6803	0
DYNLRB1	CAPZA1	0.6945	0.0142	0.6803	0
FSCN3	RNPS1	-0.6837	0.0034	0.6803	4.0211e-09
RAB11A	TMEM66	0.7076	0.0274	0.6802	2.0105e-09
SEC31A	PRPF8	0.7498	0.0696	0.6802	0
ELOVL5	DNTTIP2	0.6842	0.004	0.6802	4.0211e-09
ARL8B	NCL	0.7062	0.0261	0.6802	0
ARL8B	HIF1A	0.7077	0.0275	0.6802	2.0105e-09
REST	ARCN1	-0.7211	-0.0409	0.6801	0
LRRC47	HSPB1	0.6812	0.001	0.6801	3.0158e-09
GNG5	SFPQ	0.786	0.106	0.68	0
UBC	GUSB	0.6896	0.0095	0.68	4.0211e-09
CETN2	PRPF8	0.7005	0.0206	0.68	1.0053e-09
MME	PKM2	-0.6959	-0.0159	0.6799	2.0105e-09
CD46	HNRNPA2B1	0.7195	0.0397	0.6799	0
TNS3	ADAM10	0.7098	-0.0299	0.6799	0
ACTG1	MATR3	0.7863	0.1066	0.6798	0
SSBP1	SH3BGRL	0.7271	0.0473	0.6798	0
DST	ADAR	-0.7305	-0.0507	0.6798	1.0053e-09
THEG	MEIS1	-0.6851	-0.0053	0.6798	4.0211e-09
GNB2L1	JTB	0.6951	0.0154	0.6797	2.0105e-09
COX8A	LGALS3BP	0.6977	-0.018	0.6797	2.0105e-09
ATP5C1	EIF4G2	0.7143	0.0345	0.6797	0
NOP10	SLC25A6	0.7006	0.0209	0.6797	1.0053e-09
HADHB	CD81	0.6926	0.0129	0.6796	3.0158e-09
JAK3	DDR1	-0.7032	-0.0236	0.6796	2.0105e-09
RPS20	RPS23	0.8769	0.1974	0.6795	0
PIGF	CREG1	0.7038	0.0243	0.6795	1.0053e-09
TUBB	TCEB1	0.7153	-0.0358	0.6795	2.0105e-09
PAPPA2	BAT3	-0.7754	-0.0959	0.6795	0
SPG21	DDX3X	0.7195	0.0401	0.6795	1.0053e-09
DYNLRB1	FAM120A	0.6803	0.0009	0.6795	4.0211e-09
SEC31A	EIF4G2	0.7579	0.0785	0.6794	1.0053e-09
VPS26A	FKBP1A	0.7399	0.0605	0.6794	0
FAM153A	SLC17A7	0.7778	0.0984	0.6794	0
SPG21	RAB8A	0.7114	0.032	0.6794	0
ARL8B	MRPL3	0.7088	-0.0294	0.6794	0
TUBA1B	NCL	0.6801	-0.0008	0.6793	5.0263e-09
EIF4A1	RBBP7	0.7663	0.087	0.6793	0
SFPQ	NCL	0.6844	0.0051	0.6793	2.0105e-09
ELAVL1	SFPQ	0.6812	-0.0018	0.6793	6.0316e-09
KIAA0894	STAU1	-0.694	-0.0147	0.6793	1.0053e-09
METTL3	SEC31A	0.7439	-0.0646	0.6793	1.0053e-09
ITGB1	PSMA1	0.687	0.0077	0.6793	2.0105e-09
ITGB1	HMGN3	0.686	0.0067	0.6793	2.0105e-09
FKBP1A	S100A11	0.7716	0.0924	0.6792	1.0053e-09
GSTP1	CLTC	0.7143	0.0351	0.6792	0
GSTP1	CD63	0.7092	0.0299	0.6792	2.0105e-09
BCLAF1	PTGES3	0.783	0.1038	0.6792	1.0053e-09
CEBPB	PLCD1	-0.7147	-0.0355	0.6792	2.0105e-09
LRRC47	LAPTM4A	0.7026	0.0235	0.6792	2.0105e-09
TUBA1B	RPS20	0.6926	-0.0135	0.6791	3.0158e-09
HSPB1	NCL	0.8083	0.1292	0.6791	0
NARS	EIF4G2	0.7485	-0.0695	0.679	0
CTNNB1	PKM2	0.6934	-0.0144	0.679	1.0053e-09
REST	PRPF8	-0.7309	-0.0519	0.679	0
CEBPB	IL11	-0.6888	-0.0098	0.679	2.0105e-09
PGLS	FAM153A	-0.6841	0.0051	0.679	4.0211e-09
ACTG1	RPLP1	0.754	0.0751	0.6789	0
SEPT7	PRMT1	0.6851	-0.0063	0.6788	4.0211e-09
DYNLRB1	ARL6IP1	0.7204	0.0416	0.6788	1.0053e-09
YSK4	ADAR	-0.7272	-0.0484	0.6788	0
AVPR1B	BAT3	-0.7465	-0.0679	0.6787	0
SERF2	PSMC5	0.6941	0.0155	0.6787	3.0158e-09
DYNLRB1	NARS	0.7577	0.079	0.6787	1.0053e-09
USP33	TGOLN2	0.6798	-0.0012	0.6786	6.0316e-09
ARL8B	PARK7	0.7316	0.053	0.6786	1.0053e-09
RNASET2	RBBP7	0.686	0.0074	0.6786	4.0211e-09
RPL15	CALM2	0.736	0.0574	0.6786	0
FKBP1A	LAPTM4A	0.7586	0.0801	0.6785	0
CUL3	PTTG1IP	0.6891	-0.0106	0.6785	3.0158e-09
CSDE1	SQSTM1	0.7069	-0.0285	0.6785	1.0053e-09
FAM153A	BCLAF1	-0.7213	0.0428	0.6785	0
ARL8B	CSTB	0.7122	-0.0337	0.6785	0
ARL8B	CEBPB	0.6849	-0.0063	0.6785	2.0105e-09
POR	FKBP1A	0.7003	0.022	0.6784	2.0105e-09
ITGB1	BANF1	0.73	-0.0516	0.6784	1.0053e-09
PABPC1	TTR	-0.727	-0.0487	0.6784	1.0053e-09
SEC31A	NACA	0.7291	-0.0508	0.6783	0
YME1L1	BAT3	0.6927	-0.0144	0.6783	2.0105e-09
NDUFA1	RPS4X	0.6868	-0.0085	0.6783	4.0211e-09
PAPPA2	EIF4G2	-0.7192	-0.0409	0.6783	0
FNDC4	TFAP4	0.741	0.0627	0.6783	0
GNAI3	LGALS3BP	0.6791	-0.0009	0.6782	4.0211e-09
AHSA1	CD59	0.6898	0.0116	0.6782	4.0211e-09
JAK1	HNRNPC	0.6798	0.0017	0.6782	6.0316e-09
ADAR	PRDX6	0.7033	0.0251	0.6782	0
EIF3E	HNRNPA2B1	0.7177	0.0395	0.6782	2.0105e-09
IL11	NARS	-0.7461	-0.0679	0.6781	0
CEACAM3	CD81	-0.7114	-0.0333	0.6781	0
OLFM1	AHSA1	-0.7145	-0.0364	0.6781	0
ARL8B	SNRNP200	0.6854	0.0073	0.6781	4.0211e-09
ARL8B	LGALS3BP	0.6816	0.0036	0.678	5.0263e-09
CSDE1	IQGAP1	0.6934	0.0155	0.6779	1.0053e-09
HSPC072	QARS	-0.6801	0.0022	0.6779	4.0211e-09
CUTA	CD63	0.7349	0.057	0.6779	1.0053e-09
NCKAP1	ARCN1	0.7567	0.0789	0.6778	0
ELOVL5	CCT8	0.683	0.0052	0.6778	6.0316e-09
ARL8B	ARL6IP1	0.6811	-0.0033	0.6778	5.0263e-09
RNASET2	FAM153A	-0.7044	0.0266	0.6778	2.0105e-09
MATR3	NCL	0.7081	-0.0303	0.6777	0
TPI1	CD63	0.7316	-0.0539	0.6777	1.0053e-09
PPP1CB	LDHA	0.6811	0.0034	0.6777	5.0263e-09
NCOA4	TOP1	0.7098	-0.032	0.6777	0
NDUFA1	RPS15	0.7322	0.0545	0.6776	0
XPO1	RPL14	0.7042	-0.0266	0.6776	1.0053e-09
IFT57	SH3BGRL	0.6777	-0.0002	0.6776	6.0316e-09
TRIP12	MDH1	0.6902	0.0128	0.6775	4.0211e-09
HFE	RNPS1	-0.6834	0.0059	0.6775	4.0211e-09
DYNC1I2	STAU1	0.7257	0.0483	0.6775	0
UBR4	NARS	0.6928	-0.0153	0.6775	4.0211e-09
HLA-A	PSMA1	0.7012	-0.0236	0.6775	2.0105e-09
RNASET2	ARL8B	0.6843	0.0067	0.6775	5.0263e-09
USP1	TRIP12	0.6949	-0.0175	0.6774	3.0158e-09
SEC61B	ERH	0.7016	0.0242	0.6774	0
GFOD2	TARDBP	-0.7627	-0.0852	0.6774	1.0053e-09
BAT3	DAD1	0.6979	0.0206	0.6773	2.0105e-09
CSNK2B	PARK7	0.7061	0.0288	0.6773	0
FAM120A	NCL	0.76	0.0828	0.6772	1.0053e-09
PTBP1	BZW1	0.6858	0.0086	0.6772	5.0263e-09
EGFR	PRKCSH	-0.7267	-0.0494	0.6772	0
C11ORF10	ZFP36L2	0.6818	-0.0046	0.6772	5.0263e-09
PFDN2	ADAR	0.7085	0.0313	0.6772	0
CISH	SRSF5	-0.6989	-0.0217	0.6772	2.0105e-09
KIAA0174	FAM120A	0.6909	0.0138	0.6771	2.0105e-09
DDX3X	STRAP	0.6816	0.0045	0.6771	5.0263e-09
GLP1R	STK38	-0.6795	-0.0023	0.6771	6.0316e-09
SLC17A7	KTN1	-0.7088	0.0318	0.677	0
STAU1	VPS26A	0.7042	-0.0272	0.677	1.0053e-09
MTCH1	XRCC5	0.7092	0.0323	0.6769	0
CAP1	SRP14	0.7689	0.0921	0.6768	1.0053e-09
YME1L1	NCL	0.7068	-0.03	0.6768	1.0053e-09
CUL3	NFE2L2	0.7452	-0.0684	0.6768	0
CSNK1A1	ELAVL1	0.7435	0.0668	0.6768	0
RPN2	DDX5	0.6891	0.0123	0.6768	3.0158e-09
NCOA4	EIF4A2	0.7298	0.053	0.6768	0
NCOA4	MORF4L2	0.7242	0.0474	0.6768	0
SQSTM1	MATR3	0.6976	-0.0209	0.6767	0
SHFM1	UBA1	0.6785	0.0019	0.6766	6.0316e-09
DAG1	PARK7	0.7587	0.0821	0.6766	0
PRMT1	LGALS3BP	0.6869	-0.0103	0.6766	4.0211e-09
NOLC1	SLC17A7	-0.703	0.0263	0.6766	1.0053e-09
TOP2B	PPT1	0.6767	-0.0001	0.6766	6.0316e-09
TGOLN2	DDX1	0.6853	-0.0087	0.6766	4.0211e-09
RNF122	ACTL8	0.7935	0.1169	0.6766	1.0053e-09
VAPA	PTBP1	0.7358	0.0594	0.6765	0
PAPOLA	DDR1	0.6855	0.009	0.6765	4.0211e-09
CTNNB1	RAB11A	0.6977	0.0213	0.6764	2.0105e-09
H2AFY	FAU	0.6795	0.0031	0.6764	7.0369e-09
PAPOLA	CDV3	0.683	0.0066	0.6764	5.0263e-09
SYNGR2	DDX5	0.7643	0.088	0.6763	0
TARS	BCLAF1	0.6944	0.018	0.6763	4.0211e-09
DHX9	DDX5	0.6815	0.0053	0.6763	6.0316e-09
C1ORF61	DDR1	-0.6822	-0.0059	0.6763	5.0263e-09
FSCN3	TPI1	-0.7018	-0.0255	0.6763	2.0105e-09
NXPH3	STAT3	-0.6788	0.0025	0.6763	8.0421e-09
DAG1	ANXA7	0.6804	-0.0042	0.6762	6.0316e-09
CYP3A4	BCLAF1	-0.7568	-0.0806	0.6762	0
DYRK1A	NARS	0.7159	0.0398	0.6762	0
LRPPRC	UBC	0.7128	-0.0366	0.6762	2.0105e-09
C11ORF10	UQCRB	0.7634	0.0872	0.6762	1.0053e-09
CUTA	VTI1B	0.7185	0.0423	0.6762	2.0105e-09
HNRNPA2B1	ERH	0.7386	0.0626	0.6761	0
PRDX1	WDR1	0.7161	0.0399	0.6761	0
TRMT112	CST3	0.6833	0.0072	0.6761	5.0263e-09
SEC31A	NCL	0.713	0.037	0.676	2.0105e-09
SEC31A	S100A11	0.6762	-0.0002	0.676	8.0421e-09
RAB36	YWHAB	-0.689	0.013	0.676	4.0211e-09
TMPRSS15	SERBP1	-0.7027	0.0267	0.676	0
DYNLRB1	DYNC1I2	0.731	0.055	0.676	0
TSEN34	ATP6V1D	0.6888	0.0128	0.676	4.0211e-09
HSPB1	EEF1G	0.7061	0.0301	0.6759	2.0105e-09
C20ORF24	TUBB	0.6874	-0.0115	0.6759	4.0211e-09
LSM1	SEC31A	0.6839	0.008	0.6758	4.0211e-09
CSNK1A1	MYCBP	-0.698	-0.0222	0.6758	2.0105e-09
KDM3A	SEC61B	0.6765	0.0006	0.6758	7.0369e-09
CSDE1	ALDOA	0.6783	0.0026	0.6757	7.0369e-09
DDX18	SEC31A	0.7132	0.0375	0.6757	0
NHP2L1	IMMT	0.6761	-0.0004	0.6756	9.0474e-09
ACTG1	CUL3	0.6864	0.0108	0.6756	3.0158e-09
TXNL1	RPL36A	0.6761	-0.0005	0.6756	8.0421e-09
SLC39A6	BCLAF1	0.6929	-0.0173	0.6756	2.0105e-09
OCA2	CCT3	-0.6885	-0.0129	0.6756	4.0211e-09
RPL36AL	STAU1	0.6911	-0.0155	0.6756	3.0158e-09
PAPPA2	ARCN1	-0.7417	-0.0661	0.6756	0
RTN3	PICALM	0.7337	0.058	0.6756	0
ANXA2	CCT3	0.6917	-0.0162	0.6755	2.0105e-09
PRMT1	HSPB1	0.6805	-0.0051	0.6755	7.0369e-09
SLC25A6	AHCY	0.7104	0.0349	0.6755	0
PFDN2	DDX5	0.6769	-0.0014	0.6755	9.0474e-09
VPS26A	ACTG1	0.7074	-0.032	0.6754	1.0053e-09
HNRNPA2B1	HDDC2	0.6888	-0.0134	0.6753	4.0211e-09
GRK6	STAU1	-0.6867	0.0114	0.6753	4.0211e-09
KCTD12	EIF4G2	0.7089	-0.0336	0.6753	0
HECW1	SEC31A	-0.6919	-0.0166	0.6753	3.0158e-09
C7ORF42	RPA1	0.6872	-0.0119	0.6753	3.0158e-09
CCT6A	RBBP7	0.6913	0.0161	0.6752	3.0158e-09
BANF1	ACTG1	0.7015	0.0264	0.6752	2.0105e-09
CADM3	PPP2CA	-0.6849	-0.0097	0.6752	4.0211e-09
SFTPB	FAM120A	-0.6846	-0.0093	0.6752	6.0316e-09
DYNLRB1	SEPT7	0.6936	0.0184	0.6752	4.0211e-09
FSCN3	ATP6V0C	-0.6866	-0.0114	0.6752	5.0263e-09
OR7E47P	ELAVL1	-0.6778	0.0026	0.6752	8.0421e-09
HNRNPA2B1	HDAC1	0.698	0.023	0.6751	2.0105e-09
CAPZA1	CCT8	0.7826	0.1075	0.6751	1.0053e-09
ATIC	RPL36AL	0.6943	-0.0192	0.6751	2.0105e-09
EWSR1	IL11	-0.6894	-0.0143	0.6751	4.0211e-09
CD47	PGM1	0.6812	-0.0061	0.6751	6.0316e-09
OLA1	SEPT7	0.7272	0.0521	0.6751	0
HNRNPA2B1	ANXA7	0.7007	-0.0257	0.675	2.0105e-09
TFG	TOP1	0.6836	0.0086	0.675	6.0316e-09
HNRPDL	VBP1	0.7395	0.0646	0.6749	0
MEIS1	ADAR	0.683	0.0082	0.6749	4.0211e-09
OCA2	MLF2	-0.6896	0.0147	0.6749	2.0105e-09
CEACAM3	ELAVL1	-0.7421	-0.0672	0.6749	1.0053e-09
CLIC1	RPL36A	0.6756	-0.0007	0.6749	9.0474e-09
TUBB	PARK7	0.6907	0.0158	0.6749	4.0211e-09
TGOLN2	CAPZA1	0.7256	-0.0506	0.6749	0
MYCBP	NDUFA6	-0.6812	0.0064	0.6748	8.0421e-09
KLF7	MME	0.7027	0.028	0.6748	2.0105e-09
TXN	STARD7	0.6753	-0.0004	0.6748	8.0421e-09
HMGN3	CDK2AP1	0.6955	0.0207	0.6748	2.0105e-09
NCOA4	NARS	0.7424	-0.0677	0.6748	1.0053e-09
LRPPRC	VAPA	0.7381	0.0632	0.6748	0
PAPPA2	TPI1	-0.6922	0.0174	0.6748	4.0211e-09
PICALM	G3BP1	0.6884	-0.0136	0.6748	4.0211e-09
CUL3	BCLAF1	0.7723	-0.0977	0.6747	0
ATP5J	RPL28	0.7171	0.0425	0.6747	0
VCP	CCT7	0.7315	0.0568	0.6747	1.0053e-09
MRPL3	MORF4L2	0.6958	0.0211	0.6747	4.0211e-09
TRMT112	ATP2A2	0.697	-0.0223	0.6747	2.0105e-09
TUBB3	SFPQ	0.706	0.0314	0.6746	1.0053e-09
SLC17A7	TARDBP	-0.7376	-0.063	0.6746	0
UQCRB	CCT7	0.7297	0.0551	0.6746	0
MRPL3	SEC31A	0.769	-0.0944	0.6746	0
STAT3	HNRNPC	0.6802	0.0055	0.6746	8.0421e-09
HMGN3	ESR1	0.6768	-0.0022	0.6746	8.0421e-09
NOP10	WDR45L	0.6778	0.0031	0.6746	8.0421e-09
RTN3	NCKAP1	0.7174	-0.0428	0.6746	0
MRPL20	UQCRB	0.7337	0.0591	0.6746	0
SRP14	PRPF8	0.7039	0.0294	0.6745	2.0105e-09
SF3B1	MAT2A	0.6755	0.001	0.6745	9.0474e-09
NOLC1	GYPB	-0.6758	-0.0012	0.6745	9.0474e-09
IFITM3	STAU1	0.7303	0.0558	0.6745	0
MAPK1IP1L	RSRC2	0.7007	-0.0262	0.6745	2.0105e-09
NCR2	TRIM28	-0.6802	-0.0057	0.6745	8.0421e-09
ATP5J	CST3	0.6827	0.0082	0.6744	7.0369e-09
RAB1A	PTBP1	0.6857	-0.0113	0.6744	4.0211e-09
ARL6IP1	DDX3X	0.6864	0.012	0.6744	4.0211e-09
LSM14A	CETN2	0.6845	0.0101	0.6744	5.0263e-09
MAPK1IP1L	PARK7	0.7119	-0.0375	0.6744	0
PAPOLA	ARCN1	0.7487	0.0743	0.6744	0
DAG1	CCT3	0.7555	0.0812	0.6743	1.0053e-09
VCP	NAE1	0.6746	0.0003	0.6743	1.0053e-08
ESD	CTCF	0.7056	-0.0313	0.6743	0
PICALM	SEC62	0.7214	0.0471	0.6743	2.0105e-09
DYNLRB1	FAU	0.7062	-0.032	0.6743	0
CLDN17	GNAS	-0.6748	-0.0004	0.6743	1.0053e-08
CAPZA1	MSH6	0.6876	0.0133	0.6742	4.0211e-09
HLA-A	TALDO1	0.7699	0.0957	0.6742	1.0053e-09
CTNNA1	STARD7	0.714	0.0399	0.6741	0
PDIA3	TMED2	0.7163	0.0423	0.6741	0
ACTL8	LRPPRC	-0.6763	0.0022	0.6741	8.0421e-09
CUL3	SH3BGRL	0.7381	-0.0642	0.6739	0
STAU1	NPTN	0.6766	-0.0027	0.6739	8.0421e-09
HFE	PRKCSH	-0.7015	0.0276	0.6739	0
ALDOA	MATR3	0.6865	0.0127	0.6738	4.0211e-09
SH3BGRL	CTBP2	0.6793	0.0055	0.6738	8.0421e-09
PABPC1	BCAN	-0.6785	-0.0047	0.6738	8.0421e-09
TUB	PDIA3	-0.7335	-0.0598	0.6737	0
LRPPRC	VCP	0.7927	0.1189	0.6737	1.0053e-09
TSEN34	EIF4G2	0.7076	-0.0339	0.6737	1.0053e-09
SSR4	GSTP1	0.6812	0.0076	0.6736	6.0316e-09
NR6A1	IFI16	-0.6809	-0.0073	0.6736	6.0316e-09
FUT6	UBC	-0.7276	-0.0541	0.6736	0
ITGB1	ATP5G2	0.6914	0.0178	0.6736	4.0211e-09
GNS	SUZ12	0.6987	0.0251	0.6736	2.0105e-09
CD6	BCLAF1	-0.6935	0.0198	0.6736	3.0158e-09
UQCRB	EEF1G	0.7126	-0.0391	0.6735	0
JAK3	PRPF8	-0.7142	-0.0408	0.6735	0
GORASP2	DDX5	0.6951	-0.0216	0.6735	2.0105e-09
HLA-A	ARL6IP1	0.6761	0.0026	0.6735	1.0053e-08
ARL8B	ARPC2	0.6811	-0.0075	0.6735	7.0369e-09
ADAR	FKBP1A	0.7207	-0.0472	0.6734	0
GORASP2	PSMA1	0.675	-0.0015	0.6734	1.0053e-08
EDF1	ATIC	0.6791	0.0057	0.6734	8.0421e-09
ATP5A1	ACTG1	0.7637	0.0903	0.6734	0
BCAN	HNRNPD	-0.7186	-0.0452	0.6733	0
MYCBP	CCT3	-0.7032	0.0299	0.6733	2.0105e-09
MME	LDHA	-0.7064	-0.0331	0.6733	1.0053e-09
AVPR1B	MLF2	-0.7293	-0.056	0.6733	0
LSM5	SH3BGRL	0.6821	-0.0088	0.6733	6.0316e-09
RTN3	MATR3	0.7012	0.0279	0.6733	2.0105e-09
TBCB	NARS	0.6807	-0.0074	0.6732	8.0421e-09
PDIA3	CALM2	0.6747	-0.0014	0.6732	1.2063e-08
TOP1	HNRNPD	0.6926	-0.0193	0.6732	2.0105e-09
ARL8B	PPP1CC	0.7116	0.0384	0.6732	1.0053e-09
BCLAF1	CCT3	0.7227	0.0496	0.6731	0
OTUB1	FAM120A	0.7089	-0.0358	0.6731	1.0053e-09
PPIA	DDX5	0.7458	-0.0727	0.6731	0
HSPB1	ADAR	0.7358	0.0627	0.6731	0
SPG21	LGALS3BP	0.7338	0.0607	0.6731	0
CEACAM3	HSP90B1	-0.7316	-0.0585	0.673	0
NDUFA3	TAX1BP3	0.7125	-0.0395	0.673	0
CSDE1	VBP1	0.6933	0.0204	0.6729	3.0158e-09
OCA2	FUS	-0.6883	0.0154	0.6729	4.0211e-09
B4GALT5	VAPA	0.6918	0.019	0.6729	4.0211e-09
CEACAM3	NFE2L2	-0.6738	0.001	0.6728	1.2063e-08
LRRC47	SEC31A	0.7529	-0.0802	0.6728	0
OTUB1	BCLAF1	0.7277	-0.0551	0.6727	1.0053e-09
RPL36A	FAU	0.8285	0.1558	0.6727	0
SFPQ	SDCBP	0.7695	-0.0968	0.6727	0
FAM115A	TAX1BP3	-0.6946	-0.0219	0.6727	4.0211e-09
LSM14A	RAB6A	0.6745	-0.0018	0.6727	1.0053e-08
HLA-A	PSMB1	0.7423	0.0696	0.6727	0
ARL8B	C1ORF77	0.6858	-0.0132	0.6727	6.0316e-09
STAU1	PARK7	0.7775	0.1049	0.6726	0
DUT	HNRNPA2B1	0.6808	0.0082	0.6726	6.0316e-09
HEBP2	GSTP1	0.6799	0.0074	0.6725	8.0421e-09
GORASP2	EPCAM	0.6797	-0.0071	0.6725	8.0421e-09
RPN2	NFE2L2	0.6845	0.012	0.6725	5.0263e-09
CDC5L	SLC17A7	0.6795	-0.007	0.6725	8.0421e-09
CUTA	HLA-A	0.6852	-0.0127	0.6725	6.0316e-09
USP1	DDX3X	0.7448	0.0724	0.6724	0
NDUFV1	CST3	0.6809	0.0085	0.6724	8.0421e-09
MOAP1	NCOA4	0.6868	0.0144	0.6724	6.0316e-09
ZNF706	RPA1	0.6774	-0.005	0.6724	1.0053e-08
C11ORF10	COX6C	0.7877	0.1153	0.6724	1.0053e-09
PGM1	CD9	0.7115	0.0392	0.6723	0
MRPL3	SDCBP	0.6982	0.0259	0.6723	4.0211e-09
ATP6V1D	PDIA3	0.6763	0.004	0.6723	1.0053e-08
ILF3	CLTC	0.7107	0.0384	0.6723	1.0053e-09
KPNB1	NOTCH2	0.6916	0.0193	0.6723	4.0211e-09
LMO4	RPA1	0.6769	-0.0046	0.6723	1.0053e-08
TGOLN2	DYNC1I2	0.6742	0.0019	0.6723	1.2063e-08
CUL3	ARCN1	0.7156	0.0434	0.6722	0
TBCB	BCLAF1	0.7038	0.0316	0.6722	2.0105e-09
NCOA4	CTBP1	0.694	0.0218	0.6722	4.0211e-09
SHFM1	EIF4G2	0.7176	0.0455	0.6721	0
COPB2	CD81	0.6934	0.0214	0.672	4.0211e-09
TXNL1	EIF3F	0.6861	0.0141	0.672	4.0211e-09
FIBP	CALM1	0.7232	0.0512	0.672	0
QARS	CEBPB	0.6908	0.0188	0.672	3.0158e-09
BIRC2	RPA1	0.7365	0.0645	0.6719	1.0053e-09
C20ORF3	UBA1	0.6774	-0.0055	0.6719	1.1058e-08
OR7E47P	CCT8	-0.6989	0.027	0.6719	4.0211e-09
CUL3	TMEM66	0.7339	-0.0621	0.6718	0
PAPPA2	CALM1	-0.6997	-0.0279	0.6718	2.0105e-09
TRAPPC4	COPS2	0.6741	0.0023	0.6718	1.4074e-08
TXN	ARCN1	0.6717	0	0.6717	1.6084e-08
ATP6AP1	TMEM147	0.6827	0.0111	0.6716	8.0421e-09
PDIA3	CSNK1A1	0.786	0.1144	0.6716	0
NCOA4	KRT8	0.6765	-0.0049	0.6716	1.0053e-08
ARL8B	CDK2AP1	0.7383	0.0667	0.6716	0
TUBB	VBP1	0.7035	-0.0319	0.6715	2.0105e-09
ZKSCAN3	HNRNPD	-0.6942	0.0227	0.6715	4.0211e-09
MOAP1	LDHA	0.6964	0.0249	0.6715	3.0158e-09
ICOSLG	TUBB2C	-0.6808	-0.0093	0.6715	8.0421e-09
NCR2	NCKAP1	-0.6891	-0.0176	0.6715	4.0211e-09
CST3	S100A11	0.6854	0.014	0.6714	6.0316e-09
USP1	NCL	0.7293	-0.0579	0.6714	0
HNRNPA2B1	ZFP36L2	0.7238	-0.0523	0.6714	0
ELOVL5	VCP	0.6909	-0.0195	0.6714	5.0263e-09
CYP4A11	CD81	-0.6911	-0.0197	0.6714	5.0263e-09
KTN1	S100A11	0.672	0.0007	0.6713	1.4074e-08
TCTN2	SLC17A7	0.6773	0.006	0.6713	1.0053e-08
VCP	TCEB1	0.7129	-0.0416	0.6713	0
CADM3	CAP1	-0.6731	0.0018	0.6713	1.2063e-08
C14ORF166	DAG1	0.7003	-0.029	0.6713	2.0105e-09
FNDC4	HMX1	0.7071	0.0358	0.6713	2.0105e-09
FSCN3	RPL22	-0.6982	0.027	0.6713	2.0105e-09
H2AFY	DDX5	0.754	0.0828	0.6712	0
OLFM1	DHX9	-0.6764	-0.0052	0.6712	1.1058e-08
PAPOLA	TM9SF1	0.6927	0.0215	0.6712	5.0263e-09
UBE2Q1	CYP4A11	-0.6874	0.0162	0.6712	4.0211e-09
LGALS3BP	DDX5	0.7056	-0.0345	0.6711	2.0105e-09
RPS4X	CCT3	0.6857	-0.0146	0.6711	6.0316e-09
RHEB	SEC31A	0.7284	0.0573	0.6711	0
SOX17	CSDE1	0.7004	-0.0292	0.6711	3.0158e-09
TXNDC15	CSNK2B	0.6808	0.0097	0.6711	8.0421e-09
COX6C	PSMD2	0.7903	0.1193	0.671	0
COPS2	PTBP1	0.6877	-0.0167	0.671	4.0211e-09
ESD	RPL4	0.6732	0.0022	0.671	1.3068e-08
ZNF706	BCLAF1	0.7371	0.0661	0.671	0
ITGB1	CETN2	0.6838	0.0128	0.6709	7.0369e-09
PPDPF	KYNU	-0.6913	-0.0205	0.6709	4.0211e-09
RTN3	ARL8B	0.7689	0.098	0.6709	0
TPI1	NPC2	0.7256	0.0548	0.6708	0
JAK3	CSTB	-0.6828	0.012	0.6708	8.0421e-09
SUZ12	FAM153A	-0.6979	0.0271	0.6708	4.0211e-09
SDCBP	STRAP	0.7065	0.0358	0.6707	2.0105e-09
TUBA1B	FAU	0.672	-0.0013	0.6707	1.6084e-08
RPL36A	PRDX2	0.6834	0.0127	0.6707	8.0421e-09
PSMD6	NCL	0.705	0.0343	0.6707	2.0105e-09
PCBP2	NARS	0.6784	-0.0077	0.6707	1.0053e-08
LAPTM4B	CLTC	0.7314	0.0608	0.6706	1.0053e-09
CEACAM3	LAMC1	-0.6751	-0.0045	0.6706	1.3068e-08
NGRN	JTB	0.6821	0.0115	0.6706	8.0421e-09
BCLAF1	CALR	0.6859	-0.0155	0.6705	6.0316e-09
PRDX1	LGALS3BP	0.6838	-0.0133	0.6705	6.0316e-09
TUBB	CLIC1	0.7255	0.055	0.6705	2.0105e-09
GRK6	TUBB	-0.6758	0.0054	0.6705	1.2063e-08
FAM153A	HSP90AA1	-0.7214	-0.0509	0.6705	2.0105e-09
STRADA	KARS	-0.7225	-0.052	0.6705	0
SLC17A7	PRPF8	-0.6755	-0.0051	0.6704	1.2063e-08
EIF4G1	SLC22A14	-0.692	0.0216	0.6704	4.0211e-09
HLA-C	OTUB1	0.7474	0.077	0.6704	0
TXN	BIRC2	0.6753	-0.0049	0.6704	1.3068e-08
UBC	YME1L1	0.6931	0.0227	0.6704	5.0263e-09
PSMD14	HNRNPA2B1	0.6881	0.0176	0.6704	6.0316e-09
MSRB2	COX8A	0.7554	0.085	0.6704	1.0053e-09
NHP2L1	CD81	0.6768	-0.0065	0.6703	1.2063e-08
ADAR	CD81	0.7195	0.0492	0.6703	0
SEC61G	BCLAF1	0.6931	-0.0228	0.6703	3.0158e-09
PDIA3	STARD7	0.7268	0.0565	0.6703	0
ITGB1	PFN1	0.6755	0.0052	0.6703	1.2063e-08
UBR4	CEACAM3	-0.6879	-0.0176	0.6703	6.0316e-09
ACTL8	TPI1	-0.6726	-0.0023	0.6703	1.6084e-08
UBE2Q1	VAPA	0.6711	0.0008	0.6703	1.6084e-08
PGAM1	TARDBP	0.6723	-0.0021	0.6702	1.6084e-08
H2AFY	SLC30A3	-0.6879	-0.0177	0.6702	6.0316e-09
SUZ12	EIF4G1	0.6725	-0.0023	0.6702	1.4074e-08
GOLPH3	LSM14A	0.7168	0.0466	0.6702	0
ARCN1	HMGB1	0.674	-0.004	0.6701	1.3068e-08
TRIP12	TMEM66	0.6798	-0.0097	0.6701	1.0053e-08
H2AFY	DAG1	0.6877	0.0176	0.6701	6.0316e-09
HSPA5	IMMT	0.7509	0.0808	0.6701	1.0053e-09
GOLPH3	GNAS	0.6921	0.0219	0.6701	4.0211e-09
C14ORF156	DDX5	0.7504	0.0804	0.6701	0
CSTB	NARS	0.7095	0.0394	0.67	1.0053e-09
TBXA2R	MAEA	-0.6885	0.0185	0.67	6.0316e-09
DYNC1I2	IGFBP2	0.6785	0.0085	0.67	1.0053e-08
SYNCRIP	ITM2B	0.7062	0.0362	0.67	2.0105e-09
UBP1	DST	-0.6807	0.0107	0.67	1.0053e-08
HSPC072	ALDOA	-0.692	0.022	0.67	4.0211e-09
C14ORF156	CLTC	0.7755	0.1055	0.67	0
EIF4A1	SEC31A	0.7273	0.0574	0.6699	0
CEACAM3	TARDBP	-0.7693	-0.0994	0.6699	0
UBE2E3	TMEM66	0.7198	0.0499	0.6699	0
DYNLRB1	RPS25	0.6906	0.0207	0.6699	6.0316e-09
FSCN3	TUBB	-0.6979	-0.028	0.6699	3.0158e-09
GORASP2	CD59	0.6743	0.0045	0.6698	1.4074e-08
ARL8B	EIF4G1	0.7285	-0.0588	0.6698	0
PNMA1	LDHA	0.6712	-0.0014	0.6698	1.709e-08
PLCD1	SMAD2	-0.7351	-0.0654	0.6697	0
GYPB	TARDBP	-0.7733	-0.1037	0.6697	0
FSCN3	PDIA3	-0.7189	-0.0492	0.6697	2.0105e-09
CISH	BAT3	-0.6723	-0.0026	0.6697	1.6084e-08
MORF4L2	HNRNPK	0.7869	0.1173	0.6696	0
SEC61B	ODC1	0.7073	0.0377	0.6696	2.0105e-09
PRMT1	NARS	0.7296	-0.0599	0.6696	0
STAU1	NDUFA6	0.7015	-0.0318	0.6696	2.0105e-09
FKSG49	ATP6V0C	-0.6731	-0.0035	0.6696	1.6084e-08
PDIA3	AVPR1B	-0.7137	-0.0441	0.6696	1.0053e-09
PPP2CA	NOTCH2	0.7191	0.0495	0.6696	2.0105e-09
ELOVL5	XRCC5	0.7456	0.076	0.6696	1.0053e-09
PFDN2	SEC61B	0.7079	0.0383	0.6696	2.0105e-09
RAB6A	NCL	0.677	-0.0075	0.6695	1.2063e-08
PLTP	NARS	0.6779	0.0084	0.6695	1.2063e-08
H1FX	HSPB1	0.7152	0.0457	0.6695	1.0053e-09
TGOLN2	RNF11	0.747	0.0775	0.6695	0
SLC25A6	DBI	0.7289	0.0594	0.6695	0
MRPL20	ATP2A2	0.6983	0.0288	0.6695	4.0211e-09
RPL15	DDX1	0.6883	-0.0188	0.6695	6.0316e-09
MTCH1	RNF122	-0.67	-0.0005	0.6695	1.91e-08
HNRNPA2B1	AZIN1	0.6781	0.0087	0.6694	1.2063e-08
UQCRB	RPL11	0.7194	0.0499	0.6694	0
RAB8A	MTIF2	0.7132	-0.0438	0.6694	0
HSP90AA1	CEACAM3	-0.7569	-0.0875	0.6694	1.0053e-09
LRPPRC	DDX3X	0.6911	-0.0216	0.6694	5.0263e-09
ACTL8	UBE2I	-0.6697	-0.0002	0.6694	2.0105e-08
AQP6	GORASP2	-0.689	-0.0196	0.6694	4.0211e-09
DYNLRB1	GORASP2	0.6851	0.0157	0.6694	6.0316e-09
ILF3	CAPNS1	0.6746	0.0054	0.6693	1.4074e-08
NDUFA10	PAPPA2	-0.7014	-0.0321	0.6693	2.0105e-09
RPL6	FAU	0.7311	-0.0618	0.6692	1.0053e-09
CSTB	HADHB	0.6883	0.0191	0.6692	6.0316e-09
DDX1	SEC31A	0.7485	0.0793	0.6692	0
NDUFA1	TPI1	0.7723	0.1031	0.6692	1.0053e-09
MYCBP	NHP2L1	-0.6952	0.0261	0.6692	4.0211e-09
HLA-B	OTUB1	0.7472	0.078	0.6692	0
VAPA	ATIC	0.6936	-0.0244	0.6692	4.0211e-09
CNOT2	MAPK1IP1L	0.6787	-0.0095	0.6692	1.2063e-08
RPS27	FAU	0.7215	-0.0524	0.6691	0
PRDX6	YWHAQ	0.6707	0.0016	0.6691	1.8095e-08
TJP1	RPA1	0.6944	0.0252	0.6691	4.0211e-09
MYCBP	C9ORF16	-0.6693	0.0002	0.6691	2.0105e-08
ARL8B	PKM2	0.6842	-0.0151	0.6691	8.0421e-09
NHP2L1	KTN1	0.7226	0.0537	0.669	0
PDIA3	RBBP7	0.7618	0.0928	0.669	0
PPP2CA	DAG1	0.7194	-0.0504	0.669	0
RAB1A	NARS	0.6794	0.0104	0.669	1.2063e-08
TM9SF3	XRCC5	0.682	0.013	0.669	8.0421e-09
RPA1	GTF3A	0.7193	0.0504	0.6689	2.0105e-09
PRMT1	TXNL1	0.7049	0.036	0.6689	3.0158e-09
PICALM	VAPA	0.6699	0.0009	0.6689	2.1111e-08
TSEN34	ACTR3	0.6694	0.0005	0.6689	2.0105e-08
MYL12B	RPL29	0.6809	0.012	0.6689	9.0474e-09
SFPQ	CREG1	0.7297	0.0609	0.6688	0
IL11	ARCN1	-0.7684	-0.0996	0.6688	0
REEP5	CD46	0.6763	0.0074	0.6688	1.4074e-08
PAPOLA	MAEA	0.678	0.0092	0.6688	1.1058e-08
ICOSLG	ATP2A2	-0.6761	-0.0074	0.6688	1.4074e-08
ARL8B	ATP6V0C	0.705	0.0362	0.6688	3.0158e-09
CD81	STARD7	0.6799	-0.0112	0.6687	1.0053e-08
RAB11A	CD81	0.7602	0.0915	0.6687	0
BAT3	SEC31A	0.6928	-0.0241	0.6687	4.0211e-09
DAG1	CST3	0.6798	-0.0111	0.6687	1.1058e-08
PRDX1	BCLAF1	0.7519	0.0831	0.6687	0
ARL6IP1	CAPNS1	0.6814	-0.0127	0.6687	1.0053e-08
ADAR	LAMP1	0.7216	0.053	0.6686	0
ITGAV	EIF4G2	0.6775	0.009	0.6686	1.2063e-08
QARS	NCOA4	0.6989	-0.0303	0.6686	2.0105e-09
RPL15	WAC	0.6687	-0.0001	0.6686	2.2116e-08
ARL8B	HNRNPD	0.747	-0.0785	0.6685	0
RNASET2	G3BP1	0.6773	-0.0088	0.6685	1.3068e-08
LDHA	SOD1	0.8218	0.1534	0.6684	1.0053e-09
COPS8	CCT8	0.6757	-0.0073	0.6684	1.6084e-08
ATP1A1	DDOST	0.6865	-0.0181	0.6684	7.0369e-09
CD63	JTB	0.8317	0.1634	0.6683	1.0053e-09
COX6C	RPLP1	0.7072	-0.0389	0.6683	0
PLCD1	IRF9	-0.6831	-0.0147	0.6683	9.0474e-09
STAU1	CSTB	0.7396	0.0712	0.6683	0
KPNB1	KEAP1	0.6838	0.0155	0.6683	8.0421e-09
TROVE2	GNAS	0.6886	-0.0203	0.6683	6.0316e-09
MZT2A	PDIA3	0.6753	-0.007	0.6683	1.6084e-08
TM9SF3	EIF2AK1	0.7084	0.0401	0.6683	0
NOL11	RBBP7	0.692	0.0236	0.6683	6.0316e-09
SEC61B	PTBP1	0.6972	-0.029	0.6682	4.0211e-09
ATIC	CSTB	0.7044	0.0362	0.6682	3.0158e-09
MAGED1	CEACAM3	-0.683	0.0149	0.6682	9.0474e-09
MTCH1	NDUFA1	0.7343	0.066	0.6682	1.0053e-09
HEBP2	PTBP1	0.6714	0.0033	0.6681	1.8095e-08
SLC17A7	PRKCSH	-0.6886	-0.0205	0.6681	8.0421e-09
EIF3M	LAPTM4A	0.6979	0.0299	0.668	4.0211e-09
OLFM1	VAPA	-0.6747	0.0067	0.668	1.6084e-08
ERGIC3	BCLAF1	0.7401	0.0721	0.668	0
NFE2L2	USP9X	0.741	0.0731	0.6679	0
RAB2A	DDX3X	0.7675	0.0996	0.6679	0
TM9SF3	CAP1	0.7013	-0.0334	0.6679	2.0105e-09
DYNLRB1	NHP2L1	0.7243	0.0565	0.6679	0
C11ORF10	ITGB1	0.731	0.0631	0.6679	0
PPIA	EEF1G	0.6941	0.0263	0.6678	4.0211e-09
H2AFY	MAT2A	0.6759	-0.0082	0.6678	1.4074e-08
SPTBN1	SRPR	0.6839	0.0161	0.6678	1.0053e-08
METTL5	ARCN1	0.6895	-0.0217	0.6678	5.0263e-09
PGM1	TMED10	0.6881	0.0203	0.6677	7.0369e-09
TMEM147	SQSTM1	0.6865	-0.0188	0.6677	8.0421e-09
C11ORF10	BCLAF1	0.7198	-0.0521	0.6677	0
NHP2L1	NARS	0.706	0.0385	0.6676	2.0105e-09
IARS	SEC31A	0.7138	0.0463	0.6676	1.0053e-09
MAPK1IP1L	XPO1	0.678	-0.0104	0.6676	1.2063e-08
RNF122	DDX3X	-0.7137	-0.046	0.6676	1.0053e-09
ALDOA	AHCY	0.6831	-0.0156	0.6675	1.0053e-08
CD9	DDX5	0.7626	0.0951	0.6675	0
HNRNPA2B1	PTGES3	0.7595	0.092	0.6675	0
GPRIN2	PFN1	-0.7212	-0.0537	0.6675	0
GYPB	PRKCSH	-0.7004	-0.0329	0.6675	2.0105e-09
OLFM1	PRKCSH	-0.6791	0.0116	0.6675	1.2063e-08
CYP4A11	CSNK1D	-0.7124	-0.045	0.6675	2.0105e-09
CEBPB	KYNU	-0.6955	0.0281	0.6675	5.0263e-09
CEBPB	DAG1	0.6716	-0.0042	0.6675	2.0105e-08
NDUFB4	SEPT7	0.6808	0.0133	0.6675	1.1058e-08
AHCY	CLTC	0.7772	0.1098	0.6674	0
HNRNPAB	SEC31A	0.7157	0.0482	0.6674	2.0105e-09
USP1	MAPRE1	0.6995	0.0321	0.6674	4.0211e-09
HNRNPA2B1	BCAN	-0.7478	0.0805	0.6674	0
HNRNPA2B1	PSMA4	0.6832	0.0158	0.6674	8.0421e-09
CNBP	EPCAM	0.6714	-0.004	0.6674	2.0105e-08
CCT5	LGALS3BP	0.6738	-0.0065	0.6674	1.8095e-08
ITGB1	SLC25A3	0.6865	-0.0191	0.6674	6.0316e-09
MTDH	EIF4G2	0.6846	0.0172	0.6674	9.0474e-09
HLA-A	GNG5	0.6703	0.003	0.6674	2.2116e-08
DYNLRB1	PARK7	0.8062	0.1389	0.6674	0
UBA52	COX6B1	0.7897	0.1223	0.6674	0
ERH	RPL28	0.669	-0.0017	0.6673	2.5132e-08
RPN1	EIF4G2	0.7179	0.0506	0.6673	0
DDX3X	DAD1	0.716	0.0487	0.6673	1.0053e-09
SQSTM1	GSTP1	0.6964	0.0291	0.6673	3.0158e-09
PLCD1	TARDBP	-0.716	0.0487	0.6673	1.0053e-09
CSNK1A1	RPL11	0.6695	-0.0023	0.6673	2.2116e-08
PDIA3	PPP2CB	0.6758	0.0086	0.6673	1.6084e-08
SYNCRIP	CTNNB1	0.6871	0.0198	0.6673	8.0421e-09
C7ORF42	GNG5	0.6963	0.029	0.6673	4.0211e-09
HSPC072	TRIM28	-0.6871	-0.0198	0.6673	6.0316e-09
COX6B1	RPS15	0.7115	-0.0443	0.6672	0
SQSTM1	COX8A	0.7326	0.0654	0.6672	0
ILF3	YME1L1	0.7045	0.0373	0.6672	3.0158e-09
ILF3	PPP2CA	0.6941	0.0269	0.6672	4.0211e-09
CELF1	SEC31A	0.698	0.0308	0.6672	4.0211e-09
NCOA4	ATP2A2	0.8008	0.1336	0.6672	1.0053e-09
COPB2	TMEM66	0.6888	-0.0217	0.6671	7.0369e-09
TMEM147	RBBP7	0.6884	0.0213	0.6671	6.0316e-09
STAU1	G3BP1	0.6872	0.0201	0.6671	8.0421e-09
TXN	TMEM66	0.6958	0.0287	0.6671	5.0263e-09
PAPOLA	EIF4G2	0.7082	-0.0411	0.6671	2.0105e-09
SYNCRIP	TOB1	0.6908	0.0237	0.6671	6.0316e-09
NDFIP1	COPS6	0.674	-0.007	0.667	1.709e-08
CST3	NCL	0.7198	0.0528	0.6669	2.0105e-09
ITM2B	GORASP2	0.6686	0.0018	0.6669	2.5132e-08
TRMT112	VDAC1	0.6726	-0.0058	0.6669	2.0105e-08
REXO2	VDAC1	0.6746	-0.0077	0.6669	1.6084e-08
ADAR	JTB	0.7164	0.0496	0.6668	2.0105e-09
ADAR	ATP6V0C	0.6956	-0.0287	0.6668	4.0211e-09
STAU1	UBE2L3	0.7219	0.0551	0.6668	2.0105e-09
TUBB2C	JTB	0.7507	0.0839	0.6668	0
CRIP2	MATR3	0.6808	0.014	0.6668	1.2063e-08
HSPC072	UBP1	-0.7025	0.0358	0.6668	2.0105e-09
SSBP1	NCL	0.6924	0.0257	0.6667	6.0316e-09
CRCP	MAT2A	-0.6696	0.0029	0.6667	2.4126e-08
TAX1BP3	TRIM28	0.675	-0.0083	0.6667	1.8095e-08
SUZ12	CDK2AP1	0.7473	0.0806	0.6667	0
POLR2J	ITGB1	0.6796	-0.0128	0.6667	1.4074e-08
NDUFS8	LGALS3BP	0.6767	0.0101	0.6666	1.4074e-08
CSNK1A1	SQSTM1	0.7669	0.1002	0.6666	0
XRCC5	HNRNPA2B1	0.7953	0.1287	0.6666	0
HMGN3	PPP1CC	0.7004	0.0338	0.6666	3.0158e-09
GOLPH3	GPX4	0.6909	0.0244	0.6666	6.0316e-09
NOD1	QARS	-0.711	-0.0443	0.6666	2.0105e-09
CUTA	RPL36A	0.7089	0.0423	0.6666	2.0105e-09
MORF4L2	TUBA1B	0.696	0.0295	0.6665	4.0211e-09
TAX1BP3	CAPZA1	0.6706	-0.0041	0.6665	2.3121e-08
PICALM	DPF2	0.6883	0.0217	0.6665	8.0421e-09
SYNCRIP	RPA1	0.6973	0.0308	0.6665	4.0211e-09
RPS27L	CCT8	0.6687	-0.0022	0.6665	2.6137e-08
UBP1	LSM14A	0.6932	0.0267	0.6665	5.0263e-09
DYNLL1	FAU	0.7558	0.0894	0.6664	0
TUBA1B	DDX5	0.7451	0.0787	0.6664	0
MYCBP	CCT8	-0.7168	0.0503	0.6664	1.0053e-09
DAG1	RPLP0	0.692	-0.0256	0.6664	4.0211e-09
LSM14A	TGOLN2	0.7199	0.0534	0.6664	0
HLA-A	GLP1R	-0.688	-0.0217	0.6664	6.0316e-09
SERF2	RPS15	0.6897	-0.0233	0.6664	8.0421e-09
DYNLRB1	ATP2A2	0.7575	0.0911	0.6664	0
VPS26A	RPL28	0.6784	-0.0121	0.6663	1.4074e-08
PAPPA2	PDIA3	-0.7499	-0.0836	0.6663	0
EIF4A2	RPL37	0.6694	0.0032	0.6662	2.6137e-08
H2AFY	H1FX	0.7268	0.0606	0.6662	0
RAB1A	DAG1	0.692	-0.0258	0.6662	6.0316e-09
TTR	STAU1	-0.6918	-0.0256	0.6662	6.0316e-09
HSPA5	DDX3X	0.7442	0.078	0.6662	0
CEBPB	RPL28	0.6851	-0.0189	0.6662	9.0474e-09
TCEA1	ATP2A2	0.6799	0.0137	0.6662	1.3068e-08
ARL8B	PLTP	0.6821	0.0159	0.6662	1.0053e-08
SH3BGRL	SRSF9	0.6713	-0.0051	0.6661	2.2116e-08
REST	CDIPT	-0.7054	0.0393	0.6661	1.0053e-09
TUBB	TMX2	0.6881	-0.022	0.6661	8.0421e-09
IFITM3	JTB	0.6716	-0.0055	0.6661	2.2116e-08
SEPT7	TGOLN2	0.794	0.1278	0.6661	1.0053e-09
ARL8B	HNRNPK	0.7466	0.0805	0.6661	0
ARL8B	LDHA	0.6953	0.0292	0.6661	4.0211e-09
DDX3X	STARD7	0.6972	-0.0312	0.666	5.0263e-09
EPCAM	PARK7	0.6973	0.0313	0.666	5.0263e-09
SNRPD1	DDX5	0.6735	-0.0076	0.666	2.0105e-08
RPA1	ACTR3	0.8282	0.1622	0.6659	1.0053e-09
PPP4R1	BCLAF1	0.6791	0.0132	0.6659	1.5079e-08
JAK3	MSN	-0.6899	-0.024	0.6659	7.0369e-09
GORASP2	SF3B1	0.6883	0.0224	0.6659	6.0316e-09
CAPZA1	DHX9	0.6872	-0.0213	0.6659	9.0474e-09
TBXA2R	HNRNPA2B1	-0.6963	-0.0304	0.6659	4.0211e-09
LRCH4	PICALM	-0.6761	-0.0102	0.6659	1.8095e-08
ANXA2	SQSTM1	0.7122	0.0464	0.6658	2.0105e-09
PTBP1	MATR3	0.6924	-0.0266	0.6658	5.0263e-09
CSDE1	SOD1	0.6961	0.0303	0.6658	4.0211e-09
PLCD1	FAM120A	-0.7182	-0.0524	0.6658	0
XRCC5	AP3S1	0.6659	-0.0001	0.6658	3.3174e-08
VAPA	PDIA3	0.7343	0.0685	0.6658	1.0053e-09
UBC	TUFM	0.7104	0.0446	0.6658	0
DYRK1A	LAMC1	0.695	0.0292	0.6658	4.0211e-09
ATP5H	MYCBP	-0.6838	0.018	0.6658	1.0053e-08
MAPK1IP1L	CYP4A11	-0.683	-0.0172	0.6658	1.0053e-08
CTNNB1	COPB2	0.6978	0.0321	0.6657	5.0263e-09
PCBP2	EPCAM	0.6848	0.0191	0.6657	1.0053e-08
IL11	COX5A	-0.6689	-0.0032	0.6657	2.7142e-08
STAU1	CD63	0.7452	0.0795	0.6657	1.0053e-09
FKSG49	BCLAF1	-0.6762	-0.0105	0.6657	1.6084e-08
RAB1A	RPL28	0.6684	-0.0027	0.6657	2.8147e-08
MZT2A	COX5A	0.666	-0.0003	0.6657	3.3174e-08
WBP5	CBX3	0.6927	0.027	0.6657	5.0263e-09
RNF122	UBP1	-0.7448	-0.0791	0.6657	1.0053e-09
CCT7	DDX5	0.7195	-0.054	0.6656	0
RPA1	SCP2	0.6958	0.0303	0.6656	4.0211e-09
STAU1	UQCRB	0.7065	-0.0409	0.6656	2.0105e-09
RAB8A	IL11	-0.671	-0.0053	0.6656	2.4126e-08
GOLPH3	HNRNPA2B1	0.8461	0.1804	0.6656	1.0053e-09
SEC31A	DYNLL1	0.7147	-0.0492	0.6655	2.0105e-09
MYCBP	PKM2	-0.7513	-0.0859	0.6655	1.0053e-09
GPRIN2	BCLAF1	-0.7241	-0.0585	0.6655	2.0105e-09
PDIA3	SON	0.6726	-0.0071	0.6655	2.0105e-08
YTHDC1	MRPL3	0.686	-0.0205	0.6655	8.0421e-09
TCEA1	HNRNPA2B1	0.6881	-0.0226	0.6655	8.0421e-09
VPS28	ATIC	0.6899	0.0244	0.6655	7.0369e-09
ATP2A2	DDX1	0.6818	-0.0164	0.6654	1.2063e-08
APEX1	SEC31A	0.6814	0.0159	0.6654	1.2063e-08
TSEN34	MATR3	0.6885	0.0231	0.6654	9.0474e-09
BAT3	RAB11A	0.7099	0.0447	0.6653	0
CST3	AHCY	0.7306	0.0653	0.6653	0
CTNNB1	RPN1	0.6666	-0.0014	0.6653	3.2169e-08
SLC22A14	LRP10	-0.6697	-0.0044	0.6653	2.6137e-08
GLP1R	HNRNPA2B1	-0.7028	-0.0375	0.6653	3.0158e-09
OLFM1	XRCC5	-0.667	0.0017	0.6653	3.1163e-08
IFITM3	DRAP1	0.6664	-0.0011	0.6653	3.2169e-08
KCMF1	EIF4G2	0.6711	-0.0058	0.6653	2.5132e-08
SFPQ	BCLAF1	0.7448	-0.0797	0.6652	0
PDIA6	JAK1	0.6713	0.006	0.6652	2.5132e-08
NCOA4	LAPTM4A	0.839	0.1738	0.6652	0
DYNC1I2	RBM39	0.6756	0.0104	0.6652	1.8095e-08
GPX4	S100A11	0.685	0.0198	0.6651	1.0053e-08
DPM1	SDCBP	0.6715	0.0064	0.6651	2.5132e-08
STAU1	SLC30A3	-0.7486	-0.0834	0.6651	0
HSD17B12	EIF4A1	0.6724	-0.0073	0.6651	2.2116e-08
ZFAND6	ATIC	0.6879	0.0229	0.6651	8.0421e-09
NOTCH2	ATP6V0C	0.6823	-0.0173	0.665	1.3068e-08
VCP	COPS5	0.6869	0.0219	0.665	9.0474e-09
COPA	CEACAM3	-0.7115	0.0465	0.665	2.0105e-09
PAPOLA	IL11	-0.7194	-0.0543	0.665	1.0053e-09
NGRN	CEACAM3	-0.7077	-0.0427	0.665	3.0158e-09
PFDN2	CD63	0.685	0.0201	0.665	9.0474e-09
PNMA1	CAP1	0.6729	-0.008	0.6649	2.2116e-08
RTN3	ATP6V1D	0.6844	0.0195	0.6649	1.0053e-08
NOD1	PDIA3	-0.7278	-0.0629	0.6649	2.0105e-09
GUSB	GSTP1	0.6783	-0.0135	0.6648	1.5079e-08
CEACAM3	PSMD1	-0.7353	-0.0705	0.6648	0
ADAM22	HNRNPA2B1	-0.7013	-0.0364	0.6648	4.0211e-09
XRCC5	PTBP1	0.7886	0.1238	0.6648	0
SUMO1	DDX3X	0.6684	0.0036	0.6648	2.8147e-08
GSTM4	RAB8A	-0.6652	0.0004	0.6648	3.619e-08
TM9SF3	NCR2	-0.7022	-0.0373	0.6648	4.0211e-09
ST7	FUS	-0.6821	-0.0173	0.6647	1.2063e-08
NHP2	SEC61B	0.6939	0.0292	0.6647	6.0316e-09
CYP4A11	TUBB	-0.6924	0.0277	0.6647	8.0421e-09
UBP1	NR6A1	-0.6661	-0.0013	0.6647	3.5184e-08
NXPH3	ARCN1	-0.6682	0.0035	0.6647	3.0158e-08
HSPB1	TRIM28	0.6959	-0.0313	0.6646	5.0263e-09
MME	EIF3H	-0.678	-0.0135	0.6646	1.6084e-08
SLC30A3	PRPF8	-0.7014	0.0369	0.6646	4.0211e-09
LSM14A	LAPTM4A	0.6648	0.0002	0.6646	3.7195e-08
DYNLRB1	ZNF747	-0.6842	-0.0196	0.6646	1.1058e-08
TSEN34	DDX3X	0.7153	0.0506	0.6646	2.0105e-09
TAX1BP1	KTN1	0.703	-0.0385	0.6645	4.0211e-09
BCLAF1	PARK7	0.7084	0.0438	0.6645	3.0158e-09
PGM1	PSMA3	0.7281	0.0636	0.6645	0
CRCP	SNRNP200	-0.6943	0.0298	0.6645	6.0316e-09
MRPL3	HNRNPD	0.6848	0.0204	0.6645	1.1058e-08
RPS27L	TGOLN2	0.6727	-0.0083	0.6645	2.4126e-08
GLUD1	NARS	0.667	0.0026	0.6644	3.2169e-08
MYCBP	DBI	-0.6885	-0.0241	0.6644	8.0421e-09
SLBP	HNRNPA2B1	0.7247	0.0603	0.6644	2.0105e-09
XRCC5	GUSB	0.7129	0.0484	0.6644	2.0105e-09
HLA-B	GUK1	0.6829	0.0185	0.6644	1.4074e-08
SUMO1	WDR1	0.6652	-0.0008	0.6644	3.82e-08
TOP1	NCKAP1	0.7509	0.0865	0.6644	0
MAPK1IP1L	SEC62	0.7256	0.0612	0.6644	0
IFT57	CMPK1	0.6799	-0.0155	0.6644	1.5079e-08
PSMG2	EPCAM	0.6698	-0.0053	0.6644	2.7142e-08
RNF122	SEPT7	-0.6871	-0.0227	0.6644	1.0053e-08
CLDN17	DDR1	-0.7283	-0.0639	0.6644	2.0105e-09
RPLP1	JTB	0.7417	0.0775	0.6643	1.0053e-09
SEC61B	STARD7	0.7018	-0.0374	0.6643	4.0211e-09
UBC	CSNK1A1	0.739	-0.0747	0.6643	0
EDF1	JTB	0.7319	0.0676	0.6643	0
XRCC5	TMEM66	0.7266	-0.0624	0.6642	0
PAPPA2	NCKAP1	-0.668	0.0038	0.6642	3.2169e-08
ARL8B	H1FX	0.6644	0.0002	0.6642	3.82e-08
METTL5	SH3BGRL	0.7115	0.0473	0.6642	0
DND1	NCKAP1	-0.6691	0.0049	0.6642	3.0158e-08
FIBP	LRP10	0.6978	0.0338	0.6641	4.0211e-09
STAU1	SARS	0.684	0.0199	0.6641	1.2063e-08
AVPR1B	FUS	-0.6686	0.0044	0.6641	3.0158e-08
ISCU	KRAS	0.6833	-0.0192	0.6641	1.2063e-08
FAM153A	SLC22A14	0.7842	0.1201	0.6641	0
CEACAM3	NARS	-0.7547	-0.0907	0.664	0
CEACAM3	PTBP1	-0.7613	-0.0973	0.664	1.0053e-09
VDAC1	FBL	0.6876	0.0236	0.664	1.0053e-08
HNRNPA2B1	ANXA5	0.6766	0.0127	0.6639	2.0105e-08
SLC30A3	ADNP	-0.6733	0.0093	0.6639	2.4126e-08
AVPR1B	EIF4H	-0.6689	0.005	0.6639	3.0158e-08
NCOA4	CAP1	0.8062	0.1422	0.6639	1.0053e-09
RAB6B	BANF1	-0.6664	-0.0025	0.6639	3.619e-08
ALDOA	BCAN	-0.6912	-0.0274	0.6638	8.0421e-09
COX5A	SARS	0.7549	0.0911	0.6638	0
REST	EIF4A1	-0.6783	-0.0145	0.6638	1.6084e-08
ESR1	FNTA	0.681	0.0172	0.6638	1.6084e-08
TOP2B	ESD	0.6719	0.0081	0.6638	2.6137e-08
OR7E47P	LMO4	-0.6681	0.0043	0.6638	3.2169e-08
TMX2	TARDBP	0.6774	0.0137	0.6637	1.8095e-08
COX6C	RPL36A	0.6689	-0.0051	0.6637	3.1163e-08
PDIA3	CUL3	0.7731	0.1095	0.6637	0
SUZ12	NARS	0.6851	0.0214	0.6637	1.0053e-08
FSCN3	NGRN	-0.6864	-0.0226	0.6637	1.2063e-08
OR7E47P	HSPA5	-0.7105	-0.0467	0.6637	1.0053e-09
CSTB	NCL	0.7597	0.096	0.6636	0
SCP2	DDX1	0.6743	0.0106	0.6636	2.2116e-08
ZFR	PPIB	0.6748	-0.0112	0.6636	2.2116e-08
EIF1	AHCY	0.6665	-0.0029	0.6636	3.619e-08
ZNF747	CTBP1	-0.664	0.0004	0.6636	4.1216e-08
NCKAP1	TMEM66	0.7436	0.08	0.6636	0
DYRK1A	HNRNPD	0.6801	0.0166	0.6636	1.4074e-08
TOP2B	STRAP	0.69	0.0264	0.6636	9.0474e-09
TCEA1	DAG1	0.6793	-0.0157	0.6636	1.6084e-08
NCR2	ESR1	-0.6844	0.0208	0.6636	1.2063e-08
UQCR10	QARS	0.6695	0.0059	0.6636	3.0158e-08
RBBP7	ACTR3	0.7383	-0.0748	0.6635	0
SH3BGRL	SRRM1	0.6884	-0.0249	0.6635	8.0421e-09
EPCAM	TXNL1	0.6824	0.0189	0.6635	1.4074e-08
PPP4C	UBE2L3	0.681	0.0175	0.6635	1.5079e-08
ESD	CUL3	0.7312	0.0677	0.6635	0
TUBB	H2AFY	0.7724	0.109	0.6635	1.0053e-09
ATP2A2	HMGB2	0.6746	0.0111	0.6635	2.2116e-08
GRK6	ATP2A2	-0.6739	0.0105	0.6635	2.4126e-08
NCR2	EIF4G1	-0.7016	0.0381	0.6635	2.0105e-09
IFT57	GORASP2	0.6952	0.0317	0.6635	6.0316e-09
FNDC4	LEPROT	-0.6681	0.0046	0.6635	3.3174e-08
THEG	CDIPT	-0.7163	-0.0528	0.6635	1.0053e-09
NDUFS3	DDX5	0.6813	0.0179	0.6634	1.4074e-08
SLBP	SEC31A	0.6941	0.0307	0.6634	6.0316e-09
PDIA3	G3BP1	0.6747	-0.0114	0.6634	2.2116e-08
HSD17B12	HOXC11	-0.7221	-0.0587	0.6634	0
GNAI3	CALM1	0.698	0.0347	0.6633	6.0316e-09
ACTG1	CD63	0.6964	0.0331	0.6633	6.0316e-09
H2AFY	UBA1	0.6907	-0.0274	0.6633	9.0474e-09
STAU1	TMEM66	0.6661	0.0028	0.6633	3.9205e-08
DYRK1A	ESD	0.7173	0.054	0.6633	1.0053e-09
KLHDC2	ACTG1	0.6699	0.0066	0.6633	3.0158e-08
UBE2Q1	MATR3	0.6667	0.0034	0.6633	3.82e-08
HHLA1	PDIA3	-0.6754	0.0121	0.6633	2.2116e-08
NXPH3	PRPF8	-0.6757	0.0125	0.6633	2.0105e-08
SLC30A3	CCT8	-0.7025	-0.0392	0.6632	2.0105e-09
AVPR1B	SRPR	-0.6758	-0.0126	0.6632	2.1111e-08
UBC	SEPT2	0.7114	0.0482	0.6632	0
TMEM123	CREG1	0.7199	0.0567	0.6632	2.0105e-09
PAPOLA	KIF5B	0.6722	0.009	0.6632	2.6137e-08
ARL8B	YME1L1	0.6827	0.0195	0.6632	1.4074e-08
FUT6	LGALS3BP	-0.6866	0.0234	0.6631	1.0053e-08
FSCN3	TUBB2C	-0.6848	0.0217	0.6631	1.2063e-08
TSPYL1	MYO9A	-0.687	0.024	0.6631	1.0053e-08
MORF4L2	RPS24	0.6905	0.0276	0.663	9.0474e-09
ST7	NCL	-0.6844	-0.0214	0.663	1.2063e-08
RPL36AL	EEF1G	0.7607	0.0977	0.663	0
TECR	ADAR	0.6642	0.0012	0.663	4.3226e-08
CYP4A11	NCL	-0.7254	-0.0624	0.663	0
TOP2B	ATP6V1D	0.6815	0.0185	0.663	1.5079e-08
MRPL20	NCOA4	0.7058	-0.0428	0.663	2.0105e-09
CALR	HNRNPD	0.6837	0.0207	0.6629	1.3068e-08
PDIA3	COPB2	0.7592	0.0963	0.6629	0
BSG	CEACAM3	-0.6834	-0.0205	0.6629	1.4074e-08
TUBB	ATP5J	0.6792	-0.0163	0.6629	1.6084e-08
BANF1	HNRNPD	0.667	0.0041	0.6629	3.7195e-08
FUT6	FUS	-0.6704	-0.0075	0.6629	3.0158e-08
NCOA4	GUSB	0.665	0.0021	0.6629	4.2221e-08
ARL8B	NCOA6	0.6661	-0.0031	0.6629	3.9205e-08
C17ORF68	BAT3	-0.6775	-0.0146	0.6629	1.8095e-08
COX5A	KARS	0.6962	0.0334	0.6628	6.0316e-09
DAG1	BZW1	0.6674	0.0047	0.6628	3.619e-08
PDIA3	JTB	0.797	0.1342	0.6628	0
NOLC1	CAP1	0.6745	0.0117	0.6628	2.4126e-08
LRRC47	SLC17A7	-0.7584	-0.0955	0.6628	0
NDUFA3	RPA1	0.6656	0.0027	0.6628	4.0211e-08
CAP1	CBX3	0.722	0.0593	0.6627	0
EIF1	SOD1	0.6881	0.0254	0.6627	1.0053e-08
PTBP1	IDH1	0.6821	-0.0195	0.6627	1.4074e-08
EIF4G1	ADAM10	0.678	-0.0153	0.6627	1.91e-08
NCOA4	PRPF8	0.6873	-0.0247	0.6627	1.0053e-08
GRIP2	FAM153A	0.681	0.0183	0.6627	1.6084e-08
MKRN1	NARS	0.6689	-0.0063	0.6626	3.2169e-08
CALM2	DDX3X	0.6721	0.0095	0.6626	2.8147e-08
COX5A	EIF4G2	0.7149	0.0524	0.6625	2.0105e-09
UQCRB	SF3B2	0.6754	-0.0129	0.6625	2.2116e-08
CHRNB2	ZNF146	-0.677	-0.0145	0.6625	2.2116e-08
EIF4G1	ST7	-0.6914	-0.0288	0.6625	7.0369e-09
C20ORF24	CST3	0.6884	-0.0259	0.6625	9.0474e-09
CSDE1	PSMB2	0.6648	0.0024	0.6624	4.4232e-08
XRCC5	CALM1	0.6664	0.0041	0.6624	3.82e-08
MYL6	RPLP1	0.7167	-0.0543	0.6624	1.0053e-09
HSD17B12	GSTP1	0.6776	0.0151	0.6624	2.1111e-08
COPS5	ODC1	0.7137	0.0515	0.6623	2.0105e-09
MORF4L2	CDK2AP1	0.7356	0.0733	0.6623	0
KDM3A	RAB5A	0.7043	-0.042	0.6623	3.0158e-09
PABPC1	CSNK1A1	0.673	-0.0107	0.6623	2.7142e-08
WAC	NCL	0.7088	0.0465	0.6623	2.0105e-09
SOX17	CCT7	0.6766	0.0143	0.6623	2.2116e-08
RPL15	COPB1	0.6704	-0.0081	0.6623	3.2169e-08
RIOK3	NARS	-0.6781	-0.0159	0.6622	2.0105e-08
HNRNPA2B1	PTTG1IP	0.6653	-0.0031	0.6622	4.4232e-08
RAB8A	TAF10	0.6656	-0.0033	0.6622	4.1216e-08
CADM3	NARS	-0.7	-0.0379	0.6622	6.0316e-09
PSMB7	GABARAP	0.6836	0.0216	0.6621	1.4074e-08
TMEM147	RAB6A	0.7002	-0.0381	0.6621	4.0211e-09
NR6A1	DPF2	-0.6689	-0.0067	0.6621	3.5184e-08
TCEB1	HNRPDL	0.6711	0.0091	0.662	3.0158e-08
HEBP2	RPS25	0.6748	0.0128	0.662	2.4126e-08
WBSCR22	SEC61B	0.7085	0.0465	0.662	2.0105e-09
RPN2	RPL36AL	0.6745	0.0126	0.662	2.5132e-08
RAB2A	JAK1	0.6696	0.0076	0.662	3.4179e-08
TM9SF3	PDIA3	0.7173	-0.0553	0.662	1.0053e-09
YTHDF3	TGOLN2	0.665	-0.0031	0.662	4.6242e-08
SHFM1	FKBP1A	0.7184	0.0565	0.6619	0
CEACAM3	NCL	-0.7478	-0.0859	0.6619	0
CAPZA1	HNRNPD	0.7056	0.0437	0.6619	3.0158e-09
FAM153A	PTBP1	-0.731	-0.0691	0.6619	0
DYNC1H1	EIF4A1	0.6647	0.0028	0.6619	4.6242e-08
PAPOLA	FAM153A	-0.7626	-0.1007	0.6619	0
COX6C	PARK7	0.7102	0.0484	0.6618	2.0105e-09
MEIS1	CUL3	0.6705	-0.0087	0.6618	3.2169e-08
HNRNPA2B1	SEC61B	0.7096	0.0478	0.6618	2.0105e-09
GYPB	RREB1	-0.7202	-0.0584	0.6618	1.0053e-09
PDIA3	TMX2	0.7315	0.0697	0.6618	0
EIF3K	TUBB2C	0.6632	0.0014	0.6618	5.0263e-08
ITM2B	KTN1	0.7212	0.0594	0.6618	0
FNDC4	EID1	-0.6622	0.0003	0.6618	5.3279e-08
CISH	DDR1	-0.6914	-0.0296	0.6618	8.0421e-09
CUTA	TXNDC15	0.6981	-0.0363	0.6618	6.0316e-09
OR7E47P	ATP5G2	-0.6669	-0.005	0.6618	4.0211e-08
ADAR	YME1L1	0.6803	0.0186	0.6617	1.8095e-08
HNRNPA2B1	RBBP7	0.7885	0.1268	0.6617	1.0053e-09
HLA-B	COX8A	0.7009	0.0392	0.6617	4.0211e-09
SUMO1	NCL	0.6792	-0.0175	0.6617	2.0105e-08
TUBB	TMCO1	0.684	0.0224	0.6617	1.4074e-08
NFE2L2	CLTC	0.6656	0.004	0.6616	4.3226e-08
ATP5B	LAPTM4A	0.7247	0.063	0.6616	0
USP14	RBBP7	0.6926	0.031	0.6616	8.0421e-09
CSDE1	ACTG1	0.7303	0.0687	0.6616	2.0105e-09
ACTL8	CSNK1A1	-0.7073	-0.0456	0.6616	2.0105e-09
GNL3	DDR1	0.6833	-0.0217	0.6616	1.4074e-08
HSPC072	ELAVL1	-0.6848	-0.0233	0.6616	1.2063e-08
YSK4	TPI1	-0.6757	-0.0141	0.6616	2.4126e-08
SRRM1	ANXA5	0.6776	-0.0161	0.6615	2.2116e-08
DPM1	SH3BGRL	0.7172	0.0557	0.6615	1.0053e-09
HNRNPA2B1	PPP2CB	0.7472	0.0857	0.6615	0
CEACAM3	GNAQ	-0.6784	0.0168	0.6615	2.0105e-08
CETN2	CSDE1	0.7009	0.0394	0.6615	4.0211e-09
LRRC47	MRPL3	0.6822	0.0207	0.6615	1.6084e-08
COX5A	CLTC	0.7365	0.0751	0.6614	0
FTL	NCL	0.6645	-0.0031	0.6614	4.8253e-08
HLA-A	EIF2S2	0.6693	0.0079	0.6614	3.7195e-08
ARL8B	PRMT1	0.6747	-0.0133	0.6614	2.5132e-08
FNDC4	HNRNPD	-0.6694	0.008	0.6614	3.5184e-08
TH1L	PAPPA2	-0.7147	-0.0534	0.6614	2.0105e-09
ZFAND6	CHMP2A	0.6691	-0.0077	0.6614	3.619e-08
DDX3X	PARK7	0.7181	-0.0568	0.6613	0
ACTG1	PPIA	0.7082	-0.0468	0.6613	2.0105e-09
SNRPE	CLTC	0.7226	0.0613	0.6613	0
DAG1	CTNNA1	0.6777	0.0165	0.6613	2.2116e-08
AVPR1B	HNRNPD	-0.7737	-0.1124	0.6613	0
SEC62	CSNK2B	0.6848	-0.0235	0.6613	1.4074e-08
DYRK1A	HNRNPK	0.6913	-0.03	0.6613	8.0421e-09
CETN2	BCLAF1	0.7363	0.0749	0.6613	0
BMP7	SERP1	-0.6688	-0.0075	0.6613	3.82e-08
TRMT112	CSTB	0.7349	-0.0736	0.6613	2.0105e-09
PPA1	BCLAF1	0.6789	0.0176	0.6613	2.0105e-08
ARL8B	ADAM22	-0.6902	-0.0289	0.6613	8.0421e-09
DYNLRB1	TBXA2R	-0.6764	0.0151	0.6613	2.4126e-08
UQCRB	HNRNPA2B1	0.7094	-0.0482	0.6612	4.0211e-09
TXN	XRCC5	0.773	0.1118	0.6612	1.0053e-09
ERP44	XRCC5	0.6629	0.0017	0.6612	5.3279e-08
TUBB2C	FAU	0.705	-0.0438	0.6612	4.0211e-09
ATP2A2	ISCU	0.6738	-0.0125	0.6612	2.8147e-08
SYNCRIP	LRRC47	0.665	0.0038	0.6612	4.7248e-08
CD81	CLTC	0.7571	0.096	0.6611	1.0053e-09
CEACAM3	CTBP1	-0.6703	-0.0092	0.6611	3.4179e-08
ELOVL5	MRPL3	0.6652	-0.0041	0.6611	4.6242e-08
VTI1B	COX6C	0.6978	0.0367	0.6611	6.0316e-09
NCOA4	FAU	0.696	-0.0349	0.6611	6.0316e-09
TBCB	ACTG1	0.6735	0.0125	0.661	2.8147e-08
JAK3	U2AF1	-0.6754	-0.0143	0.661	2.4126e-08
XRCC5	DDX3X	0.7382	-0.0771	0.661	1.0053e-09
ATP5H	CTNNB1	0.6617	-0.0006	0.661	5.8305e-08
FUT6	ADAR	-0.6824	-0.0215	0.661	1.6084e-08
AHCY	KARS	0.7452	0.0843	0.6609	1.0053e-09
KYNU	NARS	-0.6658	-0.0048	0.6609	4.6242e-08
H2AFY	GPRIN2	-0.6953	-0.0345	0.6609	7.0369e-09
XRCC5	SLC30A3	-0.7056	0.0447	0.6609	4.0211e-09
UBC	PRDX1	0.7841	0.1232	0.6609	0
SQLE	WDR1	0.6896	0.0287	0.6609	1.0053e-08
PTBP1	HADHB	0.6986	0.0378	0.6608	6.0316e-09
MYBPC3	DDR1	-0.6631	0.0023	0.6608	5.529e-08
HLA-B	COX5A	0.7216	0.0608	0.6608	2.0105e-09
WAC	SQSTM1	0.6644	0.0036	0.6608	4.9258e-08
AHCY	RPS15	0.6699	0.0092	0.6607	3.619e-08
CSTB	DDX5	0.6765	-0.0158	0.6607	2.4126e-08
MYCBP	SYNGR2	-0.6961	-0.0355	0.6607	6.0316e-09
PICALM	ACTR2	0.6742	0.0135	0.6607	2.8147e-08
HOXC11	EIF4G2	-0.6812	0.0206	0.6606	1.709e-08
HOXC11	CCT3	-0.6988	-0.0383	0.6606	6.0316e-09
SNRPB	ANXA2	0.6713	0.0106	0.6606	3.4179e-08
ATP6V1D	PTBP1	0.7023	0.0417	0.6606	4.0211e-09
SUZ12	CTBP1	0.6904	-0.0299	0.6606	1.1058e-08
EIF2AK1	MYBPC3	-0.6698	0.0092	0.6606	3.7195e-08
TSEN34	ZNF207	0.6883	0.0277	0.6606	1.0053e-08
APH1A	NOTCH2	0.6709	-0.0103	0.6606	3.619e-08
HAX1	TPI1	0.6606	-0.0001	0.6605	6.4337e-08
TMX2	NCL	0.7054	-0.0449	0.6605	4.0211e-09
ATP5J	PTBP1	0.678	0.0175	0.6605	2.4126e-08
ADAM10	SF3B2	0.6694	-0.0089	0.6605	3.82e-08
GPRIN2	CSDE1	-0.6936	-0.033	0.6605	7.0369e-09
GPI	CEACAM3	-0.6708	0.0103	0.6605	3.4179e-08
NHP2	EDF1	0.7149	0.0544	0.6605	0
NCOA4	CCT7	0.727	-0.0665	0.6605	0
NCOA4	LGALS3BP	0.7281	0.0677	0.6605	0
LSM14A	DDX3X	0.6665	0.006	0.6605	4.5237e-08
TM9SF3	ZKSCAN3	-0.673	0.0126	0.6605	3.0158e-08
MYCBP	NARS	-0.6728	-0.0124	0.6604	3.2169e-08
PLCD1	MSN	-0.6793	-0.019	0.6604	2.2116e-08
H2AFY	BCLAF1	0.6969	0.0365	0.6604	6.0316e-09
GORASP2	SEC61B	0.6703	-0.0099	0.6604	3.82e-08
CETN2	CTCF	0.6745	0.0142	0.6604	2.7142e-08
CDV3	YME1L1	0.6673	0.0069	0.6604	4.4232e-08
PICALM	EZR	0.6846	-0.0242	0.6604	1.5079e-08
LRRC47	SEC62	0.6855	-0.0251	0.6604	1.5079e-08
ATP1A1	LDHA	0.6886	0.0281	0.6604	1.2063e-08
CTBP1	HMGB1	0.6627	-0.0024	0.6603	5.8305e-08
UQCRB	NACA	0.7344	0.074	0.6603	2.0105e-09
PFDN5	RPL28	0.6862	0.0259	0.6603	1.4074e-08
STAU1	EIF4A1	0.8123	0.152	0.6603	0
SEC62	HNRNPA2B1	0.7884	-0.1282	0.6603	0
SFTPB	PPP2CA	-0.7139	-0.0536	0.6603	2.0105e-09
C16ORF80	DAG1	0.6857	0.0253	0.6603	1.3068e-08
C12ORF44	VCP	0.6646	0.0043	0.6603	5.2274e-08
EIF4A1	DDR1	0.6715	0.0112	0.6602	3.4179e-08
KRT19	CST3	0.6706	0.0104	0.6602	3.619e-08
COPS2	TRIM28	0.7081	0.0479	0.6602	2.0105e-09
HNRNPA2B1	NFE2L2	0.682	-0.0218	0.6602	1.8095e-08
TAX1BP3	RAB6A	0.673	-0.0127	0.6602	3.0158e-08
ATP2A2	RPA1	0.6668	-0.0066	0.6602	4.6242e-08
TCEA1	HNRNPD	0.6778	0.0175	0.6602	2.4126e-08
[truncated: 9,586 more rows]

## Sheet: Supplementary Table S6B
Supplementary Table S6B. Summary of ER-MGs in the ER-MGIN in ovarian cancer
Gene	Num. ER-MRTPs
HNRNPA2B1	221
BCLAF1	198
ARL8B	193
SEC31A	173
NARS	168
PDIA3	156
DDX3X	153
STAU1	153
NCL	140
DAG1	135
DDX5	130
PTBP1	122
EIF4G2	120
ADAR	115
DYNLRB1	112
UBC	107
NCOA4	107
FAM153A	101
RBBP7	95
GORASP2	95
XRCC5	95
PAPPA2	95
ARCN1	94
CUL3	92
LRRC47	92
LGALS3BP	90
TUBB	89
COX6C	86
MYCBP	86
UQCRB	86
CEACAM3	86
LAPTM4A	85
PICALM	82
HLA-A	82
CLTC	81
TPI1	81
JTB	80
TRIM28	80
NCKAP1	80
HNRNPD	79
CCT8	77
TMEM66	76
TM9SF3	76
CD63	74
SFPQ	74
ACTG1	73
CYP4A11	73
MAPK1IP1L	73
PAPOLA	73
LDHA	72
BAT3	72
PRPF8	72
PARK7	72
CSNK1A1	71
EIF4A1	70
SLC17A7	70
COX5A	69
PLCD1	69
VCP	69
VAPA	68
TUBB2C	67
ITGB1	67
TGOLN2	67
FKBP1A	65
SQSTM1	65
CAPZA1	65
EIF4G1	65
CEBPB	65
CAP1	64
RPA1	64
GOLPH3	64
FSCN3	64
ATP6V0C	63
CALM1	63
ATP2A2	63
KARS	62
DDX1	62
FNDC4	62
SDCBP	61
CSTB	61
HSPA5	61
CUTA	61
ALDOA	60
H2AFY	60
SEPT7	60
HSPC072	60
CD81	59
CCT7	59
TMEM147	59
SLC30A3	59
RAB8A	58
TRMT112	58
CSDE1	57
SEC61B	57
RTN3	57
PABPC1	56
RPL28	55
FAU	55
PPIB	55
SH3BGRL	55
GYPB	55
DYNC1I2	55
NCR2	55
TSEN34	55
ATIC	54
UBP1	54
COPB2	53
ILF3	53
ADAM10	52
PRMT1	52
ICOSLG	52
BCAN	51
NHP2L1	51
LSM14A	51
CST3	50
SEC62	49
TAX1BP3	49
QARS	49
MTCH1	49
TARDBP	49
GSTP1	48
NGRN	48
SOD1	47
NACA	47
CCT3	47
MME	47
PFN1	46
UBA1	46
S100A11	45
FAM120A	45
PKM2	45
ELAVL1	45
JAK3	45
MYBPC3	45
ADAM22	45
C11ORF10	45
RPL14	44
MATR3	44
CD59	44
RAB2A	44
BMP7	44
ZKSCAN3	44
RPS25	43
HNRNPK	43
RAB11A	43
OTUB1	43
AVPR1B	43
RAB5A	43
STARD7	42
RPS15	42
IL11	42
GNG5	42
MAT2A	41
HSPB1	41
NOTCH2	41
VDAC1	41
HMGB1	40
CSNK2B	40
EPCAM	40
TCEB1	40
REST	40
HOXC11	40
RPL36AL	40
TXN	40
WDR45L	40
RNASET2	40
SF3B2	39
AHCY	39
MLF2	39
RAB6A	39
CTNNB1	39
MORF4L2	39
PPP2CA	39
ACTL8	39
EEF1G	38
LRP10	38
LAMP1	38
CDK2AP1	38
ELOVL5	38
NR6A1	38
ARL6IP1	38
MRPL20	38
ATP1A1	38
RPL15	38
DDR1	38
KTN1	37
GNAI3	37
TRIP12	37
TXNL1	37
NDUFA1	37
HSD17B12	37
NDUFB4	37
PTGES3	36
LAMC1	36
HSP90AA1	36
LRPPRC	36
OR7E47P	36
SNRNP200	35
MSN	35
GNB2L1	35
GPI	35
BANF1	35
SLC25A6	35
THEG	35
CAPNS1	35
PTTG1IP	34
NFE2L2	34
MRPL3	34
ESD	34
CETN2	34
UBA52	34
COX8A	33
TUBB3	33
ESR1	33
RPN2	33
TTR	33
POMP	33
SYNCRIP	33
STRAP	32
SSR4	32
CREG1	32
USP1	32
HUWE1	32
EDF1	32
RAB36	32
SUZ12	32
C7ORF42	32
B4GALT5	32
RPL11	32
COX6B1	31
NDUFA6	31
DPF2	31
EIF4H	31
ST7	31
ISCU	31
NOLC1	31
SFTPB	31
WAC	31
C14ORF166	31
MSRB2	31
IMMT	31
CTNNA1	30
VBP1	30
DYRK1A	30
BMP4	30
TCEA1	30
PRKCSH	29
USP9X	29
YME1L1	29
RPL36A	29
PLTP	29
COPS2	29
SRSF5	29
TOP1	29
PGLS	29
WDR1	28
PGAM1	28
ACTR3	28
G3BP1	28
ATP5J	28
CALM2	28
GLP1R	28
ITM2B	28
NXPH3	28
RPS4X	27
FUS	27
AHSA1	27
JAK1	27
VPS26A	27
PCBP2	27
MYO7A	27
RAB1A	27
PPP4C	27
SERBP1	27
TUB	27
HFE	27
TOP2B	27
IFITM3	27
PPP1CC	26
ZFP36L2	26
ADNP	26
TBCB	26
DHX9	26
SSBP1	26
SLC22A14	26
RBM39	26
LMO4	26
UFC1	26
NDFIP1	26
ATP5E	26
TXNDC15	26
YSK4	26
SRP14	25
PSMC2	25
HNRNPAB	25
FXR1	25
ATP6V1D	25
DST	25
NAA50	25
SERF2	25
UBE2Q1	25
PFDN2	25
ILF2	24
RPL30	24
RPLP1	24
SRP9	24
PHB2	24
TFAP4	24
GPRIN2	24
TECR	24
STAT3	24
UBR4	24
FTL	24
EIF2AK1	24
PPA1	24
ZFAND6	24
EIF3F	24
ODC1	23
GTF3A	23
ANXA2	23
HNRPDL	23
CTBP1	23
OCA2	23
PABPC3	23
DAP3	23
TAPBP	23
VTI1B	23
TBXA2R	23
CDV3	23
C20ORF24	23
SOX17	23
RNPS1	22
BZW1	22
TMX2	22
KDM3B	22
COPS5	22
NPTN	22
GUSB	22
RABGAP1	22
MEIS1	22
MAEA	22
RNPEP	22
PRDX1	22
GSTM4	22
CADM3	22
POLR2J	22
GFOD2	22
NOS1AP	22
RPS26	22
SPG21	22
REXO2	22
C14ORF156	22
RPL6	21
PRDX6	21
CCNI	21
UBE2E1	21
TMPRSS15	21
GNL3	21
ZNF706	21
PSENEN	21
STRADA	21
GABARAP	20
IQGAP1	20
HADHB	20
TUBA1B	20
EIF3H	20
CHMP2A	20
PSMB4	20
CNBP	20
RPL22	20
XPO1	20
HMGN3	20
YTHDC1	20
RNF4	20
NDUFA3	20
CISH	20
EIF4A2	19
HDAC1	19
CDIPT	19
SCP2	19
EIF1	19
SMAD2	19
PSMA4	19
IFI16	19
ARPC2	19
GRK6	19
SPTBN1	19
NOD1	19
RAB6B	19
HNRNPC	18
TMED2	18
DYNLL1	18
CLTA	18
PPP2CB	18
SHFM1	18
C1ORF61	18
ATP5C1	18
CRAT	18
WNT10B	18
ATP5G2	18
HLA-C	18
MOAP1	18
NDUFA10	18
IFT57	18
TSPAN32	18
ZNF146	18
GNAS	18
ERH	17
RPS20	17
PPIA	17
IFITM2	17
PGM1	17
H1FX	17
DUT	17
OLFM1	17
EGFR	17
FBL	17
MORF4L1	17
RPS27L	17
HHLA1	17
CLDN17	17
MAPRE1	16
PSMD4	16
MDH1	16
SF3B1	16
PPP1CB	16
KRT19	16
AP3S1	16
C20ORF3	16
CLIC1	16
NDUFV1	16
PSMC5	16
PSME4	16
PNMA1	16
PSMD2	15
TUFM	15
SSB	15
UBE4A	15
CUL4B	15
KRAS	15
EWSR1	15
MTDH	15
BCL2L1	15
KDM3A	15
C17ORF68	15
RNF122	15
DND1	15
C9ORF16	15
DAD1	15
UBE2L3	15
RPS23	14
PAICS	14
GPX4	14
SRRM1	14
TJP1	14
COPS8	14
RSRC2	14
CRCP	14
ATP6AP1	14
CELF1	14
HNRNPA3	14
KCTD12	14
NCOA2	14
NOP10	14
WDR26	14
SEPT2	14
GUK1	14
CAPZB	13
YWHAQ	13
RPL29	13
SON	13
MKRN1	13
COPS6	13
IGFBP2	13
NOL7	13
STK38	13
CGA	13
SEC13	13
HLA-B	13
LGALS3	13
KPNB1	13
NHP2	13
TM9SF1	13
UAP1	13
EIF3K	13
TPM1	13
LRBA	13
PRPH	13
CD6	13
WBP5	13
ARPP19	13
PSMB1	13
SUMO3	12
KIAA0174	12
S100A10	12
DNAJA1	12
HIF1A	12
MBNL1	12
ATP5B	12
ANXA7	12
RRAGA	12
EIF3M	12
LEPROT	12
CTCF	12
TOB1	12
CNPY2	12
TMED9	12
DDOST	12
EIF2S2	12
PDHB	12
FUT6	12
ATP5F1	12
MZT2A	12
HECW1	12
AQP6	12
MEAF6	12
UQCR10	12
LTBP3	12
ANP32E	12
PSMB2	12
HNRNPU	12
HYOU1	11
RPL23	11
SSR1	11
SRPR	11
RPN1	11
PABPC4	11
TALDO1	11
ACBD3	11
COX5B	11
RPS19	11
MSH6	11
KYNU	11
SNRPG	11
WT1	11
PTP4A2	11
PCBP1	11
ARPC3	11
SUMO1	11
CSNK1D	11
TCP1	11
CD46	11
PTK2	11
MAGED1	11
ATP5H	11
MPRIP	11
USP33	11
SP3	11
HSPB11	11
TPT1	11
TFG	11
NGFRAP1	11
FBXO42	11
ARHGAP1	11
SPTAN1	11
OAZ1	11
TCEB2	10
RPLP2	10
RPLP0	10
IDH1	10
COPB1	10
FIBP	10
BIRC2	10
SLC39A6	10
DBI	10
FUCA1	10
ZMPSTE24	10
HEBP2	10
RREB1	10
CYP3A4	10
RNH1	10
FKSG49	10
HSPA4	10
ATXN10	10
RPL13	10
CLNS1A	10
UBE2E3	10
LSM5	10
GANAB	10
RBMX	10
TSC22D1	10
C15ORF24	10
TRAPPC4	10
MCTS1	10
GTPBP4	10
METTL5	10
SETD5	10
RPL4	10
NPC2	10
SLC25A3	9
P4HB	9
SERP1	9
SYNGR2	9
CDH1	9
TARS	9
EIF4A3	9
RHEB	9
ZFR	9
B2M	9
CPNE3	9
KEAP1	9
DNTTIP2	9
HDDC2	9
TCTN2	9
PFDN5	9
PDIA6	9
MPP2	9
EID1	9
COPA	9
COMT	9
CDC5L	9
NDUFAF3	9
METTL3	9
APEX1	9
PBX1	9
COPG	9
YY1AP1	9
MIF	9
OSBPL9	9
NDUFC2	9
SPCS3	9
LRCH4	9
NOL11	9
MEN1	9
NCOR2	9
AP2M1	9
XRCC6	9
ATF4	9
SNRPD3	9
RAB13	9
RPL27	8
RPL37	8
PRDX2	8
SARS	8
COX6A1	8
CALR	8
BLCAP	8
HAX1	8
CSDA	8
RAD23B	8
PUM2	8
UQCRQ	8
IFNGR2	8
TIMP1	8
PSMA1	8
GBAS	8
DPM1	8
TXNL4A	8
ARMCX2	8
SCNN1A	8
NDUFC1	8
IRF9	8
RET	8
ZNF747	8
LAPTM4B	8
KRTAP5-8	8
EZR	8
PARP1	8
CAPN2	8
REEP5	8
NCOA6	8
STAG2	8
RABGGTB	8
FAM115A	8
ZFP36L1	8
PTOV1	8
MYL6	8
IL6ST	8
EXOSC7	8
ATP5A1	8
SPCS1	8
CDC42SE1	8
ALG5	8
NDUFB11	8
APH1A	8
MYO9A	8
EPS15L1	8
SH3BGRL3	8
MYL12B	8
SPEN	8
ABL1	8
HNRNPM	8
SRSF2	8
MCL1	8
PSMB3	8
RPL18	7
RPL19	7
CBX3	7
RPS24	7
ARF1	7
ATP6V0E1	7
ZNF236	7
RPL8	7
HMGN1	7
SERPING1	7
ANXA1	7
ADD3	7
CAPZA2	7
HSD17B4	7
USP14	7
EIF1B	7
NDUFS3	7
KIF5B	7
NDUFAB1	7
COX7B	7
C1ORF77	7
GNAQ	7
SNRPD1	7
SEC61G	7
MTX2	7
IKBKE	7
EDA	7
TNFRSF1A	7
MID2	7
EIF3E	7
PSMB5	7
STK24	7
VDAC2	7
MYH9	7
TMEM123	7
HNRNPA1	7
GSTK1	7
KCMF1	7
C16ORF80	7
C11ORF2	7
SMAP1	7
LRDD	7
TH1L	7
GPX1	7
HAUS5	7
ANP32A	7
PTDSS1	7
GLO1	6
RPL13A	6
RAP1B	6
GNB2	6
PSAP	6
CD9	6
LDHB	6
CTBP2	6
PSMA3	6
GYG1	6
IFITM1	6
SMG7	6
RIOK3	6
FEZ2	6
NDUFS8	6
SNRPE	6
PIGF	6
SLBP	6
LIMS1	6
WBSCR22	6
VOPP1	6
SF1	6
RPS14	6
SNRPB	6
ATP1B3	6
DDX18	6
CYFIP1	6
ERP44	6
HNRNPH3	6
TUBA1C	6
RAB7A	6
UBE2I	6
ERGIC3	6
PDCD6IP	6
TNS3	6
ASNSD1	6
PPDPF	6
FAF1	6
NDUFA8	6
GOLGA5	6
CNOT7	6
OLA1	6
DNAH3	6
GM2A	6
NOP56	6
ARL6IP5	6
GSTO1	6
SNRNP70	6
FNTA	5
UBE2D3	5
ANXA5	5
SNRPD2	5
TSPAN3	5
TAX1BP1	5
LGALS1	5
RAF1	5
CCT6A	5
UBE2D2	5
TPD52L2	5
PPP4R1	5
TPD52	5
MARCH6	5
TWF1	5
HDAC2	5
IMPDH2	5
AKR1A1	5
NSA2	5
CIB1	5
SPTLC1	5
GTF2A2	5
PSMD6	5
HPRT1	5
TGIF1	5
TBCA	5
SNRPF	5
CLDN3	5
ZBTB43	5
IARS	5
KIAA0894	5
YWHAB	5
HMGB2	5
POR	5
KRT8	5
MDK	5
MDH2	5
RTN4	5
ARPC5	5
ZMIZ1	5
PSMD14	5
NEK7	5
CHP	5
GALNT2	5
CNOT2	5
GOLGA7	5
VPS24	5
TMEM111	5
IARS2	5
BAG3	5
LAP3	5
MFSD1	5
UXT	5
PARP16	5
C2ORF28	5
RPL36	5
ATP6V1H	5
RAD21	5
TOMM20	5
SRSF9	5
RHOA	5
U2AF1	5
SRRT	5
BCL6	5
EIF3A	4
GRN	4
ACTR2	4
RPS10	4
ATP5O	4
CCT4	4
TMED10	4
RPS29	4
PSMA7	4
PSMD1	4
FAM3C	4
NASP	4
NUP62	4
DECR1	4
VAMP8	4
GFPT1	4
PCMT1	4
PITRM1	4
UGP2	4
SNRPA1	4
ST13	4
HMX1	4
SRP72	4
LSR	4
HMGN2	4
TKT	4
TMCO1	4
PSMB6	4
BSCL2	4
CRIP2	4
ANAPC13	4
SQLE	4
ABCF2	4
KLHDC10	4
CD74	4
IDH2	4
TROVE2	4
HLA-G	4
SLC25A16	4
SR140	4
SUCLG2	4
PTPN11	4
POLR2I	4
SHC1	4
FMR1	4
GRIP2	4
HERPUD1	4
TMSB10	4
RPS9	4
YTHDF2	4
HIGD1A	4
CMPK1	4
STUB1	4
ARL5A	4
C12ORF44	4
VPS28	4
SEMA4G	4
NEK11	4
C6ORF15	4
TSPYL1	4
DENR	4
FAIM3	4
CCDC72	4
BRD4	4
IFNGR1	4
BCAP31	4
GNB1	4
MED13	4
HSPH1	4
LASP1	4
SMC1A	4
DYNLT1	4
ARF3	4
YY1	3
USP22	3
RPS27	3
PSMB7	3
ZNF207	3
TRA2B	3
VCL	3
GLUD1	3
UBA2	3
FDPS	3
NCBP2	3
ARF5	3
SORD	3
UBE2A	3
UQCRC1	3
GNG10	3
CCNC	3
ARL4C	3
CHERP	3
HBXIP	3
ITGAV	3
YIF1A	3
SNRPB2	3
NBN	3
MTIF2	3
DYNLT3	3
PDCD6	3
LSM1	3
CFI	3
LRMP	3
HSPE1	3
HNF1B	3
PEBP1	3
PLIN1	3
FMO4	3
CHRNB2	3
TFRC	3
EIF3I	3
LTA4H	3
G3BP2	3
CYCS	3
RNF11	3
COPS7A	3
PAPSS1	3
NDUFA2	3
DYNC1H1	3
SCAMP1	3
LYPLA1	3
ZFC3H1	3
SVEP1	3
ADAM17	3
PRPF40A	3
TEK	3
SEC61A1	3
CHCHD2	3
S100A6	3
PCNP	3
DDX41	3
GPBP1L1	3
MMADHC	3
ERBB2IP	3
MRPL15	3
ATP13A1	3
PSMG2	3
AURKAIP1	3
NAA38	3
RBM23	3
POLR1B	3
TAF1D	3
TM2D3	3
SPATS2L	3
KCTD2	3
SRSF7	3
BHLHE40	3
VEZF1	3
POLR2G	3
JUND	3
KHSRP	3
ZNF324	3
TUG1	3
ZC3H4	3
IFT46	3
RPL35	3
GAPDH	3
RPL24	3
COX4I1	3
TAF7	3
PSMD8	3
PRNP	3
SRSF11	3
ACLY	3
H2AFV	3
TCEAL4	3
DNAJB1	3
ARFGEF1	3
APEH	3
TAF10	3
DRAP1	3
SRP19	3
MBD1	3
PPT1	3
NUMA1	3
PRKD2	3
MAP4	3
SSR2	2
PPP1CA	2
AHCYL1	2
RPL5	2
SEPHS2	2
KPNA2	2
NDUFB8	2
COX7A2L	2
RPS16	2
COPE	2
TXNRD1	2
ATP6V1F	2
EIF2B1	2
AZIN1	2
POLR2B	2
FAM127A	2
MCM6	2
ETFA	2
ZNF410	2
RB1CC1	2
HNRNPL	2
NUP153	2
SEC24C	2
NUTF2	2
IDH3G	2
EEF1D	2
UNC50	2
UTP18	2
WFDC2	2
PSMC1	2
KLF7	2
MTMR9	2
CA9	2
RBM42	2
COMMD4	2
ASS1	2
CUL1	2
TTC3	2
APLP2	2
CD164	2
BSG	2
RPS3	2
CCT5	2
CDC42	2
PLXNB2	2
DUSP6	2
CNP	2
NXF1	2
DLD	2
WDR45	2
RNF139	2
WWP2	2
XDH	2
SPINT2	2
PDCD10	2
ZNF638	2
POLR2L	2
MTA1	2
COL4A2	2
AHNAK	2
PDXDC1	2
NIPA2	2
ARID1A	2
FKBP9	2
PDLIM5	2
MEF2A	2
CARS	2
ROCK1	2
STIP1	2
GTF2H5	2
RAB3GAP1	2
MYO1C	2
TIMM17A	2
UBE2NL	2
VPS35	2
GPS1	2
PRR13	2
CCDC47	2
PEF1	2
FKBP3	2
NUP85	2
C21ORF59	2
C12ORF10	2
ZBED5	2
RPF1	2
LRRC8D	2
PDGFC	2
TPRKB	2
MYO19	2
CAPN10	2
DIABLO	2
KIAA0664L3	2
TAC3	2
C14ORF45	2
ARPC5L	2
TMEM93	2
NDUFB1	2
RPS14P3	2
ATP6V1G1	2
PSMA6	2
NSL1	2
EXOC7	2
MLL	2
VGLL4	2
IP6K1	2
UBE2O	2
MED28	2
IFT52	2
CHMP5	2
CEPT1	2
WDR61	2
CANX	2
RPS5	2
EPAS1	2
RAN	2
PCNA	2
CD99	2
SET	2
PDHA1	2
RPS27A	2
HARS	2
MYOF	2
ERP29	2
IPO7	2
HEXB	2
TM9SF2	2
ECHS1	2
H2AFZ	2
HEXA	2
KHDRBS1	2
ADRM1	2
NBR1	2
GPRC5B	2
EEF2	2
HSP90B1	2
NUCB1	2
CLSTN1	2
HNRNPA0	2
HNRNPH1	2
CDK4	2
NRIP1	2
CLIC4	2
WSB2	2
RPS13	2
UQCR11	2
KRT18	2
IL13RA1	2
EIF3G	2
HINT1	2
RERE	2
PLOD2	2
ATP5G3	2
CAPRIN1	2
TOR1AIP1	2
HDLBP	2
CHD4	2
KDM5C	2
SLC35E1	1
EEF1B2	1
SKP1	1
RPS15A	1
RPS8	1
SDHA	1
PSMA2	1
TSN	1
COX7A2	1
GJA1	1
MRPL49	1
MTHFD2	1
PRDX4	1
WWTR1	1
LY6E	1
AIMP1	1
UBE2S	1
NDUFV2	1
C5ORF15	1
UBE2M	1
CFDP1	1
CCS	1
RBMS1	1
ARHGAP29	1
CXADR	1
CYP27A1	1
RARRES3	1
CCNH	1
EBAG9	1
RGS10	1
NAT9	1
HLA-F	1
EEF1A1	1
TESK2	1
ANXA11	1
OPHN1	1
YBX1	1
FDFT1	1
BRD2	1
PSMD11	1
CCNG1	1
TRIP6	1
UBE2G1	1
SH3BP2	1
PRKCI	1
MAGOH	1
SEMA4F	1
RBBP4	1
HMG20B	1
CD47	1
LILRB3	1
ATP6V0D1	1
RPL7	1
EFR3A	1
KIDINS220	1
SMARCB1	1
MRFAP1L1	1
TMEM87A	1
GNS	1
RDX	1
MXRA7	1
PDCD4	1
SRSF8	1
MBOAT2	1
CXORF40A	1
RPL35A	1
ALMS1	1
CDC42EP4	1
PGF	1
GSPT1	1
DOM3Z	1
TAOK1	1
YIPF3	1
AES	1
C20ORF43	1
NDUFA4	1
YPEL5	1
NUCKS1	1
POLR2E	1
SUCLG1	1
DSG2	1
KLHDC2	1
C19ORF53	1
MRPS7	1
BTBD1	1
CMTM6	1
DCXR	1
MAT2B	1
FAM134A	1
SLC38A2	1
FAM96B	1
SRPRB	1
NANS	1
POLR1D	1
RNF7	1
KRCC1	1
THOC7	1
GOLPH3L	1
TMEM134	1
ZNF574	1
TXNL4B	1
PNMAL1	1
NUP43	1
CYTH4	1
RGNEF	1
NIPAL2	1
SNX11	1
AUP1	1
ARID4B	1
SF3B5	1
UBAP1	1
YTHDF3	1
LOC100129361	1
LRRC59	1
EFEMP1	1
C14ORF2	1
POLR2K	1
NDUFA7	1
SRSF3	1
CDK1	1
INPP5D	1
SIVA1	1
NDUFB6	1
RBM14	1
NPM3	1
GLI3	1
GSTM5	1
ZC3H11A	1
CILP	1
ADH5	1
RBM10	1
COL6A2	1
POLR2H	1
FTO	1
EFHA1	1
PDCD11	1
CAMSAP1L1	1
RPIA	1
FAM136A	1
GLTSCR2	1
PTCD3	1
ZFAND3	1
NUSAP1	1
MRPL13	1
CCDC92	1
MRPL22	1
KANK2	1
MRPL39	1
GCC1	1
BRF2	1
MRPL46	1
GTPBP1	1
TMEM70	1
TNS1	1
GRWD1	1
GPR124	1
PHF11	1
C12ORF41	1
RACGAP1	1
WDR13	1
PHB	1
RPL9	1
HSPD1	1
KDELR2	1
DEK	1
DSTN	1
TRAM1	1
CBX1	1
RAD23A	1
SLC25A5	1
PWP1	1
TMEM59	1
ACSL3	1
RARS	1
SIAH1	1
RHOC	1
CD55	1
PPM1G	1
DHX16	1
PSMD7	1
MGST3	1
WNT6	1
EFNB3	1
BAG5	1
PAM	1
NUDC	1
TRIB1	1
SEC11A	1
SERPINH1	1
TMBIM6	1
NET1	1
NAE1	1
RANBP1	1
IDH3B	1
TSPO	1
HEY1	1
DRP2	1
DARS	1
EIF5A	1
RASA1	1
ENSA	1
UBAC1	1
CREBL2	1
NAP1L1	1
SNRPA	1
ATP1B1	1
GJC2	1
EPRS	1
POLD2	1
AP3D1	1
ITPR3	1
PLEK	1
AKT1	1
PPP6C	1
KLF10	1
TSPAN31	1
MARCKS	1
ALDH9A1	1
PAFAH1B1	1
NFYC	1
ATP2B4	1
UBXN1	1
YWHAE	1
SUN1	1
SF3A3	1
RYK	1
TFDP1	1
RAB5B	1
H2AFX	1
TNIP1	1
MFSD10	1
DMTF1	1
SRI	1
EIF6	1
MPHOSPH10	1
PPP1R14B	1
IMP4	1
CTSB	1
SH3YL1	1
LRRC32	1
HK1	1
ENO1	1
SUMO2	1
MGAT2	1
KIAA0494	1
IFI27	1
DIAPH1	1
TCEB3	1
ARVCF	1
CDKN1B	1
MAFB	1
PEA15	1
EIF2AK2	1
HTRA2	1
IPO9	1
EAPP	1
SLC30A1	1
ZFAND5	1
ZNF611	1
IFFO1	1
ING4	1
RPS7	1
NME1	1
ATP6V0B	1
RRBP1	1
ARHGDIB	1
MYL12A	1
TIA1	1
FLNA	1
DPYSL3	1
SEPT11	1
NDUFB5	1
ACOT13	1
TBC1D5	1
TSNAX	1
CNIH	1
CKS2	1
CTTN	1
MAPKAPK2	1
TACC1	1
CD4	1
SH3GL1	1
DDX42	1
IFT20	1
TMEM106C	1
VIM	1
ACTA2	1
CEBPD	1
SAFB	1
HCFC1	1
ADD1	1
OBSL1	1
NISCH	1
PRPF4B	1
RFC4	1
NOSIP	1
BRD3	1
JUNB	1
CD48	1

## Sheet: Supplementary Table S6C
Supplementary Table S6C. ER-MRTPs in the ER-MGSIN in ovarian cancer
Geneset1	Category	Geneset2	Category	Raw corr in ER+	Raw corr in ER-	Modulation score	Bonferroni P
ION_TRANSMEMBRANE_TRANSPORTER_ACTIVITY	c5	CADWELL_ATG16L1_TARGETS_UP	c2.cgp	0.892	0.0257	0.8663	0
NEUROTRANSMITTER_BINDING	c5	CADWELL_ATG16L1_TARGETS_UP	c2.cgp	0.8831	0.017	0.866	0
PKCA_DN.V1_DN	c6	NING_CHRONIC_OBSTRUCTIVE_PULMONARY_DISEASE_UP	c2.cgp	-0.8612	0.0018	0.8594	0
CADWELL_ATG16L1_TARGETS_UP	c2.cgp	HAHTOLA_MYCOSIS_FUNGOIDES_SKIN_UP	c2.cgp	-0.8701	0.0116	0.8585	0
NEUROPEPTIDE_BINDING	c5	CADWELL_ATG16L1_TARGETS_UP	c2.cgp	0.8766	0.0181	0.8585	0
PKCA_DN.V1_DN	c6	ZHANG_PROLIFERATING_VS_QUIESCENT	c2.cgp	-0.8721	-0.0152	0.8569	0
PKCA_DN.V1_DN	c6	NING_CHRONIC_OBSTRUCTIVE_PULMONARY_DISEASE_DN	c2.cgp	-0.8649	0.0114	0.8534	0
WTGAAAT_UNKNOWN	c3.tft	NING_CHRONIC_OBSTRUCTIVE_PULMONARY_DISEASE_UP	c2.cgp	-0.8567	-0.0044	0.8523	0
V$TAL1BETAITF2_01	c3.tft	NING_CHRONIC_OBSTRUCTIVE_PULMONARY_DISEASE_UP	c2.cgp	-0.8618	-0.0097	0.8521	0
FEEDING_BEHAVIOR	c5	CADWELL_ATG16L1_TARGETS_UP	c2.cgp	0.8692	0.0175	0.8517	0
HIRSCH_CELLULAR_TRANSFORMATION_SIGNATURE_DN	c2.cgp	CADWELL_ATG16L1_TARGETS_UP	c2.cgp	-0.8579	-0.0076	0.8502	0
CADWELL_ATG16L1_TARGETS_UP	c2.cgp	chryq11	c1	0.8543	0.0072	0.8471	0
RACCACAR_V$AML_Q6	c3.tft	CHAUHAN_RESPONSE_TO_METHOXYESTRADIOL_DN	c2.cgp	-0.8657	0.0204	0.8453	0
SNF5_DN.V1_DN	c6	NING_CHRONIC_OBSTRUCTIVE_PULMONARY_DISEASE_DN	c2.cgp	-0.8555	-0.0108	0.8447	0
MIKKELSEN_MEF_ICP_WITH_H3K4ME3_AND_H3K27ME3	c2.cgp	CADWELL_ATG16L1_TARGETS_UP	c2.cgp	0.8726	0.0286	0.844	0
TORCHIA_TARGETS_OF_EWSR1_FLI1_FUSION_UP	c2.cgp	CHAUHAN_RESPONSE_TO_METHOXYESTRADIOL_DN	c2.cgp	-0.8711	-0.0279	0.8432	0
REGULATION_OF_IMMUNE_SYSTEM_PROCESS	c5	CERVERA_SDHB_TARGETS_1_DN	c2.cgp	0.8606	-0.0176	0.8431	0
V$TAL1ALPHAE47_01	c3.tft	NING_CHRONIC_OBSTRUCTIVE_PULMONARY_DISEASE_UP	c2.cgp	-0.8749	-0.0328	0.8421	0
NFE2L2.V2	c6	CADWELL_ATG16L1_TARGETS_UP	c2.cgp	0.881	0.042	0.839	0
V$FOXO4_02	c3.tft	NING_CHRONIC_OBSTRUCTIVE_PULMONARY_DISEASE_UP	c2.cgp	-0.8509	-0.012	0.8389	0
HOSHIDA_LIVER_CANCER_SUBCLASS_S2	c2.cgp	HOSHIDA_LIVER_CANCER_LATE_RECURRENCE_DN	c2.cgp	-0.8448	0.0067	0.838	0
VALK_AML_CLUSTER_7	c2.cgp	CADWELL_ATG16L1_TARGETS_UP	c2.cgp	0.8764	0.0399	0.8365	0
SNF5_DN.V1_DN	c6	NING_CHRONIC_OBSTRUCTIVE_PULMONARY_DISEASE_UP	c2.cgp	-0.8403	-0.0056	0.8347	0
V$CEBPDELTA_Q6	c3.tft	NING_CHRONIC_OBSTRUCTIVE_PULMONARY_DISEASE_DN	c2.cgp	-0.84	-0.0062	0.8338	0
V$AML_Q6	c3.tft	NING_CHRONIC_OBSTRUCTIVE_PULMONARY_DISEASE_DN	c2.cgp	-0.8398	0.006	0.8338	0
EXCRETION	c5	CADWELL_ATG16L1_TARGETS_UP	c2.cgp	0.8918	0.0596	0.8322	0
PKCA_DN.V1_DN	c6	NATSUME_RESPONSE_TO_INTERFERON_BETA_DN	c2.cgp	-0.8632	-0.0312	0.832	0
V$COREBINDINGFACTOR_Q6	c3.tft	FLECHNER_PBL_KIDNEY_TRANSPLANT_OK_VS_DONOR_UP	c2.cgp	-0.834	-0.0022	0.8318	2.3136e-10
PTEN_DN.V2_UP	c6	NING_CHRONIC_OBSTRUCTIVE_PULMONARY_DISEASE_DN	c2.cgp	-0.8353	0.004	0.8313	0
V$AML_Q6	c3.tft	CHAUHAN_RESPONSE_TO_METHOXYESTRADIOL_DN	c2.cgp	-0.8632	-0.0323	0.8309	0
SNF5_DN.V1_DN	c6	APRELIKOVA_BRCA1_TARGETS	c2.cgp	-0.839	0.009	0.83	2.3136e-10
HOSHIDA_LIVER_CANCER_SUBCLASS_S2	c2.cgp	HSIAO_LIVER_SPECIFIC_GENES	c2.cgp	-0.8778	0.0484	0.8295	0
SNF5_DN.V1_DN	c6	ZHANG_PROLIFERATING_VS_QUIESCENT	c2.cgp	-0.8745	-0.0451	0.8295	0
HOSHIDA_LIVER_CANCER_LATE_RECURRENCE_DN	c2.cgp	CADWELL_ATG16L1_TARGETS_UP	c2.cgp	0.8573	0.028	0.8293	0
YAUCH_HEDGEHOG_SIGNALING_PARACRINE_DN	c2.cgp	CORRE_MULTIPLE_MYELOMA_UP	c2.cgp	0.8551	0.0259	0.8292	0
V$CEBP_Q3	c3.tft	NING_CHRONIC_OBSTRUCTIVE_PULMONARY_DISEASE_UP	c2.cgp	-0.8361	-0.0071	0.8289	0
ALK_DN.V1_UP	c6	NING_CHRONIC_OBSTRUCTIVE_PULMONARY_DISEASE_DN	c2.cgp	-0.8325	0.0041	0.8284	0
BCAT.100_UP.V1_DN	c6	REGULATION_OF_IMMUNE_SYSTEM_PROCESS	c5	0.8894	0.0613	0.8281	0
V$CDX2_Q5	c3.tft	JI_RESPONSE_TO_FSH_UP	c2.cgp	-0.8431	-0.0151	0.8281	0
MYC_UP.V1_DN	c6	NING_CHRONIC_OBSTRUCTIVE_PULMONARY_DISEASE_DN	c2.cgp	-0.8379	0.0103	0.8275	0
REGULATION_OF_IMMUNE_SYSTEM_PROCESS	c5	CHAUHAN_RESPONSE_TO_METHOXYESTRADIOL_DN	c2.cgp	-0.842	-0.0147	0.8273	0
CALCIUM_CHANNEL_ACTIVITY	c5	CADWELL_ATG16L1_TARGETS_UP	c2.cgp	0.8819	0.0553	0.8266	0
GLUTAMATE_RECEPTOR_ACTIVITY	c5	CADWELL_ATG16L1_TARGETS_UP	c2.cgp	0.8737	0.0474	0.8262	0
CELL_FRACTION	c5	ZHANG_PROLIFERATING_VS_QUIESCENT	c2.cgp	-0.8426	-0.0169	0.8257	0
CADWELL_ATG16L1_TARGETS_UP	c2.cgp	chryp11	c1	0.8292	-0.0037	0.8255	0
CADWELL_ATG16L1_TARGETS_UP	c2.cgp	XU_GH1_EXOGENOUS_TARGETS_DN	c2.cgp	0.8386	0.0138	0.8248	0
HOSHIDA_LIVER_CANCER_LATE_RECURRENCE_DN	c2.cgp	DAIRKEE_CANCER_PRONE_RESPONSE_BPA_E2	c2.cgp	-0.8374	0.0128	0.8246	2.3136e-10
ODONNELL_METASTASIS_UP	c2.cgp	chr4q28	c1	0.8237	0.0003	0.8234	0
V$AFP1_Q6	c3.tft	NING_CHRONIC_OBSTRUCTIVE_PULMONARY_DISEASE_UP	c2.cgp	-0.8326	-0.0097	0.8229	0
RESPONSE_TO_EXTERNAL_STIMULUS	c5	CHAUHAN_RESPONSE_TO_METHOXYESTRADIOL_DN	c2.cgp	-0.8544	0.032	0.8224	0
OSADA_ASCL1_TARGETS_UP	c2.cgp	ZHANG_PROLIFERATING_VS_QUIESCENT	c2.cgp	-0.8331	-0.0115	0.8216	0
TGCTGAY_UNKNOWN	c3.tft	NING_CHRONIC_OBSTRUCTIVE_PULMONARY_DISEASE_UP	c2.cgp	-0.8355	-0.014	0.8215	0
MEISSNER_NPC_HCP_WITH_H3K27ME3	c2.cgp	CADWELL_ATG16L1_TARGETS_UP	c2.cgp	0.8691	0.0477	0.8213	0
YAUCH_HEDGEHOG_SIGNALING_PARACRINE_DN	c2.cgp	CADWELL_ATG16L1_TARGETS_UP	c2.cgp	0.8755	0.0545	0.8209	0
V$STAT4_01	c3.tft	NING_CHRONIC_OBSTRUCTIVE_PULMONARY_DISEASE_UP	c2.cgp	-0.8419	0.0217	0.8203	0
CADWELL_ATG16L1_TARGETS_UP	c2.cgp	WATTEL_AUTONOMOUS_THYROID_ADENOMA_UP	c2.cgp	0.857	0.0368	0.8202	0
BRUINS_UVC_RESPONSE_VIA_TP53_GROUP_D	c2.cgp	NING_CHRONIC_OBSTRUCTIVE_PULMONARY_DISEASE_UP	c2.cgp	-0.86	-0.0398	0.8201	0
DIGESTION	c5	CADWELL_ATG16L1_TARGETS_UP	c2.cgp	0.896	0.0761	0.8199	0
V$PAX_Q6	c3.tft	JIANG_HYPOXIA_NORMAL	c2.cgp	-0.8223	-0.0024	0.8199	0
REGULATION_OF_NEUROTRANSMITTER_LEVELS	c5	CADWELL_ATG16L1_TARGETS_UP	c2.cgp	0.8336	-0.0139	0.8197	2.3136e-10
V$HOXA4_Q2	c3.tft	NING_CHRONIC_OBSTRUCTIVE_PULMONARY_DISEASE_UP	c2.cgp	-0.8235	0.0043	0.8191	0
IL21_UP.V1_UP	c6	chr4q28	c1	0.8197	-0.0007	0.819	0
MIKKELSEN_ES_ICP_WITH_H3K4ME3	c2.cgp	NING_CHRONIC_OBSTRUCTIVE_PULMONARY_DISEASE_UP	c2.cgp	-0.8212	0.0024	0.8189	2.3136e-10
ALK_DN.V1_UP	c6	PROVENZANI_METASTASIS_DN	c2.cgp	-0.8432	0.0243	0.8189	2.3136e-10
TTCYNRGAA_V$STAT5B_01	c3.tft	CHAUHAN_RESPONSE_TO_METHOXYESTRADIOL_DN	c2.cgp	-0.8543	-0.0358	0.8184	0
V$CDX2_Q5	c3.tft	NING_CHRONIC_OBSTRUCTIVE_PULMONARY_DISEASE_UP	c2.cgp	-0.8409	-0.023	0.8179	0
V$AMEF2_Q6	c3.tft	NING_CHRONIC_OBSTRUCTIVE_PULMONARY_DISEASE_UP	c2.cgp	-0.8215	0.0042	0.8172	0
CHYLA_CBFA2T3_TARGETS_UP	c2.cgp	HOSHIDA_LIVER_CANCER_LATE_RECURRENCE_DN	c2.cgp	0.8279	0.0108	0.8171	0
V$MYOD_Q6	c3.tft	CADWELL_ATG16L1_TARGETS_UP	c2.cgp	0.8858	0.069	0.8167	0
SNF5_DN.V1_DN	c6	ZWANG_DOWN_BY_2ND_EGF_PULSE	c2.cgp	0.8319	-0.0153	0.8166	0
CHYLA_CBFA2T3_TARGETS_UP	c2.cgp	WEBER_METHYLATED_HCP_IN_FIBROBLAST_DN	c2.cgp	0.8181	0.0017	0.8164	0
V$GRE_C	c3.tft	NING_CHRONIC_OBSTRUCTIVE_PULMONARY_DISEASE_UP	c2.cgp	-0.8378	0.0217	0.816	0
WGTTNNNNNAAA_UNKNOWN	c3.tft	NING_CHRONIC_OBSTRUCTIVE_PULMONARY_DISEASE_UP	c2.cgp	-0.8302	-0.0144	0.8158	0
RESPONSE_TO_EXTERNAL_STIMULUS	c5	AKL_HTLV1_INFECTION_UP	c2.cgp	-0.8236	0.0092	0.8143	0
BROWNE_HCMV_INFECTION_1HR_DN	c2.cgp	NATSUME_RESPONSE_TO_INTERFERON_BETA_DN	c2.cgp	-0.8241	0.01	0.8141	0
PKCA_DN.V1_DN	c6	KYNG_DNA_DAMAGE_DN	c2.cgp	-0.8236	0.0096	0.814	0
KAYO_AGING_MUSCLE_UP	c2.cgp	BARIS_THYROID_CANCER_DN	c2.cgp	-0.8143	0.0005	0.8138	0
YKACATTT_UNKNOWN	c3.tft	JI_RESPONSE_TO_FSH_UP	c2.cgp	-0.8264	-0.0126	0.8138	0
CADWELL_ATG16L1_TARGETS_UP	c2.cgp	SU_LIVER	c2.cgp	0.8913	0.0776	0.8137	0
FONTAINE_PAPILLARY_THYROID_CARCINOMA_DN	c2.cgp	NING_CHRONIC_OBSTRUCTIVE_PULMONARY_DISEASE_UP	c2.cgp	-0.8359	-0.0224	0.8135	0
CELL_FRACTION	c5	NATSUME_RESPONSE_TO_INTERFERON_BETA_DN	c2.cgp	-0.8227	0.0092	0.8135	0
CADWELL_ATG16L1_TARGETS_UP	c2.cgp	APRELIKOVA_BRCA1_TARGETS	c2.cgp	-0.8382	-0.0251	0.8131	0
V$TBP_01	c3.tft	ZHANG_PROLIFERATING_VS_QUIESCENT	c2.cgp	-0.8467	-0.0338	0.813	0
DETECTION_OF_STIMULUS	c5	CADWELL_ATG16L1_TARGETS_UP	c2.cgp	0.8851	0.0725	0.8126	0
V$EVI1_02	c3.tft	chr4q28	c1	0.8285	0.016	0.8126	0
PTEN_DN.V2_UP	c6	ZHANG_PROLIFERATING_VS_QUIESCENT	c2.cgp	-0.8271	-0.0147	0.8124	0
PKCA_DN.V1_DN	c6	LAIHO_COLORECTAL_CANCER_SERRATED_UP	c2.cgp	-0.8609	-0.0487	0.8122	0
V$OCT1_B	c3.tft	chr4q28	c1	0.8127	0.0006	0.8121	0
ALK_DN.V1_UP	c6	KYNG_DNA_DAMAGE_DN	c2.cgp	-0.8267	-0.0146	0.812	0
YNGTTNNNATT_UNKNOWN	c3.tft	NING_CHRONIC_OBSTRUCTIVE_PULMONARY_DISEASE_UP	c2.cgp	-0.8433	-0.0315	0.8117	0
V$GATA1_03	c3.tft	NING_CHRONIC_OBSTRUCTIVE_PULMONARY_DISEASE_UP	c2.cgp	-0.8593	-0.0479	0.8115	0
CHYLA_CBFA2T3_TARGETS_UP	c2.cgp	OHGUCHI_LIVER_HNF4A_TARGETS_DN	c2.cgp	0.8899	0.0784	0.8114	0
HSIAO_LIVER_SPECIFIC_GENES	c2.cgp	KLEIN_TARGETS_OF_BCR_ABL1_FUSION	c2.cgp	0.8183	-0.0071	0.8113	0
REGULATION_OF_IMMUNE_SYSTEM_PROCESS	c5	GENERATION_OF_A_SIGNAL_INVOLVED_IN_CELL_CELL_SIGNALING	c5	0.8179	-0.0068	0.8111	0
GTGGGTGK_UNKNOWN	c3.tft	NING_CHRONIC_OBSTRUCTIVE_PULMONARY_DISEASE_DN	c2.cgp	-0.8115	0.0004	0.8111	0
ALK_DN.V1_UP	c6	APRELIKOVA_BRCA1_TARGETS	c2.cgp	-0.8812	-0.0703	0.8109	0
V$FOXO3_01	c3.tft	NING_CHRONIC_OBSTRUCTIVE_PULMONARY_DISEASE_UP	c2.cgp	-0.8273	0.0164	0.8109	0
CERVERA_SDHB_TARGETS_1_DN	c2.cgp	GROSS_HYPOXIA_VIA_HIF1A_UP	c2.cgp	-0.8371	-0.0269	0.8102	0
OHGUCHI_LIVER_HNF4A_TARGETS_DN	c2.cgp	CORRE_MULTIPLE_MYELOMA_UP	c2.cgp	0.8184	0.0083	0.8101	0
WTGAAAT_UNKNOWN	c3.tft	JI_RESPONSE_TO_FSH_UP	c2.cgp	-0.8349	-0.0249	0.8101	0
PRC2_EZH2_UP.V1_UP	c6	RESPONSE_TO_EXTERNAL_STIMULUS	c5	0.8265	-0.0164	0.81	0
CADWELL_ATG16L1_TARGETS_UP	c2.cgp	WATANABE_RECTAL_CANCER_RADIOTHERAPY_RESPONSIVE_DN	c2.cgp	-0.8227	0.0131	0.8097	0
RACCACAR_V$AML_Q6	c3.tft	ZUCCHI_METASTASIS_DN	c2.cgp	-0.8396	0.0299	0.8097	0
CADWELL_ATG16L1_TARGETS_UP	c2.cgp	SU_PANCREAS	c2.cgp	0.8927	0.0837	0.809	0
PHOSPHORIC_DIESTER_HYDROLASE_ACTIVITY	c5	NING_CHRONIC_OBSTRUCTIVE_PULMONARY_DISEASE_UP	c2.cgp	-0.8343	-0.0253	0.809	0
RACCACAR_V$AML_Q6	c3.tft	ZWANG_DOWN_BY_2ND_EGF_PULSE	c2.cgp	0.812	0.003	0.809	0
V$COUP_01	c3.tft	PROTEIN_RNA_COMPLEX_ASSEMBLY	c5	-0.8128	0.0041	0.8088	0
V$CEBP_01	c3.tft	NING_CHRONIC_OBSTRUCTIVE_PULMONARY_DISEASE_UP	c2.cgp	-0.8232	-0.0148	0.8084	0
MIKKELSEN_MEF_ICP_WITH_H3K27ME3	c2.cgp	CORRE_MULTIPLE_MYELOMA_UP	c2.cgp	0.8161	0.0081	0.8081	2.3136e-10
CELL_MIGRATION	c5	MARTINEZ_RESPONSE_TO_TRABECTEDIN_UP	c2.cgp	-0.8102	0.0026	0.8076	0
NFE2L2.V2	c6	KLEIN_TARGETS_OF_BCR_ABL1_FUSION	c2.cgp	0.8088	-0.0014	0.8075	2.3136e-10
SERVITJA_ISLET_HNF1A_TARGETS_DN	c2.cgp	BOYLAN_MULTIPLE_MYELOMA_C_D_DN	c2.cgp	0.8194	0.012	0.8074	0
MIKKELSEN_ES_ICP_WITH_H3K4ME3	c2.cgp	chr4q28	c1	0.814	-0.0067	0.8073	0
RESPONSE_TO_EXTERNAL_STIMULUS	c5	WATANABE_RECTAL_CANCER_RADIOTHERAPY_RESPONSIVE_DN	c2.cgp	-0.8288	-0.0216	0.8072	2.3136e-10
MIKKELSEN_MEF_HCP_WITH_H3_UNMETHYLATED	c2.cgp	CADWELL_ATG16L1_TARGETS_UP	c2.cgp	0.8864	0.0792	0.8071	0
DETECTION_OF_STIMULUS	c5	CORRE_MULTIPLE_MYELOMA_UP	c2.cgp	0.8249	-0.0179	0.8071	2.3136e-10
V$PAX_Q6	c3.tft	BARIS_THYROID_CANCER_DN	c2.cgp	-0.8095	0.0025	0.8071	0
PRC2_EZH2_UP.V1_DN	c6	ZWANG_DOWN_BY_2ND_EGF_PULSE	c2.cgp	0.8421	0.0353	0.8068	0
CAGNWMCNNNGAC_UNKNOWN	c3.tft	CADWELL_ATG16L1_TARGETS_UP	c2.cgp	0.8922	0.0857	0.8065	0
V$CRX_Q4	c3.tft	REGULATION_OF_IMMUNE_SYSTEM_PROCESS	c5	0.8218	-0.0154	0.8064	0
WANG_LSD1_TARGETS_DN	c2.cgp	SABATES_COLORECTAL_ADENOMA_UP	c2.cgp	0.8219	0.0156	0.8063	0
ALK_DN.V1_UP	c6	SESTO_RESPONSE_TO_UV_C1	c2.cgp	-0.84	-0.0337	0.8063	0
V$GRE_C	c3.tft	JIANG_HYPOXIA_NORMAL	c2.cgp	-0.8119	-0.0057	0.8062	2.3136e-10
CADWELL_ATG16L1_TARGETS_UP	c2.cgp	ZHONG_SECRETOME_OF_LUNG_CANCER_AND_FIBROBLAST	c2.cgp	-0.8109	0.005	0.8059	0
KRAS.DF.V1_DN	c6	CADWELL_ATG16L1_TARGETS_UP	c2.cgp	0.8347	0.0289	0.8058	0
PRC2_EZH2_UP.V1_UP	c6	IIZUKA_LIVER_CANCER_PROGRESSION_G1_G2_DN	c2.cgp	-0.8169	-0.0115	0.8054	0
V$GRE_C	c3.tft	JIANG_AGING_CEREBRAL_CORTEX_DN	c2.cgp	-0.8073	0.002	0.8053	2.3136e-10
HOSHIDA_LIVER_CANCER_LATE_RECURRENCE_DN	c2.cgp	IRITANI_MAD1_TARGETS_DN	c2.cgp	-0.813	-0.0078	0.8052	0
V$GATA1_03	c3.tft	JI_RESPONSE_TO_FSH_UP	c2.cgp	-0.8101	-0.005	0.8051	2.3136e-10
BRUINS_UVC_RESPONSE_VIA_TP53_GROUP_D	c2.cgp	BARIS_THYROID_CANCER_DN	c2.cgp	-0.8156	0.0106	0.8049	2.3136e-10
PRC2_EZH2_UP.V1_UP	c6	MULTI_ORGANISM_PROCESS	c5	0.8165	-0.0117	0.8048	0
V$GRE_C	c3.tft	MARTINEZ_RESPONSE_TO_TRABECTEDIN_UP	c2.cgp	-0.8623	-0.0575	0.8048	0
ION_TRANSMEMBRANE_TRANSPORTER_ACTIVITY	c5	CORRE_MULTIPLE_MYELOMA_UP	c2.cgp	0.8277	0.0232	0.8045	2.3136e-10
CADWELL_ATG16L1_TARGETS_UP	c2.cgp	ACEVEDO_LIVER_CANCER_WITH_H3K27ME3_DN	c2.cgp	0.8701	0.0662	0.8039	0
PEDRIOLI_MIR31_TARGETS_DN	c2.cgp	CHAUHAN_RESPONSE_TO_METHOXYESTRADIOL_DN	c2.cgp	-0.8456	0.0418	0.8038	0
CADWELL_ATG16L1_TARGETS_UP	c2.cgp	MARTINEZ_RESPONSE_TO_TRABECTEDIN_UP	c2.cgp	-0.8209	-0.0172	0.8036	0
RESPONSE_TO_EXTERNAL_STIMULUS	c5	TANAKA_METHYLATED_IN_ESOPHAGEAL_CARCINOMA	c2.cgp	0.8531	0.0495	0.8036	0
ALK_DN.V1_UP	c6	NATSUME_RESPONSE_TO_INTERFERON_BETA_DN	c2.cgp	-0.804	0.0004	0.8036	0
WIERENGA_PML_INTERACTOME	c2.cgp	HSIAO_LIVER_SPECIFIC_GENES	c2.cgp	-0.8647	-0.0612	0.8035	0
REGULATION_OF_IMMUNE_SYSTEM_PROCESS	c5	TANAKA_METHYLATED_IN_ESOPHAGEAL_CARCINOMA	c2.cgp	0.8121	-0.0086	0.8035	0
PRC2_SUZ12_UP.V1_DN	c6	chr4q28	c1	0.8198	-0.0163	0.8035	2.3136e-10
V$HFH1_01	c3.tft	NING_CHRONIC_OBSTRUCTIVE_PULMONARY_DISEASE_UP	c2.cgp	-0.8468	-0.0434	0.8034	0
PEDRIOLI_MIR31_TARGETS_DN	c2.cgp	MARTINEZ_RESPONSE_TO_TRABECTEDIN_UP	c2.cgp	-0.8489	-0.0456	0.8033	0
MYC_UP.V1_DN	c6	APRELIKOVA_BRCA1_TARGETS	c2.cgp	-0.8122	-0.0092	0.803	0
V$STAT4_01	c3.tft	NING_CHRONIC_OBSTRUCTIVE_PULMONARY_DISEASE_DN	c2.cgp	-0.8387	-0.0359	0.8028	0
MIKKELSEN_ES_ICP_WITH_H3K4ME3_AND_H3K27ME3	c2.cgp	chr4q28	c1	0.803	-0.0003	0.8027	0
V$NRSF_01	c3.tft	CORRE_MULTIPLE_MYELOMA_UP	c2.cgp	0.8116	0.009	0.8027	0
V$AP3_Q6	c3.tft	NING_CHRONIC_OBSTRUCTIVE_PULMONARY_DISEASE_UP	c2.cgp	-0.8271	-0.0244	0.8027	0
NING_CHRONIC_OBSTRUCTIVE_PULMONARY_DISEASE_UP	c2.cgp	HATADA_METHYLATED_IN_LUNG_CANCER_UP	c2.cgp	-0.8077	0.005	0.8026	2.3136e-10
PRC2_EZH2_UP.V1_DN	c6	NING_CHRONIC_OBSTRUCTIVE_PULMONARY_DISEASE_UP	c2.cgp	-0.8277	0.0251	0.8026	0
KRAS.DF.V1_DN	c6	BOYLAN_MULTIPLE_MYELOMA_C_D_DN	c2.cgp	0.8038	-0.0013	0.8025	0
RESPONSE_TO_EXTERNAL_STIMULUS	c5	ZHOU_TNF_SIGNALING_30MIN	c2.cgp	-0.8184	0.016	0.8024	0
PRC2_EZH2_UP.V1_DN	c6	NING_CHRONIC_OBSTRUCTIVE_PULMONARY_DISEASE_DN	c2.cgp	-0.8339	0.0315	0.8024	0
BROWNE_HCMV_INFECTION_1HR_DN	c2.cgp	LI_AMPLIFIED_IN_LUNG_CANCER	c2.cgp	-0.8209	0.0193	0.8017	0
BROWNE_HCMV_INFECTION_1HR_DN	c2.cgp	CADWELL_ATG16L1_TARGETS_UP	c2.cgp	0.8216	0.02	0.8016	2.3136e-10
GATAAGR_V$GATA_C	c3.tft	chr4q28	c1	0.8183	-0.0168	0.8016	0
V$GRE_C	c3.tft	NING_CHRONIC_OBSTRUCTIVE_PULMONARY_DISEASE_DN	c2.cgp	-0.825	0.0235	0.8015	0
CAIRO_HEPATOBLASTOMA_DN	c2.cgp	APRELIKOVA_BRCA1_TARGETS	c2.cgp	-0.8035	-0.0021	0.8014	2.3136e-10
V$PR_01	c3.tft	NING_CHRONIC_OBSTRUCTIVE_PULMONARY_DISEASE_UP	c2.cgp	-0.8115	0.0101	0.8014	0
NING_CHRONIC_OBSTRUCTIVE_PULMONARY_DISEASE_UP	c2.cgp	SABATES_COLORECTAL_ADENOMA_DN	c2.cgp	-0.8396	0.0383	0.8013	0
BROWNE_HCMV_INFECTION_1HR_UP	c2.cgp	NING_CHRONIC_OBSTRUCTIVE_PULMONARY_DISEASE_UP	c2.cgp	-0.8324	-0.0311	0.8013	2.3136e-10
PRC2_EZH2_UP.V1_UP	c6	KUROZUMI_RESPONSE_TO_ONCOCYTIC_VIRUS_AND_CYCLIC_RGD	c2.cgp	0.8129	-0.0116	0.8013	0
PRC2_EZH2_UP.V1_UP	c6	RECEPTOR_COMPLEX	c5	0.825	-0.0238	0.8013	0
PARK_HSC_AND_MULTIPOTENT_PROGENITORS	c2.cgp	SHETH_LIVER_CANCER_VS_TXNIP_LOSS_PAM4	c2.cgp	-0.8149	0.0137	0.8012	0
CAIRO_HEPATOBLASTOMA_DN	c2.cgp	JIANG_HYPOXIA_NORMAL	c2.cgp	-0.8461	-0.0449	0.8012	0
ALK_DN.V1_DN	c6	CADWELL_ATG16L1_TARGETS_UP	c2.cgp	0.907	0.1062	0.8008	0
RECEPTOR_COMPLEX	c5	ZHANG_PROLIFERATING_VS_QUIESCENT	c2.cgp	-0.8111	0.0105	0.8005	0
MARTINEZ_RESPONSE_TO_TRABECTEDIN_UP	c2.cgp	AFFAR_YY1_TARGETS_UP	c2.cgp	-0.8015	-0.0013	0.8003	0
V$MEF2_01	c3.tft	JIANG_HYPOXIA_NORMAL	c2.cgp	-0.804	-0.0038	0.8002	2.3136e-10
V$POU1F1_Q6	c3.tft	CADWELL_ATG16L1_TARGETS_UP	c2.cgp	0.8082	0.008	0.8002	0
CAGNWMCNNNGAC_UNKNOWN	c3.tft	CHYLA_CBFA2T3_TARGETS_UP	c2.cgp	0.8577	0.0578	0.7999	0
ZHOU_TNF_SIGNALING_30MIN	c2.cgp	CORRE_MULTIPLE_MYELOMA_UP	c2.cgp	-0.816	0.0164	0.7997	0
V$IK3_01	c3.tft	NING_CHRONIC_OBSTRUCTIVE_PULMONARY_DISEASE_UP	c2.cgp	-0.8067	-0.007	0.7997	0
PRC2_EZH2_UP.V1_DN	c6	ZHANG_PROLIFERATING_VS_QUIESCENT	c2.cgp	-0.8435	-0.0439	0.7996	2.3136e-10
CHYLA_CBFA2T3_TARGETS_UP	c2.cgp	FLECHNER_PBL_KIDNEY_TRANSPLANT_OK_VS_DONOR_UP	c2.cgp	-0.8247	0.0253	0.7994	2.3136e-10
JI_RESPONSE_TO_FSH_UP	c2.cgp	VECCHI_GASTRIC_CANCER_EARLY_DN	c2.cgp	-0.8254	-0.0261	0.7992	0
RECEPTOR_COMPLEX	c5	NING_CHRONIC_OBSTRUCTIVE_PULMONARY_DISEASE_DN	c2.cgp	-0.8123	0.0131	0.7992	0
DAIRKEE_CANCER_PRONE_RESPONSE_BPA_E2	c2.cgp	CERVERA_SDHB_TARGETS_1_DN	c2.cgp	-0.8345	-0.0354	0.7991	0
V$GRE_C	c3.tft	PARK_HSC_AND_MULTIPOTENT_PROGENITORS	c2.cgp	-0.7993	-0.0002	0.7991	2.3136e-10
CADWELL_ATG16L1_TARGETS_UP	c2.cgp	WEBER_METHYLATED_HCP_IN_FIBROBLAST_DN	c2.cgp	0.8571	-0.0581	0.799	2.3136e-10
NFE2L2.V2	c6	BOSCO_ALLERGEN_INDUCED_TH2_ASSOCIATED_MODULE	c2.cgp	0.8167	0.0177	0.799	0
V$GRE_C	c3.tft	KYNG_RESPONSE_TO_H2O2	c2.cgp	-0.8597	-0.0608	0.799	0
V$GATA3_01	c3.tft	SRC_UP.V1_DN	c6	0.7996	-0.0008	0.7988	0
V$CRX_Q4	c3.tft	CADWELL_ATG16L1_TARGETS_UP	c2.cgp	0.8482	0.0494	0.7988	2.3136e-10
SHETH_LIVER_CANCER_VS_TXNIP_LOSS_PAM4	c2.cgp	SABATES_COLORECTAL_ADENOMA_UP	c2.cgp	0.799	0.0004	0.7985	0
BOSCO_TH1_CYTOTOXIC_MODULE	c2.cgp	CHAUHAN_RESPONSE_TO_METHOXYESTRADIOL_DN	c2.cgp	-0.807	-0.0088	0.7982	0
V$GATA1_04	c3.tft	SRC_UP.V1_DN	c6	0.8056	0.0075	0.7981	0
V$FOXO4_02	c3.tft	HOEBEKE_LYMPHOID_STEM_CELL_DN	c2.cgp	-0.8025	0.0045	0.798	2.3136e-10
KUROZUMI_RESPONSE_TO_ONCOCYTIC_VIRUS_AND_CYCLIC_RGD	c2.cgp	WATTEL_AUTONOMOUS_THYROID_ADENOMA_UP	c2.cgp	0.8186	0.0209	0.7977	0
BOSCO_TH1_CYTOTOXIC_MODULE	c2.cgp	HOSHIDA_LIVER_CANCER_LATE_RECURRENCE_DN	c2.cgp	0.8013	0.0035	0.7977	2.3136e-10
V$LMO2COM_02	c3.tft	NING_CHRONIC_OBSTRUCTIVE_PULMONARY_DISEASE_UP	c2.cgp	-0.8307	-0.0332	0.7975	0
CAFFAREL_RESPONSE_TO_THC_UP	c2.cgp	chr4q28	c1	-0.7996	-0.0023	0.7973	0
SU_LIVER	c2.cgp	CORRE_MULTIPLE_MYELOMA_UP	c2.cgp	0.824	0.0268	0.7973	2.3136e-10
NING_CHRONIC_OBSTRUCTIVE_PULMONARY_DISEASE_UP	c2.cgp	SHETH_LIVER_CANCER_VS_TXNIP_LOSS_PAM4	c2.cgp	-0.8225	-0.0253	0.7972	0
OSADA_ASCL1_TARGETS_UP	c2.cgp	KYNG_DNA_DAMAGE_DN	c2.cgp	-0.8228	-0.026	0.7968	0
BROWNE_HCMV_INFECTION_1HR_DN	c2.cgp	MODY_HIPPOCAMPUS_PRENATAL	c2.cgp	-0.81	-0.0132	0.7968	0
OHGUCHI_LIVER_HNF4A_TARGETS_DN	c2.cgp	KLEIN_TARGETS_OF_BCR_ABL1_FUSION	c2.cgp	0.8298	0.0332	0.7966	2.3136e-10
REGULATION_OF_IMMUNE_SYSTEM_PROCESS	c5	FEEDING_BEHAVIOR	c5	0.8767	0.0802	0.7965	0
WANG_TUMOR_INVASIVENESS_UP	c2.cgp	chr4q28	c1	-0.8001	-0.0038	0.7964	0
REGULATION_OF_IMMUNE_SYSTEM_PROCESS	c5	HOSHIDA_LIVER_CANCER_LATE_RECURRENCE_DN	c2.cgp	0.8376	-0.0416	0.7961	0
BOSCO_ALLERGEN_INDUCED_TH2_ASSOCIATED_MODULE	c2.cgp	OHGUCHI_LIVER_HNF4A_TARGETS_DN	c2.cgp	0.8175	0.0215	0.7959	0
APRELIKOVA_BRCA1_TARGETS	c2.cgp	HSIAO_LIVER_SPECIFIC_GENES	c2.cgp	-0.8308	0.035	0.7958	0
CHIANG_LIVER_CANCER_SUBCLASS_CTNNB1_UP	c2.cgp	JI_RESPONSE_TO_FSH_UP	c2.cgp	-0.8355	-0.0398	0.7957	0
PKCA_DN.V1_DN	c6	chr9p22	c1	0.8041	0.0084	0.7957	0
ZHAN_VARIABLE_EARLY_DIFFERENTIATION_GENES_DN	c2.cgp	chr4q28	c1	-0.8201	0.0245	0.7956	0
MIKKELSEN_MEF_HCP_WITH_H3_UNMETHYLATED	c2.cgp	CORRE_MULTIPLE_MYELOMA_UP	c2.cgp	0.8082	0.0126	0.7956	0
MYC_UP.V1_DN	c6	ZWANG_DOWN_BY_2ND_EGF_PULSE	c2.cgp	0.8249	-0.0292	0.7956	0
NFE2L2.V2	c6	CORRE_MULTIPLE_MYELOMA_UP	c2.cgp	0.8219	0.0263	0.7956	2.3136e-10
CAIRO_HEPATOBLASTOMA_DN	c2.cgp	NING_CHRONIC_OBSTRUCTIVE_PULMONARY_DISEASE_UP	c2.cgp	-0.83	0.0346	0.7955	2.3136e-10
RACCACAR_V$AML_Q6	c3.tft	MORI_SMALL_PRE_BII_LYMPHOCYTE_DN	c2.cgp	-0.8011	-0.0056	0.7955	0
OSADA_ASCL1_TARGETS_UP	c2.cgp	ZUCCHI_METASTASIS_DN	c2.cgp	-0.7992	0.0039	0.7953	0
CADWELL_ATG16L1_TARGETS_UP	c2.cgp	SESTO_RESPONSE_TO_UV_C6	c2.cgp	-0.8285	-0.0332	0.7953	0
ALK_DN.V1_UP	c6	LAIHO_COLORECTAL_CANCER_SERRATED_UP	c2.cgp	-0.8498	-0.0546	0.7952	0
V$FOXD3_01	c3.tft	NING_CHRONIC_OBSTRUCTIVE_PULMONARY_DISEASE_DN	c2.cgp	-0.7995	-0.0045	0.7951	0
V$GR_Q6_01	c3.tft	MODY_HIPPOCAMPUS_PRENATAL	c2.cgp	-0.8092	-0.0142	0.795	0
LIPASE_ACTIVITY	c5	chr4q28	c1	0.7973	-0.0024	0.7949	0
CADWELL_ATG16L1_TARGETS_UP	c2.cgp	PARK_HSC_AND_MULTIPOTENT_PROGENITORS	c2.cgp	-0.8561	-0.0614	0.7946	0
PECE_MAMMARY_STEM_CELL_DN	c2.cgp	BROWNE_HCMV_INFECTION_1HR_DN	c2.cgp	-0.8032	-0.0087	0.7945	0
V$CDPCR3HD_01	c3.tft	REGULATION_OF_IMMUNE_SYSTEM_PROCESS	c5	0.7976	0.0031	0.7945	2.3136e-10
V$PAX_Q6	c3.tft	PROVENZANI_METASTASIS_DN	c2.cgp	-0.7997	-0.0052	0.7945	0
SRC_UP.V1_DN	c6	SABATES_COLORECTAL_ADENOMA_DN	c2.cgp	0.8009	0.0065	0.7944	2.3136e-10
REGULATION_OF_IMMUNE_SYSTEM_PROCESS	c5	REGULATION_OF_NEUROTRANSMITTER_LEVELS	c5	0.8839	0.0898	0.7941	0
MYC_UP.V1_DN	c6	NING_CHRONIC_OBSTRUCTIVE_PULMONARY_DISEASE_UP	c2.cgp	-0.818	-0.0241	0.794	0
KYNG_RESPONSE_TO_H2O2	c2.cgp	SHETH_LIVER_CANCER_VS_TXNIP_LOSS_PAM4	c2.cgp	-0.7989	0.0049	0.7939	0
CADWELL_ATG16L1_TARGETS_UP	c2.cgp	CROMER_METASTASIS_UP	c2.cgp	-0.8397	-0.0459	0.7938	2.3136e-10
CADWELL_ATG16L1_TARGETS_UP	c2.cgp	MCCABE_BOUND_BY_HOXC6	c2.cgp	0.8615	0.0678	0.7938	0
YNGTTNNNATT_UNKNOWN	c3.tft	JI_RESPONSE_TO_FSH_UP	c2.cgp	-0.8202	-0.0265	0.7937	0
MATZUK_SPERMATOZOA	c2.cgp	HOEBEKE_LYMPHOID_STEM_CELL_DN	c2.cgp	-0.8077	-0.0141	0.7936	0
CAGNWMCNNNGAC_UNKNOWN	c3.tft	REGULATION_OF_IMMUNE_SYSTEM_PROCESS	c5	0.8819	0.0883	0.7936	0
JI_RESPONSE_TO_FSH_UP	c2.cgp	XU_GH1_AUTOCRINE_TARGETS_UP	c2.cgp	-0.8093	0.0158	0.7935	0
CAHOY_NEURONAL	c6	CADWELL_ATG16L1_TARGETS_UP	c2.cgp	0.8846	0.0912	0.7934	0
V$OCT1_02	c3.tft	CADWELL_ATG16L1_TARGETS_UP	c2.cgp	0.7961	0.0027	0.7934	0
V$MEIS1_01	c3.tft	NING_CHRONIC_OBSTRUCTIVE_PULMONARY_DISEASE_UP	c2.cgp	-0.8493	-0.0558	0.7934	0
V$TITF1_Q3	c3.tft	NING_CHRONIC_OBSTRUCTIVE_PULMONARY_DISEASE_UP	c2.cgp	-0.7959	0.0026	0.7933	0
DAIRKEE_CANCER_PRONE_RESPONSE_BPA_E2	c2.cgp	HSIAO_LIVER_SPECIFIC_GENES	c2.cgp	-0.8165	0.0234	0.7932	0
VALK_AML_CLUSTER_7	c2.cgp	CORRE_MULTIPLE_MYELOMA_UP	c2.cgp	0.7944	-0.0012	0.7931	0
V$STAT4_01	c3.tft	BARIS_THYROID_CANCER_DN	c2.cgp	-0.8053	0.0122	0.7931	0
CADWELL_ATG16L1_TARGETS_UP	c2.cgp	SESTO_RESPONSE_TO_UV_C1	c2.cgp	-0.8136	-0.0206	0.7929	0
RESPONSE_TO_EXTERNAL_STIMULUS	c5	PROVENZANI_METASTASIS_DN	c2.cgp	-0.8081	0.0152	0.7929	2.3136e-10
V$PAX_Q6	c3.tft	NING_CHRONIC_OBSTRUCTIVE_PULMONARY_DISEASE_DN	c2.cgp	-0.8293	0.0365	0.7929	0
V$GR_Q6_01	c3.tft	DAIRKEE_CANCER_PRONE_RESPONSE_BPA_E2	c2.cgp	-0.833	-0.0401	0.7929	2.3136e-10
MIKKELSEN_MEF_HCP_WITH_H3K27ME3	c2.cgp	CORRE_MULTIPLE_MYELOMA_UP	c2.cgp	0.805	0.0123	0.7928	2.3136e-10
PKCA_DN.V1_DN	c6	GNATENKO_PLATELET_SIGNATURE	c2.cgp	-0.8181	-0.0253	0.7928	0
CAIRO_HEPATOBLASTOMA_DN	c2.cgp	MARTINEZ_RESPONSE_TO_TRABECTEDIN_UP	c2.cgp	-0.8301	-0.0374	0.7927	0
PROTEIN_RNA_COMPLEX_ASSEMBLY	c5	BROWNE_HCMV_INFECTION_1HR_DN	c2.cgp	-0.8259	0.0333	0.7926	0
PRC2_EZH2_UP.V1_UP	c6	BOSCO_TH1_CYTOTOXIC_MODULE	c2.cgp	0.7987	0.006	0.7926	0
SCHAEFFER_PROSTATE_DEVELOPMENT_AND_CANCER_BOX4_DN	c2.cgp	SHETH_LIVER_CANCER_VS_TXNIP_LOSS_PAM4	c2.cgp	-0.8018	-0.0092	0.7925	0
MIKKELSEN_ES_ICP_WITH_H3K4ME3	c2.cgp	NATSUME_RESPONSE_TO_INTERFERON_BETA_DN	c2.cgp	-0.8566	-0.0641	0.7925	0
CHYLA_CBFA2T3_TARGETS_UP	c2.cgp	WATTEL_AUTONOMOUS_THYROID_ADENOMA_UP	c2.cgp	0.8515	0.0591	0.7924	0
HORMONE_ACTIVITY	c5	REGULATION_OF_IMMUNE_SYSTEM_PROCESS	c5	0.898	0.1056	0.7924	0
TGGNNNNNNKCCAR_UNKNOWN	c3.tft	ZHANG_PROLIFERATING_VS_QUIESCENT	c2.cgp	-0.8061	-0.0138	0.7924	2.3136e-10
KARLSSON_TGFB1_TARGETS_DN	c2.cgp	SABATES_COLORECTAL_ADENOMA_DN	c2.cgp	-0.7979	-0.0056	0.7923	2.3136e-10
SESTO_RESPONSE_TO_UV_C8	c2.cgp	KLEIN_TARGETS_OF_BCR_ABL1_FUSION	c2.cgp	-0.8319	-0.0396	0.7922	0
GATAAGR_V$GATA_C	c3.tft	MALONEY_RESPONSE_TO_17AAG_UP	c2.cgp	-0.8041	-0.0119	0.7922	0
RESPONSE_TO_EXTERNAL_STIMULUS	c5	ZAMORA_NOS2_TARGETS_DN	c2.cgp	-0.797	0.0051	0.7919	0
REGULATION_OF_IMMUNE_SYSTEM_PROCESS	c5	NATSUME_RESPONSE_TO_INTERFERON_BETA_DN	c2.cgp	-0.8015	-0.0096	0.7919	0
V$RP58_01	c3.tft	JIANG_HYPOXIA_NORMAL	c2.cgp	-0.7986	-0.0068	0.7918	0
BROWNE_HCMV_INFECTION_1HR_DN	c2.cgp	HOSHIDA_LIVER_CANCER_SUBCLASS_S2	c2.cgp	-0.7951	-0.0034	0.7917	2.3136e-10
DIGESTION	c5	KLEIN_TARGETS_OF_BCR_ABL1_FUSION	c2.cgp	0.8434	0.0517	0.7917	0
V$COREBINDINGFACTOR_Q6	c3.tft	CERVERA_SDHB_TARGETS_1_DN	c2.cgp	0.8061	0.0144	0.7917	0
V$CEBP_Q2_01	c3.tft	NING_CHRONIC_OBSTRUCTIVE_PULMONARY_DISEASE_UP	c2.cgp	-0.8039	-0.0123	0.7916	2.3136e-10
REGULATION_OF_IMMUNE_SYSTEM_PROCESS	c5	ZHANG_PROLIFERATING_VS_QUIESCENT	c2.cgp	-0.8068	-0.0154	0.7915	0
V$POU6F1_01	c3.tft	NING_CHRONIC_OBSTRUCTIVE_PULMONARY_DISEASE_UP	c2.cgp	-0.8188	0.0275	0.7913	0
MARTINEZ_RESPONSE_TO_TRABECTEDIN_UP	c2.cgp	HSIAO_LIVER_SPECIFIC_GENES	c2.cgp	-0.7987	-0.0075	0.7912	2.3136e-10
CADWELL_ATG16L1_TARGETS_UP	c2.cgp	LAIHO_COLORECTAL_CANCER_SERRATED_UP	c2.cgp	-0.822	0.0308	0.7912	2.3136e-10
V$FREAC7_01	c3.tft	CADWELL_ATG16L1_TARGETS_UP	c2.cgp	0.8183	0.0271	0.7911	0
V$PR_Q2	c3.tft	NING_CHRONIC_OBSTRUCTIVE_PULMONARY_DISEASE_UP	c2.cgp	-0.836	-0.045	0.791	2.3136e-10
RGAGGAARY_V$PU1_Q6	c3.tft	HSIAO_LIVER_SPECIFIC_GENES	c2.cgp	0.8018	0.0107	0.791	2.3136e-10
RACCACAR_V$AML_Q6	c3.tft	JIANG_HYPOXIA_NORMAL	c2.cgp	-0.8083	-0.0174	0.7908	2.3136e-10
RELA_DN.V1_UP	c6	chr4q28	c1	0.8065	-0.0158	0.7907	0
V$HMEF2_Q6	c3.tft	NING_CHRONIC_OBSTRUCTIVE_PULMONARY_DISEASE_UP	c2.cgp	-0.8176	0.0269	0.7907	0
V$FOXO4_02	c3.tft	SRC_UP.V1_DN	c6	0.7915	-0.0009	0.7906	0
V$COREBINDINGFACTOR_Q6	c3.tft	SESTO_RESPONSE_TO_UV_C1	c2.cgp	-0.7934	0.0028	0.7906	0
GROWTH_FACTOR_ACTIVITY	c5	chr4q28	c1	0.8206	0.0301	0.7905	0
PKCA_DN.V1_DN	c6	PARK_HSC_AND_MULTIPOTENT_PROGENITORS	c2.cgp	-0.8821	-0.0916	0.7905	0
V$AREB6_04	c3.tft	NING_CHRONIC_OBSTRUCTIVE_PULMONARY_DISEASE_UP	c2.cgp	-0.8055	0.0151	0.7904	0
RGAGGAARY_V$PU1_Q6	c3.tft	NATSUME_RESPONSE_TO_INTERFERON_BETA_DN	c2.cgp	-0.8117	0.0213	0.7904	0
WATTEL_AUTONOMOUS_THYROID_ADENOMA_UP	c2.cgp	CORRE_MULTIPLE_MYELOMA_UP	c2.cgp	0.7976	-0.0073	0.7903	0
V$CHX10_01	c3.tft	REGULATION_OF_IMMUNE_SYSTEM_PROCESS	c5	0.7912	0.0008	0.7903	0
SATO_SILENCED_BY_METHYLATION_IN_PANCREATIC_CANCER_1	c2.cgp	BARIS_THYROID_CANCER_DN	c2.cgp	-0.8108	-0.0205	0.7902	0
TORCHIA_TARGETS_OF_EWSR1_FLI1_FUSION_UP	c2.cgp	ZHANG_PROLIFERATING_VS_QUIESCENT	c2.cgp	-0.8484	-0.0584	0.79	0
PEDRIOLI_MIR31_TARGETS_DN	c2.cgp	IIZUKA_LIVER_CANCER_PROGRESSION_L0_L1_DN	c2.cgp	-0.8149	-0.0249	0.7899	0
CELL_MIGRATION	c5	CHAUHAN_RESPONSE_TO_METHOXYESTRADIOL_DN	c2.cgp	-0.8236	-0.0337	0.7899	0
CTIP_DN.V1_DN	c6	chr4q28	c1	0.8252	0.0353	0.7899	0
PEDRIOLI_MIR31_TARGETS_DN	c2.cgp	FLECHNER_PBL_KIDNEY_TRANSPLANT_OK_VS_DONOR_UP	c2.cgp	-0.8394	-0.0496	0.7898	2.3136e-10
PTEN_DN.V2_UP	c6	NING_CHRONIC_OBSTRUCTIVE_PULMONARY_DISEASE_UP	c2.cgp	-0.817	-0.0272	0.7898	0
OSADA_ASCL1_TARGETS_UP	c2.cgp	JIANG_HYPOXIA_NORMAL	c2.cgp	-0.8439	-0.0542	0.7897	2.3136e-10
CAHOY_ASTROCYTIC	c6	HOSHIDA_LIVER_CANCER_SUBCLASS_S2	c2.cgp	-0.817	-0.0273	0.7896	0
CHYLA_CBFA2T3_TARGETS_UP	c2.cgp	SCHAEFFER_PROSTATE_DEVELOPMENT_AND_CANCER_BOX4_DN	c2.cgp	-0.8451	-0.0556	0.7895	2.3136e-10
V$FOX_Q2	c3.tft	NING_CHRONIC_OBSTRUCTIVE_PULMONARY_DISEASE_UP	c2.cgp	-0.7913	0.0018	0.7895	0
OHGUCHI_LIVER_HNF4A_TARGETS_DN	c2.cgp	BOYLAN_MULTIPLE_MYELOMA_C_D_DN	c2.cgp	0.8136	0.0242	0.7894	0
V$GR_Q6_01	c3.tft	POMEROY_MEDULLOBLASTOMA_PROGNOSIS_DN	c2.cgp	-0.8072	-0.0177	0.7894	2.3136e-10
V$MAF_Q6	c3.tft	NING_CHRONIC_OBSTRUCTIVE_PULMONARY_DISEASE_UP	c2.cgp	-0.7983	0.0091	0.7892	2.3136e-10
BROWNE_HCMV_INFECTION_1HR_DN	c2.cgp	IIZUKA_LIVER_CANCER_PROGRESSION_G1_G2_DN	c2.cgp	-0.7972	-0.0081	0.7891	0
AAAYRNCTG_UNKNOWN	c3.tft	NING_CHRONIC_OBSTRUCTIVE_PULMONARY_DISEASE_UP	c2.cgp	-0.8288	-0.0396	0.7891	2.3136e-10
V$MEF2_01	c3.tft	CHIBA_RESPONSE_TO_TSA	c2.cgp	-0.8075	-0.0184	0.7891	0
V$OCT1_01	c3.tft	chr4q28	c1	0.8059	0.0167	0.7891	2.3136e-10
V$RP58_01	c3.tft	ZWANG_DOWN_BY_2ND_EGF_PULSE	c2.cgp	0.8026	0.0137	0.7889	0
V$AML_Q6	c3.tft	ZHOU_TNF_SIGNALING_30MIN	c2.cgp	-0.8232	-0.0344	0.7888	0
V$PAX_Q6	c3.tft	ZUCCHI_METASTASIS_DN	c2.cgp	-0.8078	0.019	0.7888	2.3136e-10
SNF5_DN.V1_DN	c6	MALONEY_RESPONSE_TO_17AAG_UP	c2.cgp	-0.7989	-0.0102	0.7887	2.3136e-10
CAIRO_HEPATOBLASTOMA_DN	c2.cgp	BARIS_THYROID_CANCER_DN	c2.cgp	-0.8466	-0.058	0.7886	2.3136e-10
ZWANG_DOWN_BY_2ND_EGF_PULSE	c2.cgp	CAIRO_HEPATOBLASTOMA_DN	c2.cgp	0.7987	0.0101	0.7886	0
V$NRSF_01	c3.tft	CADWELL_ATG16L1_TARGETS_UP	c2.cgp	0.9062	0.1176	0.7886	0
CELL_FRACTION	c5	JIANG_VHL_TARGETS	c2.cgp	-0.7979	-0.0094	0.7885	0
REGULATION_OF_IMMUNE_SYSTEM_PROCESS	c5	KUNINGER_IGF1_VS_PDGFB_TARGETS_UP	c2.cgp	0.799	-0.0105	0.7884	0
V$COUP_01	c3.tft	CADWELL_ATG16L1_TARGETS_UP	c2.cgp	0.8014	-0.013	0.7884	2.3136e-10
RGAGGAARY_V$PU1_Q6	c3.tft	SESTO_RESPONSE_TO_UV_C6	c2.cgp	-0.7932	-0.0051	0.7882	2.3136e-10
RESPONSE_TO_EXTERNAL_STIMULUS	c5	MARTINEZ_RESPONSE_TO_TRABECTEDIN_UP	c2.cgp	-0.8263	-0.0382	0.7881	0
RACCACAR_V$AML_Q6	c3.tft	ZHANG_PROLIFERATING_VS_QUIESCENT	c2.cgp	-0.8209	-0.0328	0.7881	0
ESC_J1_UP_LATE.V1_DN	c6	HSIAO_HOUSEKEEPING_GENES	c2.cgp	-0.8032	-0.0153	0.7879	0
NING_CHRONIC_OBSTRUCTIVE_PULMONARY_DISEASE_DN	c2.cgp	SABATES_COLORECTAL_ADENOMA_DN	c2.cgp	-0.8284	0.0406	0.7878	2.3136e-10
DUAN_PRDM5_TARGETS	c2.cgp	BARIS_THYROID_CANCER_DN	c2.cgp	-0.7887	-0.0012	0.7875	0
V$NKX22_01	c3.tft	NING_CHRONIC_OBSTRUCTIVE_PULMONARY_DISEASE_UP	c2.cgp	-0.8256	-0.0382	0.7874	2.3136e-10
CAIRO_HEPATOBLASTOMA_DN	c2.cgp	ZHANG_PROLIFERATING_VS_QUIESCENT	c2.cgp	-0.8388	-0.0515	0.7873	0
RECEPTOR_COMPLEX	c5	CHAUHAN_RESPONSE_TO_METHOXYESTRADIOL_DN	c2.cgp	-0.8529	-0.0656	0.7873	0
V$LMO2COM_02	c3.tft	chr4q28	c1	0.7956	-0.0084	0.7873	0
SYATTGTG_UNKNOWN	c3.tft	DAIRKEE_CANCER_PRONE_RESPONSE_BPA_E2	c2.cgp	-0.7918	-0.0046	0.7873	0
NFE2L2.V2	c6	DAIRKEE_CANCER_PRONE_RESPONSE_BPA_E2	c2.cgp	-0.8308	-0.0437	0.7872	0
CHYLA_CBFA2T3_TARGETS_UP	c2.cgp	WANG_TUMOR_INVASIVENESS_DN	c2.cgp	-0.8106	-0.0234	0.7871	2.3136e-10
REGULATION_OF_IMMUNE_SYSTEM_PROCESS	c5	HEART_DEVELOPMENT	c5	0.788	-0.0009	0.7871	0
PRC2_EZH2_UP.V1_DN	c6	GNATENKO_PLATELET_SIGNATURE	c2.cgp	-0.8198	-0.0327	0.7871	0
V$FREAC7_01	c3.tft	REGULATION_OF_IMMUNE_SYSTEM_PROCESS	c5	0.8107	0.0236	0.7871	2.3136e-10
NFE2L2.V2	c6	MODY_HIPPOCAMPUS_PRENATAL	c2.cgp	-0.7962	-0.0092	0.787	0
AMINE_BINDING	c5	CADWELL_ATG16L1_TARGETS_UP	c2.cgp	0.8328	-0.0459	0.7869	0
V$GATA1_05	c3.tft	NING_CHRONIC_OBSTRUCTIVE_PULMONARY_DISEASE_UP	c2.cgp	-0.8505	-0.0636	0.7869	2.3136e-10
V$FOXO1_01	c3.tft	NING_CHRONIC_OBSTRUCTIVE_PULMONARY_DISEASE_UP	c2.cgp	-0.8063	-0.0194	0.7869	0
KRAS.KIDNEY_UP.V1_DN	c6	chr4q28	c1	0.7928	0.0059	0.7868	2.3136e-10
V$TBP_01	c3.tft	NING_CHRONIC_OBSTRUCTIVE_PULMONARY_DISEASE_DN	c2.cgp	-0.848	-0.0612	0.7868	0
V$CEBPGAMMA_Q6	c3.tft	JI_RESPONSE_TO_FSH_UP	c2.cgp	-0.7997	0.0129	0.7868	0
NING_CHRONIC_OBSTRUCTIVE_PULMONARY_DISEASE_DN	c2.cgp	MARTORIATI_MDM4_TARGETS_NEUROEPITHELIUM_DN	c2.cgp	-0.8621	-0.0755	0.7866	2.3136e-10
TOOKER_GEMCITABINE_RESISTANCE_DN	c2.cgp	CADWELL_ATG16L1_TARGETS_UP	c2.cgp	-0.8737	-0.087	0.7866	0
RECEPTOR_COMPLEX	c5	MALONEY_RESPONSE_TO_17AAG_UP	c2.cgp	-0.8003	0.0138	0.7865	0
DETECTION_OF_STIMULUS	c5	BOYLAN_MULTIPLE_MYELOMA_C_D_DN	c2.cgp	0.7949	0.0084	0.7865	0
KRAS.KIDNEY_UP.V1_UP	c6	REGULATION_OF_IMMUNE_SYSTEM_PROCESS	c5	0.789	0.0025	0.7865	0
CHYLA_CBFA2T3_TARGETS_DN	c2.cgp	GNATENKO_PLATELET_SIGNATURE	c2.cgp	-0.8097	0.0234	0.7863	2.3136e-10
PEDRIOLI_MIR31_TARGETS_DN	c2.cgp	SCHAEFFER_PROSTATE_DEVELOPMENT_AND_CANCER_BOX4_DN	c2.cgp	-0.7945	-0.0082	0.7863	2.3136e-10
BAE_BRCA1_TARGETS_UP	c2.cgp	CORRE_MULTIPLE_MYELOMA_UP	c2.cgp	-0.799	-0.0127	0.7862	0
SNF5_DN.V1_DN	c6	JIANG_AGING_HYPOTHALAMUS_DN	c2.cgp	-0.7998	-0.0137	0.7861	0
GERHOLD_ADIPOGENESIS_DN	c2.cgp	PARENT_MTOR_SIGNALING_DN	c2.cgp	-0.7921	0.0061	0.786	0
CHYLA_CBFA2T3_TARGETS_UP	c2.cgp	ZHONG_SECRETOME_OF_LUNG_CANCER_AND_FIBROBLAST	c2.cgp	-0.7955	0.0096	0.7859	2.3136e-10
YCATTAA_UNKNOWN	c3.tft	REGULATION_OF_IMMUNE_SYSTEM_PROCESS	c5	0.7887	0.0028	0.7859	0
V$STAT6_02	c3.tft	NATSUME_RESPONSE_TO_INTERFERON_BETA_DN	c2.cgp	-0.8156	0.0298	0.7858	0
GENERATION_OF_A_SIGNAL_INVOLVED_IN_CELL_CELL_SIGNALING	c5	RICKMAN_HEAD_AND_NECK_CANCER_D	c2.cgp	0.793	0.0073	0.7857	2.3136e-10
V$MEF2_01	c3.tft	FAELT_B_CLL_WITH_VH3_21_DN	c2.cgp	-0.8065	0.0208	0.7857	0
RESPONSE_TO_EXTERNAL_STIMULUS	c5	HOEBEKE_LYMPHOID_STEM_CELL_DN	c2.cgp	-0.7954	0.0098	0.7856	0
V$OLF1_01	c3.tft	NING_CHRONIC_OBSTRUCTIVE_PULMONARY_DISEASE_UP	c2.cgp	-0.8181	0.0325	0.7856	0
KUROZUMI_RESPONSE_TO_ONCOCYTIC_VIRUS_AND_CYCLIC_RGD	c2.cgp	HOSHIDA_LIVER_CANCER_LATE_RECURRENCE_DN	c2.cgp	0.8187	0.0333	0.7855	0
ALK_DN.V1_UP	c6	BURTON_ADIPOGENESIS_8	c2.cgp	-0.8077	0.0222	0.7855	0
V$GR_Q6_01	c3.tft	BENPORATH_MYC_TARGETS_WITH_EBOX	c2.cgp	-0.7971	-0.0117	0.7855	0
HSIAO_LIVER_SPECIFIC_GENES	c2.cgp	VANHARANTA_UTERINE_FIBROID_WITH_7Q_DELETION_UP	c2.cgp	-0.8207	-0.0353	0.7854	0
TOOKER_GEMCITABINE_RESISTANCE_UP	c2.cgp	MATZUK_SPERMATOZOA	c2.cgp	-0.8425	-0.057	0.7854	2.3136e-10
V$AFP1_Q6	c3.tft	SRC_UP.V1_DN	c6	0.7996	0.0142	0.7854	0
YCATTAA_UNKNOWN	c3.tft	CADWELL_ATG16L1_TARGETS_UP	c2.cgp	0.8008	0.0155	0.7853	0
V$MYOD_Q6	c3.tft	chr4q28	c1	0.7976	0.0124	0.7852	0
JIANG_HYPOXIA_CANCER	c2.cgp	chr4q28	c1	-0.7852	0.0002	0.785	0
V$NCX_01	c3.tft	SRC_UP.V1_DN	c6	0.8074	0.0224	0.785	0
V$TCF4_Q5	c3.tft	REGULATION_OF_IMMUNE_SYSTEM_PROCESS	c5	0.8187	-0.0336	0.785	0
MARTINEZ_RESPONSE_TO_TRABECTEDIN_UP	c2.cgp	LEE_LIVER_CANCER_MYC_E2F1_DN	c2.cgp	-0.8461	-0.0612	0.7849	0
TTCYNRGAA_V$STAT5B_01	c3.tft	ZUCCHI_METASTASIS_DN	c2.cgp	-0.7997	-0.0149	0.7849	0
YAUCH_HEDGEHOG_SIGNALING_PARACRINE_UP	c2.cgp	OSMAN_BLADDER_CANCER_DN	c2.cgp	-0.7872	-0.0025	0.7847	0
REGULATION_OF_IMMUNE_SYSTEM_PROCESS	c5	CHIANG_LIVER_CANCER_SUBCLASS_PROLIFERATION_DN	c2.cgp	0.8715	0.0868	0.7847	0
RGAGGAARY_V$PU1_Q6	c3.tft	chryq11	c1	0.8227	0.038	0.7847	0
LABBE_WNT3A_TARGETS_DN	c2.cgp	SESTO_RESPONSE_TO_UV_C1	c2.cgp	-0.7989	0.0142	0.7846	0
PRC2_SUZ12_UP.V1_UP	c6	CORRE_MULTIPLE_MYELOMA_UP	c2.cgp	0.831	0.0464	0.7846	2.3136e-10
V$COUP_01	c3.tft	TRANSLATION_FACTOR_ACTIVITY_NUCLEIC_ACID_BINDING	c5	-0.7948	-0.0103	0.7845	0
REGULATION_OF_IMMUNE_SYSTEM_PROCESS	c5	ZUCCHI_METASTASIS_DN	c2.cgp	-0.7884	-0.0041	0.7843	0
SRC_UP.V1_DN	c6	LI_AMPLIFIED_IN_LUNG_CANCER	c2.cgp	-0.8523	-0.0682	0.7842	0
V$PAX_Q6	c3.tft	KYNG_DNA_DAMAGE_DN	c2.cgp	-0.7928	-0.0086	0.7842	2.3136e-10
V$COREBINDINGFACTOR_Q6	c3.tft	ZHONG_SECRETOME_OF_LUNG_CANCER_AND_FIBROBLAST	c2.cgp	-0.8165	-0.0325	0.784	0
RACCACAR_V$AML_Q6	c3.tft	LEI_MYB_TARGETS	c2.cgp	-0.8107	-0.0267	0.784	0
BLALOCK_ALZHEIMERS_DISEASE_INCIPIENT_DN	c2.cgp	HSIAO_LIVER_SPECIFIC_GENES	c2.cgp	-0.8206	-0.0367	0.7838	0
CHYLA_CBFA2T3_TARGETS_UP	c2.cgp	SU_LIVER	c2.cgp	0.8745	0.0908	0.7837	0
V$CEBPB_01	c3.tft	NING_CHRONIC_OBSTRUCTIVE_PULMONARY_DISEASE_DN	c2.cgp	-0.7887	-0.005	0.7837	0
WNT_UP.V1_DN	c6	NING_CHRONIC_OBSTRUCTIVE_PULMONARY_DISEASE_UP	c2.cgp	-0.7888	-0.0052	0.7835	2.3136e-10
PDGF_UP.V1_DN	c6	chr4q28	c1	0.8344	0.0508	0.7835	0
V$ER_Q6	c3.tft	NING_CHRONIC_OBSTRUCTIVE_PULMONARY_DISEASE_UP	c2.cgp	-0.797	0.0136	0.7835	0
FAELT_B_CLL_WITH_VH3_21_DN	c2.cgp	ODONNELL_TFRC_TARGETS_UP	c2.cgp	-0.8065	-0.0232	0.7833	0
V$NKX3A_01	c3.tft	CADWELL_ATG16L1_TARGETS_UP	c2.cgp	0.7999	0.0165	0.7833	2.3136e-10
V$CEBPDELTA_Q6	c3.tft	BARIS_THYROID_CANCER_DN	c2.cgp	-0.8011	-0.0179	0.7833	2.3136e-10
KORKOLA_CORRELATED_WITH_POU5F1	c2.cgp	LOPES_METHYLATED_IN_COLON_CANCER_UP	c2.cgp	0.7835	0.0003	0.7832	0
NOTCH_DN.V1_DN	c6	chr4q28	c1	0.8049	-0.0216	0.7832	0
ABRAMSON_INTERACT_WITH_AIRE	c2.cgp	NING_CHRONIC_OBSTRUCTIVE_PULMONARY_DISEASE_DN	c2.cgp	0.7958	0.0127	0.783	2.3136e-10
ZWANG_DOWN_BY_2ND_EGF_PULSE	c2.cgp	SATO_SILENCED_BY_METHYLATION_IN_PANCREATIC_CANCER_1	c2.cgp	0.8019	0.0188	0.783	0
SATO_SILENCED_BY_METHYLATION_IN_PANCREATIC_CANCER_1	c2.cgp	BENPORATH_ES_2	c2.cgp	0.8104	0.0276	0.7828	2.3136e-10
RESPONSE_TO_EXTERNAL_STIMULUS	c5	JIANG_HYPOXIA_NORMAL	c2.cgp	-0.8318	0.049	0.7828	2.3136e-10
V$HNF3ALPHA_Q6	c3.tft	NING_CHRONIC_OBSTRUCTIVE_PULMONARY_DISEASE_UP	c2.cgp	-0.7871	0.0043	0.7828	0
V$COREBINDINGFACTOR_Q6	c3.tft	IIZUKA_LIVER_CANCER_PROGRESSION_L0_L1_DN	c2.cgp	-0.8042	-0.0216	0.7827	0
MCCABE_BOUND_BY_HOXC6	c2.cgp	SPIELMAN_LYMPHOBLAST_EUROPEAN_VS_ASIAN_UP	c2.cgp	-0.7967	-0.0142	0.7825	0
RESPONSE_TO_EXTERNAL_STIMULUS	c5	CERVERA_SDHB_TARGETS_1_DN	c2.cgp	0.8657	0.0831	0.7825	0
ZHANG_PROLIFERATING_VS_QUIESCENT	c2.cgp	MOHANKUMAR_TLX1_TARGETS_DN	c2.cgp	-0.8219	-0.0396	0.7823	0
PEDRIOLI_MIR31_TARGETS_DN	c2.cgp	AKL_HTLV1_INFECTION_UP	c2.cgp	-0.7837	0.0015	0.7822	2.3136e-10
CELL_FRACTION	c5	BARIS_THYROID_CANCER_DN	c2.cgp	-0.8098	-0.0277	0.7821	0
DAIRKEE_CANCER_PRONE_RESPONSE_BPA_E2	c2.cgp	SHETH_LIVER_CANCER_VS_TXNIP_LOSS_PAM4	c2.cgp	-0.8115	-0.0295	0.782	0
ZHOU_TNF_SIGNALING_30MIN	c2.cgp	SCHLESINGER_METHYLATED_DE_NOVO_IN_CANCER	c2.cgp	-0.7855	0.0035	0.7819	0
TGGNNNNNNKCCAR_UNKNOWN	c3.tft	CHAUHAN_RESPONSE_TO_METHOXYESTRADIOL_DN	c2.cgp	-0.8154	-0.0334	0.7819	2.3136e-10
REN_ALVEOLAR_RHABDOMYOSARCOMA_UP	c2.cgp	CORRE_MULTIPLE_MYELOMA_UP	c2.cgp	0.7986	-0.0168	0.7818	0
CHIANG_LIVER_CANCER_SUBCLASS_PROLIFERATION_DN	c2.cgp	CADWELL_ATG16L1_TARGETS_UP	c2.cgp	0.862	0.0802	0.7818	0
SYATTGTG_UNKNOWN	c3.tft	MODY_HIPPOCAMPUS_PRENATAL	c2.cgp	-0.7905	-0.0087	0.7818	0
RGAGGAARY_V$PU1_Q6	c3.tft	HIRSCH_CELLULAR_TRANSFORMATION_SIGNATURE_DN	c2.cgp	-0.7943	0.0124	0.7818	0
ZWANG_DOWN_BY_2ND_EGF_PULSE	c2.cgp	IRITANI_MAD1_TARGETS_DN	c2.cgp	-0.812	-0.0303	0.7817	0
PRC2_EZH2_UP.V1_UP	c6	SU_THYMUS	c2.cgp	0.7826	-0.001	0.7817	2.3136e-10
V$ARP1_01	c3.tft	chr4q28	c1	0.7902	-0.0087	0.7815	0
V$GRE_C	c3.tft	TOOKER_GEMCITABINE_RESISTANCE_UP	c2.cgp	-0.8067	-0.0252	0.7815	0
V$GRE_C	c3.tft	BOUDOUKHA_BOUND_BY_IGF2BP2	c2.cgp	-0.7957	-0.0141	0.7815	0
V$NRSF_01	c3.tft	BOSCO_ALLERGEN_INDUCED_TH2_ASSOCIATED_MODULE	c2.cgp	0.7863	0.0048	0.7815	0
SESTO_RESPONSE_TO_UV_C6	c2.cgp	CORRE_MULTIPLE_MYELOMA_UP	c2.cgp	-0.83	-0.0487	0.7814	2.3136e-10
CHAUHAN_RESPONSE_TO_METHOXYESTRADIOL_DN	c2.cgp	OSADA_ASCL1_TARGETS_UP	c2.cgp	-0.8651	-0.0838	0.7813	0
MEISSNER_BRAIN_HCP_WITH_H3_UNMETHYLATED	c2.cgp	CADWELL_ATG16L1_TARGETS_UP	c2.cgp	0.8418	0.0605	0.7813	0
V$STAT5B_01	c3.tft	FAELT_B_CLL_WITH_VH3_21_DN	c2.cgp	-0.788	0.0067	0.7813	2.3136e-10
LIM_MAMMARY_LUMINAL_MATURE_UP	c2.cgp	CADWELL_ATG16L1_TARGETS_UP	c2.cgp	0.8023	0.0211	0.7812	0
ALK_DN.V1_UP	c6	chr4q28	c1	0.7954	-0.0141	0.7812	0
LOPES_METHYLATED_IN_COLON_CANCER_UP	c2.cgp	NING_CHRONIC_OBSTRUCTIVE_PULMONARY_DISEASE_DN	c2.cgp	-0.8164	-0.0353	0.7811	2.3136e-10
DAIRKEE_CANCER_PRONE_RESPONSE_BPA_E2	c2.cgp	chr17p11	c1	-0.7825	-0.0015	0.781	2.3136e-10
IIZUKA_LIVER_CANCER_PROGRESSION_L0_L1_DN	c2.cgp	CORRE_MULTIPLE_MYELOMA_UP	c2.cgp	-0.8057	-0.0247	0.7809	2.3136e-10
BRUINS_UVC_RESPONSE_VIA_TP53_GROUP_D	c2.cgp	OSMAN_BLADDER_CANCER_DN	c2.cgp	-0.8129	0.032	0.7809	2.3136e-10
ZWANG_DOWN_BY_2ND_EGF_PULSE	c2.cgp	TORCHIA_TARGETS_OF_EWSR1_FLI1_FUSION_UP	c2.cgp	0.8012	0.0204	0.7807	0
REGULATION_OF_IMMUNE_SYSTEM_PROCESS	c5	WATTEL_AUTONOMOUS_THYROID_ADENOMA_UP	c2.cgp	0.8214	-0.0409	0.7806	2.3136e-10
RESPONSE_TO_EXTERNAL_STIMULUS	c5	KARLSSON_TGFB1_TARGETS_DN	c2.cgp	-0.7977	0.0171	0.7805	0
V$GATA1_03	c3.tft	SABATES_COLORECTAL_ADENOMA_UP	c2.cgp	0.8052	0.0247	0.7805	2.3136e-10
V$AML_Q6	c3.tft	BARIS_THYROID_CANCER_DN	c2.cgp	-0.7947	0.0143	0.7804	0
ZAMORA_NOS2_TARGETS_DN	c2.cgp	CORRE_MULTIPLE_MYELOMA_UP	c2.cgp	-0.7901	0.0099	0.7803	2.3136e-10
RGAGGAARY_V$PU1_Q6	c3.tft	CERVERA_SDHB_TARGETS_1_DN	c2.cgp	0.8072	0.027	0.7802	0
V$PAX_Q6	c3.tft	LEI_MYB_TARGETS	c2.cgp	-0.7927	0.0126	0.7801	0
GRADE_COLON_AND_RECTAL_CANCER_DN	c2.cgp	BARIS_THYROID_CANCER_DN	c2.cgp	-0.7894	-0.0094	0.78	0
ROME_INSULIN_TARGETS_IN_MUSCLE_UP	c2.cgp	HSIAO_LIVER_SPECIFIC_GENES	c2.cgp	-0.8429	-0.063	0.78	2.3136e-10
V$FOXO1_02	c3.tft	NING_CHRONIC_OBSTRUCTIVE_PULMONARY_DISEASE_DN	c2.cgp	-0.8068	-0.0269	0.7799	2.3136e-10
V$TATA_C	c3.tft	NING_CHRONIC_OBSTRUCTIVE_PULMONARY_DISEASE_DN	c2.cgp	-0.7881	0.0083	0.7798	0
V$FREAC3_01	c3.tft	NING_CHRONIC_OBSTRUCTIVE_PULMONARY_DISEASE_UP	c2.cgp	-0.8147	0.0349	0.7798	0
DCA_UP.V1_DN	c6	CORRE_MULTIPLE_MYELOMA_UP	c2.cgp	0.7968	0.0172	0.7797	2.3136e-10
LEIN_NEURON_MARKERS	c2.cgp	BENPORATH_ES_2	c2.cgp	0.8	-0.0204	0.7796	0
V$HMEF2_Q6	c3.tft	NING_CHRONIC_OBSTRUCTIVE_PULMONARY_DISEASE_DN	c2.cgp	-0.8331	-0.0535	0.7796	0
PEDRIOLI_MIR31_TARGETS_DN	c2.cgp	ZHOU_TNF_SIGNALING_30MIN	c2.cgp	-0.804	0.0245	0.7795	0
V$GRE_C	c3.tft	TAKAO_RESPONSE_TO_UVB_RADIATION_DN	c2.cgp	-0.8301	-0.0506	0.7795	2.3136e-10
XU_GH1_EXOGENOUS_TARGETS_DN	c2.cgp	OSMAN_BLADDER_CANCER_DN	c2.cgp	-0.7936	-0.0142	0.7794	0
V$S8_01	c3.tft	REGULATION_OF_IMMUNE_SYSTEM_PROCESS	c5	0.8427	0.0633	0.7794	2.3136e-10
V$GRE_C	c3.tft	ZHANG_PROLIFERATING_VS_QUIESCENT	c2.cgp	-0.7992	0.0198	0.7794	2.3136e-10
REGULATION_OF_IMMUNE_SYSTEM_PROCESS	c5	AFFAR_YY1_TARGETS_UP	c2.cgp	0.7876	0.0083	0.7793	2.3136e-10
V$PAX_Q6	c3.tft	SESTO_RESPONSE_TO_UV_C8	c2.cgp	-0.7932	-0.014	0.7793	2.3136e-10
NFE2L2.V2	c6	DURAND_STROMA_MAX_UP	c2.cgp	0.7815	0.0024	0.7792	0
V$TAL1ALPHAE47_01	c3.tft	IGLESIAS_E2F_TARGETS_UP	c2.cgp	-0.7848	-0.0055	0.7792	0
BRUINS_UVC_RESPONSE_VIA_TP53_GROUP_D	c2.cgp	ZUCCHI_METASTASIS_DN	c2.cgp	-0.8174	-0.0384	0.779	0
ATM_DN.V1_UP	c6	chr4q28	c1	0.8154	0.0364	0.779	2.3136e-10
SNF5_DN.V1_DN	c6	JIANG_HYPOXIA_NORMAL	c2.cgp	-0.879	-0.1	0.779	0
V$RP58_01	c3.tft	ZHANG_PROLIFERATING_VS_QUIESCENT	c2.cgp	-0.8102	-0.0312	0.779	0
V$COREBINDINGFACTOR_Q6	c3.tft	ZHOU_TNF_SIGNALING_4HR	c2.cgp	-0.7971	0.0181	0.779	2.3136e-10
BOYAULT_LIVER_CANCER_SUBCLASS_G123_DN	c2.cgp	YEGNASUBRAMANIAN_PROSTATE_CANCER	c2.cgp	0.7841	0.0052	0.7789	2.3136e-10
PKCA_DN.V1_DN	c6	KENNY_CTNNB1_TARGETS_DN	c2.cgp	-0.7889	-0.01	0.7789	0
GGATTA_V$PITX2_Q2	c3.tft	REGULATION_OF_IMMUNE_SYSTEM_PROCESS	c5	0.7924	-0.0135	0.7789	0
CHAUHAN_RESPONSE_TO_METHOXYESTRADIOL_DN	c2.cgp	CORRE_MULTIPLE_MYELOMA_UP	c2.cgp	-0.8267	0.0479	0.7788	0
PRC1_BMI_UP.V1_DN	c6	CADWELL_ATG16L1_TARGETS_UP	c2.cgp	0.8986	0.1198	0.7788	0
V$OCT_C	c3.tft	chr4q28	c1	0.7912	0.0124	0.7788	2.3136e-10
FLECHNER_PBL_KIDNEY_TRANSPLANT_OK_VS_DONOR_UP	c2.cgp	CORRE_MULTIPLE_MYELOMA_UP	c2.cgp	-0.8417	-0.063	0.7787	0
MYC_UP.V1_DN	c6	ZUCCHI_METASTASIS_DN	c2.cgp	-0.7793	0.0006	0.7787	2.3136e-10
PEDRIOLI_MIR31_TARGETS_DN	c2.cgp	MEISSNER_NPC_HCP_WITH_H3K27ME3	c2.cgp	0.811	0.0325	0.7786	0
PKCA_DN.V1_DN	c6	ZHOU_TNF_SIGNALING_4HR	c2.cgp	-0.8622	-0.0837	0.7785	0
IRITANI_MAD1_TARGETS_DN	c2.cgp	NING_CHRONIC_OBSTRUCTIVE_PULMONARY_DISEASE_DN	c2.cgp	0.8379	0.0596	0.7783	0
PRC2_EZH2_UP.V1_UP	c6	ACEVEDO_LIVER_CANCER_WITH_H3K27ME3_UP	c2.cgp	0.7877	0.0094	0.7783	0
V$GRE_C	c3.tft	ZUCCHI_METASTASIS_UP	c2.cgp	-0.7875	-0.0091	0.7783	0
TTAYRTAA_V$E4BP4_01	c3.tft	NING_CHRONIC_OBSTRUCTIVE_PULMONARY_DISEASE_UP	c2.cgp	-0.8087	-0.0306	0.7781	0
MALONEY_RESPONSE_TO_17AAG_UP	c2.cgp	MOREAUX_MULTIPLE_MYELOMA_BY_TACI_UP	c2.cgp	-0.7861	-0.0081	0.778	0
HOSHIDA_LIVER_CANCER_LATE_RECURRENCE_DN	c2.cgp	JI_RESPONSE_TO_FSH_UP	c2.cgp	-0.7871	0.0092	0.778	0
LABBE_WNT3A_TARGETS_DN	c2.cgp	LEI_MYB_TARGETS	c2.cgp	-0.7936	-0.0157	0.7779	0
CELL_FRACTION	c5	JIANG_HYPOXIA_VIA_VHL	c2.cgp	-0.7982	-0.0203	0.7779	2.3136e-10
BROWNE_HCMV_INFECTION_1HR_DN	c2.cgp	DANG_MYC_TARGETS_UP	c2.cgp	-0.7818	-0.004	0.7778	2.3136e-10
HAHTOLA_MYCOSIS_FUNGOIDES_SKIN_UP	c2.cgp	SABATES_COLORECTAL_ADENOMA_DN	c2.cgp	-0.8214	-0.0436	0.7777	0
RACCACAR_V$AML_Q6	c3.tft	SRC_UP.V1_DN	c6	0.8013	0.0236	0.7777	0
POMEROY_MEDULLOBLASTOMA_PROGNOSIS_DN	c2.cgp	NING_CHRONIC_OBSTRUCTIVE_PULMONARY_DISEASE_DN	c2.cgp	0.8294	0.0519	0.7776	0
SATO_SILENCED_BY_METHYLATION_IN_PANCREATIC_CANCER_1	c2.cgp	ZUCCHI_METASTASIS_DN	c2.cgp	-0.7935	-0.0159	0.7776	0
PRC2_EZH2_UP.V1_UP	c6	WANG_TUMOR_INVASIVENESS_UP	c2.cgp	-0.8005	0.023	0.7776	2.3136e-10
CELL_FRACTION	c5	MALONEY_RESPONSE_TO_17AAG_UP	c2.cgp	-0.8111	0.0336	0.7775	0
NEUROTRANSMITTER_BINDING	c5	BOYLAN_MULTIPLE_MYELOMA_C_D_DN	c2.cgp	0.7915	-0.0141	0.7774	0
PRC2_EZH2_UP.V1_DN	c6	LEE_AGING_NEOCORTEX_UP	c2.cgp	-0.7875	-0.01	0.7774	2.3136e-10
HOSHIDA_LIVER_CANCER_SUBCLASS_S2	c2.cgp	WOO_LIVER_CANCER_RECURRENCE_DN	c2.cgp	-0.8184	-0.041	0.7773	0
V$MYOD_Q6	c3.tft	CORRE_MULTIPLE_MYELOMA_UP	c2.cgp	0.7973	0.02	0.7773	0
V$RORA1_01	c3.tft	CADWELL_ATG16L1_TARGETS_UP	c2.cgp	0.8019	0.0247	0.7772	2.3136e-10
ARGGGTTAA_UNKNOWN	c3.tft	CHAUHAN_RESPONSE_TO_METHOXYESTRADIOL_DN	c2.cgp	-0.8189	-0.0417	0.7772	0
SHEDDEN_LUNG_CANCER_GOOD_SURVIVAL_A12	c2.cgp	BENPORATH_ES_2	c2.cgp	0.8338	0.0567	0.7771	0
JNK_DN.V1_DN	c6	MALONEY_RESPONSE_TO_17AAG_UP	c2.cgp	-0.7977	0.0205	0.7771	0
NFE2L2.V2	c6	NEWMAN_ERCC6_TARGETS_DN	c2.cgp	0.7904	0.0135	0.7769	0
REGULATION_OF_IMMUNE_SYSTEM_PROCESS	c5	BAE_BRCA1_TARGETS_UP	c2.cgp	-0.8145	-0.0378	0.7768	0
V$AP1_01	c3.tft	FLECHNER_PBL_KIDNEY_TRANSPLANT_OK_VS_DONOR_UP	c2.cgp	-0.7898	0.013	0.7768	0
REGULATION_OF_CELL_DIFFERENTIATION	c5	NING_CHRONIC_OBSTRUCTIVE_PULMONARY_DISEASE_DN	c2.cgp	-0.8292	-0.0526	0.7767	0
ACEVEDO_LIVER_CANCER_WITH_H3K27ME3_UP	c2.cgp	YEGNASUBRAMANIAN_PROSTATE_CANCER	c2.cgp	0.8232	-0.0466	0.7766	0
BRUINS_UVC_RESPONSE_VIA_TP53_GROUP_D	c2.cgp	GNATENKO_PLATELET_SIGNATURE	c2.cgp	-0.8195	0.0429	0.7766	0
MIKKELSEN_MEF_HCP_WITH_H3K27ME3	c2.cgp	CADWELL_ATG16L1_TARGETS_UP	c2.cgp	0.9053	0.1288	0.7765	0
V$GRE_C	c3.tft	MALONEY_RESPONSE_TO_17AAG_UP	c2.cgp	-0.7923	-0.0159	0.7765	0
V$TCF11_01	c3.tft	NING_CHRONIC_OBSTRUCTIVE_PULMONARY_DISEASE_UP	c2.cgp	-0.8343	-0.0578	0.7765	0
TTCYNRGAA_V$STAT5B_01	c3.tft	ZWANG_DOWN_BY_2ND_EGF_PULSE	c2.cgp	0.7887	0.0122	0.7765	2.3136e-10
HATADA_METHYLATED_IN_LUNG_CANCER_UP	c2.cgp	chr4q28	c1	0.7887	0.0123	0.7764	0
SATO_SILENCED_BY_METHYLATION_IN_PANCREATIC_CANCER_1	c2.cgp	NING_CHRONIC_OBSTRUCTIVE_PULMONARY_DISEASE_DN	c2.cgp	-0.8298	-0.0534	0.7764	0
KIM_BIPOLAR_DISORDER_OLIGODENDROCYTE_DENSITY_CORR_DN	c2.cgp	CORRE_MULTIPLE_MYELOMA_UP	c2.cgp	0.7787	0.0024	0.7764	0
DIGESTION	c5	BOSCO_ALLERGEN_INDUCED_TH2_ASSOCIATED_MODULE	c2.cgp	0.7882	0.0119	0.7764	2.3136e-10
DIGESTION	c5	CHYLA_CBFA2T3_TARGETS_UP	c2.cgp	0.8614	0.0851	0.7763	0
V$CEBP_Q3	c3.tft	FLOTHO_PEDIATRIC_ALL_THERAPY_RESPONSE_UP	c2.cgp	-0.7766	-0.0003	0.7763	0
RECEPTOR_COMPLEX	c5	CERVERA_SDHB_TARGETS_1_DN	c2.cgp	0.8569	0.0808	0.7762	0
V$NFKB_Q6	c3.tft	NING_CHRONIC_OBSTRUCTIVE_PULMONARY_DISEASE_DN	c2.cgp	-0.793	-0.0169	0.7761	0
V$GRE_C	c3.tft	ROME_INSULIN_TARGETS_IN_MUSCLE_UP	c2.cgp	-0.7945	-0.0184	0.7761	0
CHYLA_CBFA2T3_TARGETS_UP	c2.cgp	MARTINEZ_RESPONSE_TO_TRABECTEDIN_UP	c2.cgp	-0.801	0.025	0.776	2.3136e-10
DI___TRI_VALENT_INORGANIC_CATION_TRANSPORT	c5	CADWELL_ATG16L1_TARGETS_UP	c2.cgp	0.8483	0.0723	0.776	0
V$COUP_01	c3.tft	SENGUPTA_NASOPHARYNGEAL_CARCINOMA_WITH_LMP1_DN	c2.cgp	0.8033	0.0273	0.776	0
V$COREBINDINGFACTOR_Q6	c3.tft	ZHOU_TNF_SIGNALING_30MIN	c2.cgp	-0.8127	0.0367	0.776	0
V$AML_Q6	c3.tft	PRC2_EZH2_UP.V1_UP	c6	0.7953	0.0193	0.776	0
V$FOXO3_01	c3.tft	NING_CHRONIC_OBSTRUCTIVE_PULMONARY_DISEASE_DN	c2.cgp	-0.818	-0.0422	0.7758	0
AFFAR_YY1_TARGETS_UP	c2.cgp	PARK_HSC_AND_MULTIPOTENT_PROGENITORS	c2.cgp	-0.7945	-0.019	0.7755	0
YAUCH_HEDGEHOG_SIGNALING_PARACRINE_UP	c2.cgp	CADWELL_ATG16L1_TARGETS_UP	c2.cgp	0.8322	0.0567	0.7755	0
PRC2_EZH2_UP.V1_UP	c6	OSADA_ASCL1_TARGETS_UP	c2.cgp	0.8223	0.0469	0.7755	2.3136e-10
HOSHIDA_LIVER_CANCER_LATE_RECURRENCE_DN	c2.cgp	MODY_HIPPOCAMPUS_PRENATAL	c2.cgp	-0.7943	0.0191	0.7752	0
TORCHIA_TARGETS_OF_EWSR1_FLI1_FUSION_UP	c2.cgp	OSMAN_BLADDER_CANCER_DN	c2.cgp	-0.7779	0.0026	0.7752	0
RAMASWAMY_METASTASIS_DN	c2.cgp	NING_CHRONIC_OBSTRUCTIVE_PULMONARY_DISEASE_DN	c2.cgp	-0.7787	-0.0036	0.7751	0
APRELIKOVA_BRCA1_TARGETS	c2.cgp	chr4q28	c1	-0.7779	-0.0027	0.7751	0
MCCABE_BOUND_BY_HOXC6	c2.cgp	JI_RESPONSE_TO_FSH_UP	c2.cgp	-0.8202	-0.0451	0.7751	2.3136e-10
PTEN_DN.V2_UP	c6	ZUCCHI_METASTASIS_DN	c2.cgp	-0.7771	-0.0021	0.775	0
V$ARP1_01	c3.tft	NING_CHRONIC_OBSTRUCTIVE_PULMONARY_DISEASE_UP	c2.cgp	-0.8201	-0.0451	0.775	0
V$FOXO4_02	c3.tft	SABATES_COLORECTAL_ADENOMA_UP	c2.cgp	0.7798	0.0049	0.775	0
MALONEY_RESPONSE_TO_17AAG_UP	c2.cgp	KAYO_AGING_MUSCLE_UP	c2.cgp	-0.7761	0.0012	0.7749	2.3136e-10
JOHNSTONE_PARVB_TARGETS_2_UP	c2.cgp	CAIRO_HEPATOBLASTOMA_DN	c2.cgp	-0.7808	-0.0059	0.7749	0
TANAKA_METHYLATED_IN_ESOPHAGEAL_CARCINOMA	c2.cgp	VECCHI_GASTRIC_CANCER_EARLY_DN	c2.cgp	0.7938	0.019	0.7748	0
V$CDX2_Q5	c3.tft	SRC_UP.V1_DN	c6	0.798	0.0232	0.7748	0
OSADA_ASCL1_TARGETS_UP	c2.cgp	ZHOU_TNF_SIGNALING_30MIN	c2.cgp	-0.7794	-0.0046	0.7747	0
CHYLA_CBFA2T3_TARGETS_UP	c2.cgp	TAKAO_RESPONSE_TO_UVB_RADIATION_DN	c2.cgp	-0.7752	0.0005	0.7747	0
WANG_MLL_TARGETS	c2.cgp	CHAUHAN_RESPONSE_TO_METHOXYESTRADIOL_DN	c2.cgp	-0.809	0.0344	0.7747	2.3136e-10
PTEN_DN.V2_UP	c6	APRELIKOVA_BRCA1_TARGETS	c2.cgp	-0.8187	-0.0439	0.7747	2.3136e-10
SU_PLACENTA	c2.cgp	chr4q28	c1	0.778	0.0034	0.7746	0
REGULATION_OF_IMMUNE_SYSTEM_PROCESS	c5	GAL_LEUKEMIC_STEM_CELL_UP	c2.cgp	0.7947	0.0201	0.7746	0
PKCA_DN.V1_DN	c6	MARTINEZ_RESPONSE_TO_TRABECTEDIN_UP	c2.cgp	-0.8753	-0.1007	0.7746	0
KAAB_FAILED_HEART_ATRIUM_DN	c2.cgp	SHETH_LIVER_CANCER_VS_TXNIP_LOSS_PAM4	c2.cgp	-0.7752	-0.0007	0.7745	2.3136e-10
BRUINS_UVC_RESPONSE_VIA_TP53_GROUP_D	c2.cgp	PROVENZANI_METASTASIS_DN	c2.cgp	-0.8275	-0.053	0.7745	0
V$AREB6_04	c3.tft	GNATENKO_PLATELET_SIGNATURE	c2.cgp	-0.7804	0.0059	0.7745	0
HSIAO_LIVER_SPECIFIC_GENES	c2.cgp	DOANE_RESPONSE_TO_ANDROGEN_UP	c2.cgp	0.8018	0.0274	0.7744	0
REGULATION_OF_IMMUNE_SYSTEM_PROCESS	c5	DITTMER_PTHLH_TARGETS_DN	c2.cgp	-0.7974	-0.023	0.7744	0
HEDENFALK_BREAST_CANCER_HEREDITARY_VS_SPORADIC	c2.cgp	chr4q28	c1	-0.7993	0.025	0.7743	2.3136e-10
TORCHIA_TARGETS_OF_EWSR1_FLI1_FUSION_UP	c2.cgp	ZAMORA_NOS2_TARGETS_DN	c2.cgp	-0.7753	-0.001	0.7743	0
ALK_DN.V1_UP	c6	IGLESIAS_E2F_TARGETS_UP	c2.cgp	-0.7853	0.011	0.7743	2.3136e-10
V$NF1_Q6	c3.tft	POMEROY_MEDULLOBLASTOMA_PROGNOSIS_DN	c2.cgp	-0.799	-0.0247	0.7743	2.3136e-10
RESPONSE_TO_EXTERNAL_STIMULUS	c5	BROWNE_HCMV_INFECTION_1HR_DN	c2.cgp	0.8012	0.027	0.7742	0
EBAUER_TARGETS_OF_PAX3_FOXO1_FUSION_UP	c2.cgp	BARIS_THYROID_CANCER_DN	c2.cgp	-0.7742	-0.0001	0.7741	0
MIKKELSEN_IPS_LCP_WITH_H3K4ME3	c2.cgp	KENNY_CTNNB1_TARGETS_DN	c2.cgp	-0.8048	-0.0306	0.7741	0
SRC_UP.V1_DN	c6	RAHMAN_TP53_TARGETS_PHOSPHORYLATED	c2.cgp	-0.7884	0.0145	0.7739	0
PKCA_DN.V1_DN	c6	APRELIKOVA_BRCA1_TARGETS	c2.cgp	-0.8455	-0.0717	0.7738	2.3136e-10
WANG_TUMOR_INVASIVENESS_DN	c2.cgp	chr4q28	c1	-0.7805	-0.0068	0.7737	0
CELL_MIGRATION	c5	TAKAO_RESPONSE_TO_UVB_RADIATION_DN	c2.cgp	-0.7993	-0.0257	0.7736	2.3136e-10
LOPES_METHYLATED_IN_COLON_CANCER_UP	c2.cgp	JI_RESPONSE_TO_FSH_UP	c2.cgp	-0.7927	0.0192	0.7735	0
MIKKELSEN_MEF_ICP_WITH_H3K27ME3	c2.cgp	BOYLAN_MULTIPLE_MYELOMA_C_D_DN	c2.cgp	0.7813	0.0078	0.7735	2.3136e-10
TORCHIA_TARGETS_OF_EWSR1_FLI1_FUSION_UP	c2.cgp	CHIBA_RESPONSE_TO_TSA	c2.cgp	-0.7842	0.0107	0.7735	0
WANG_MLL_TARGETS	c2.cgp	ZHOU_TNF_SIGNALING_30MIN	c2.cgp	-0.8145	-0.041	0.7735	0
V$E12_Q6	c3.tft	NING_CHRONIC_OBSTRUCTIVE_PULMONARY_DISEASE_UP	c2.cgp	-0.8215	-0.0479	0.7735	0
SU_LIVER	c2.cgp	LIAN_LIPA_TARGETS_6M	c2.cgp	0.7786	-0.0053	0.7734	0
SNF5_DN.V1_DN	c6	JOHNSTONE_PARVB_TARGETS_2_UP	c2.cgp	-0.7863	-0.0129	0.7734	0
CAGNWMCNNNGAC_UNKNOWN	c3.tft	CORRE_MULTIPLE_MYELOMA_UP	c2.cgp	0.7977	-0.0244	0.7733	0
V$LMO2COM_02	c3.tft	SRC_UP.V1_DN	c6	0.7959	-0.0225	0.7733	2.3136e-10
V$FOXO4_02	c3.tft	NING_CHRONIC_OBSTRUCTIVE_PULMONARY_DISEASE_DN	c2.cgp	-0.8558	-0.0826	0.7732	0
MODY_HIPPOCAMPUS_PRENATAL	c2.cgp	CERVERA_SDHB_TARGETS_1_DN	c2.cgp	-0.7737	0.0005	0.7731	0
RGTTAMWNATT_V$HNF1_01	c3.tft	CHYLA_CBFA2T3_TARGETS_UP	c2.cgp	0.8482	0.0751	0.7731	0
CHAUHAN_RESPONSE_TO_METHOXYESTRADIOL_DN	c2.cgp	chr17p11	c1	-0.7834	-0.0104	0.773	2.3136e-10
CHYLA_CBFA2T3_TARGETS_UP	c2.cgp	KYNG_WERNER_SYNDROM_AND_NORMAL_AGING_DN	c2.cgp	-0.8068	-0.0338	0.773	0
MARTINEZ_RESPONSE_TO_TRABECTEDIN_UP	c2.cgp	chr4q28	c1	-0.7848	0.0119	0.7729	0
LIM_MAMMARY_LUMINAL_MATURE_UP	c2.cgp	PEDRIOLI_MIR31_TARGETS_DN	c2.cgp	0.8035	0.0306	0.7729	0
KRAS.KIDNEY_UP.V1_UP	c6	JI_RESPONSE_TO_FSH_UP	c2.cgp	-0.846	-0.0732	0.7729	0
CERVERA_SDHB_TARGETS_1_DN	c2.cgp	DEBOSSCHER_NFKB_TARGETS_REPRESSED_BY_GLUCOCORTICOIDS	c2.cgp	0.7813	0.0085	0.7728	0
HSIAO_LIVER_SPECIFIC_GENES	c2.cgp	SCHAEFFER_PROSTATE_DEVELOPMENT_AND_CANCER_BOX4_DN	c2.cgp	-0.8733	-0.1005	0.7728	0
CELL_MIGRATION	c5	JOHANSSON_GLIOMAGENESIS_BY_PDGFB_UP	c2.cgp	-0.7784	0.0056	0.7728	2.3136e-10
TGCTGAY_UNKNOWN	c3.tft	SRC_UP.V1_DN	c6	0.7754	0.0025	0.7728	2.3136e-10
SU_PLACENTA	c2.cgp	CORRE_MULTIPLE_MYELOMA_UP	c2.cgp	0.7858	0.0132	0.7726	0
NFE2L2.V2	c6	CHYLA_CBFA2T3_TARGETS_UP	c2.cgp	0.8728	0.1002	0.7726	0
V$HNF1_01	c3.tft	REGULATION_OF_IMMUNE_SYSTEM_PROCESS	c5	0.8596	0.087	0.7726	0
RGTTAMWNATT_V$HNF1_01	c3.tft	HOSHIDA_LIVER_CANCER_SUBCLASS_S2	c2.cgp	-0.7968	-0.0242	0.7726	2.3136e-10
WANG_MLL_TARGETS	c2.cgp	SCHAEFFER_PROSTATE_DEVELOPMENT_AND_CANCER_BOX4_DN	c2.cgp	-0.7757	0.0031	0.7725	0
V$OCT1_03	c3.tft	NING_CHRONIC_OBSTRUCTIVE_PULMONARY_DISEASE_DN	c2.cgp	-0.788	-0.0155	0.7725	0
V$CDX2_Q5	c3.tft	NING_CHRONIC_OBSTRUCTIVE_PULMONARY_DISEASE_DN	c2.cgp	-0.8421	-0.0696	0.7725	0
V$GATA_Q6	c3.tft	chr4q28	c1	0.8271	0.0548	0.7724	2.3136e-10
KUROZUMI_RESPONSE_TO_ONCOCYTIC_VIRUS_AND_CYCLIC_RGD	c2.cgp	CERVERA_SDHB_TARGETS_1_DN	c2.cgp	0.8362	0.0639	0.7723	0
CELL_FRACTION	c5	DAIRKEE_CANCER_PRONE_RESPONSE_BPA_E2	c2.cgp	-0.8276	-0.0553	0.7723	0
CELL_FRACTION	c5	LEI_MYB_TARGETS	c2.cgp	-0.7762	0.004	0.7722	2.3136e-10
V$MEF2_01	c3.tft	chr4q28	c1	0.7747	-0.0024	0.7722	0
OSADA_ASCL1_TARGETS_UP	c2.cgp	BAELDE_DIABETIC_NEPHROPATHY_DN	c2.cgp	-0.8117	-0.0396	0.7721	0
V$STAT4_01	c3.tft	MALONEY_RESPONSE_TO_17AAG_UP	c2.cgp	-0.775	0.003	0.772	0
FEEDING_BEHAVIOR	c5	CHYLA_CBFA2T3_TARGETS_UP	c2.cgp	0.849	0.0771	0.7719	0
LEE_AGING_NEOCORTEX_UP	c2.cgp	SABATES_COLORECTAL_ADENOMA_DN	c2.cgp	-0.7863	-0.0146	0.7718	2.3136e-10
V$PAX_Q6	c3.tft	NING_CHRONIC_OBSTRUCTIVE_PULMONARY_DISEASE_UP	c2.cgp	-0.8105	0.0387	0.7718	0
V$GR_Q6_01	c3.tft	WIERENGA_PML_INTERACTOME	c2.cgp	-0.8289	-0.0571	0.7718	2.3136e-10
V$E12_Q6	c3.tft	SRC_UP.V1_DN	c6	0.774	-0.0023	0.7717	2.3136e-10
REGULATION_OF_IMMUNE_SYSTEM_PROCESS	c5	MARTINEZ_RESPONSE_TO_TRABECTEDIN_UP	c2.cgp	-0.7982	-0.0267	0.7716	0
HEMATOPOIETIN_INTERFERON_CLASSD200_DOMAIN_CYTOKINE_RECEPTOR_BINDING	c5	CADWELL_ATG16L1_TARGETS_UP	c2.cgp	0.8661	0.0945	0.7716	2.3136e-10
PYEON_CANCER_HEAD_AND_NECK_VS_CERVICAL_DN	c2.cgp	BARIS_THYROID_CANCER_DN	c2.cgp	-0.8455	-0.074	0.7715	0
V$AREB6_02	c3.tft	POMEROY_MEDULLOBLASTOMA_PROGNOSIS_DN	c2.cgp	-0.7873	0.016	0.7714	0
RGTTAMWNATT_V$HNF1_01	c3.tft	BOSCO_TH1_CYTOTOXIC_MODULE	c2.cgp	0.7787	-0.0072	0.7714	2.3136e-10
MATZUK_SPERMATOZOA	c2.cgp	GAZDA_DIAMOND_BLACKFAN_ANEMIA_MYELOID_DN	c2.cgp	-0.7857	-0.0144	0.7713	0
CHYLA_CBFA2T3_TARGETS_UP	c2.cgp	SESTO_RESPONSE_TO_UV_C6	c2.cgp	-0.8067	-0.0354	0.7713	0
V$TCF4_Q5	c3.tft	chr4q28	c1	0.7737	0.0024	0.7713	2.3136e-10
OHGUCHI_LIVER_HNF4A_TARGETS_DN	c2.cgp	BHATTACHARYA_EMBRYONIC_STEM_CELL	c2.cgp	-0.7845	-0.0133	0.7712	0
GENERATION_OF_A_SIGNAL_INVOLVED_IN_CELL_CELL_SIGNALING	c5	BOSCO_TH1_CYTOTOXIC_MODULE	c2.cgp	0.7749	-0.0037	0.7712	0
TTCYNRGAA_V$STAT5B_01	c3.tft	ZHANG_PROLIFERATING_VS_QUIESCENT	c2.cgp	-0.8218	-0.0506	0.7712	0
HORMONE_ACTIVITY	c5	chr4q28	c1	0.8051	0.034	0.7711	0
V$CHX10_01	c3.tft	NING_CHRONIC_OBSTRUCTIVE_PULMONARY_DISEASE_UP	c2.cgp	-0.8338	-0.0627	0.7711	0
V$NCX_01	c3.tft	CADWELL_ATG16L1_TARGETS_UP	c2.cgp	0.7807	-0.0096	0.7711	0
V$GATA1_02	c3.tft	chr4q28	c1	0.8267	0.0558	0.771	0
SANA_RESPONSE_TO_IFNG_DN	c2.cgp	chr17p11	c1	-0.7807	-0.0098	0.7709	2.3136e-10
SNF5_DN.V1_DN	c6	HOEBEKE_LYMPHOID_STEM_CELL_DN	c2.cgp	-0.8291	-0.0583	0.7709	0
CAGNWMCNNNGAC_UNKNOWN	c3.tft	BOSCO_ALLERGEN_INDUCED_TH2_ASSOCIATED_MODULE	c2.cgp	0.7759	-0.005	0.7709	0
LOPES_METHYLATED_IN_COLON_CANCER_UP	c2.cgp	NING_CHRONIC_OBSTRUCTIVE_PULMONARY_DISEASE_UP	c2.cgp	-0.8315	-0.0607	0.7708	0
IRITANI_MAD1_TARGETS_DN	c2.cgp	TANAKA_METHYLATED_IN_ESOPHAGEAL_CARCINOMA	c2.cgp	-0.7921	0.0213	0.7708	2.3136e-10
V$OCT1_02	c3.tft	SABATES_COLORECTAL_ADENOMA_UP	c2.cgp	0.789	0.0182	0.7708	0
JIANG_HYPOXIA_NORMAL	c2.cgp	SHETH_LIVER_CANCER_VS_TXNIP_LOSS_PAM4	c2.cgp	-0.8471	-0.0763	0.7707	0
OSADA_ASCL1_TARGETS_UP	c2.cgp	CHIBA_RESPONSE_TO_TSA	c2.cgp	-0.8272	-0.0565	0.7707	0
CHYLA_CBFA2T3_TARGETS_UP	c2.cgp	MEISSNER_NPC_HCP_WITH_H3K27ME3	c2.cgp	0.8538	0.0832	0.7707	0
V$NFKAPPAB_01	c3.tft	NING_CHRONIC_OBSTRUCTIVE_PULMONARY_DISEASE_UP	c2.cgp	-0.814	-0.0432	0.7707	0
V$TAL1BETAITF2_01	c3.tft	MALONEY_RESPONSE_TO_17AAG_UP	c2.cgp	-0.7887	-0.018	0.7707	0
V$POU3F2_02	c3.tft	NING_CHRONIC_OBSTRUCTIVE_PULMONARY_DISEASE_UP	c2.cgp	-0.8107	0.0401	0.7707	0
V$LEF1_Q2	c3.tft	IRITANI_MAD1_TARGETS_DN	c2.cgp	-0.7911	0.0204	0.7707	0
HORMONE_ACTIVITY	c5	BOYLAN_MULTIPLE_MYELOMA_C_D_DN	c2.cgp	0.7797	0.0091	0.7706	0
JIANG_AGING_CEREBRAL_CORTEX_DN	c2.cgp	CORRE_MULTIPLE_MYELOMA_UP	c2.cgp	-0.7995	-0.029	0.7705	2.3136e-10
MYC_UP.V1_DN	c6	ZHANG_PROLIFERATING_VS_QUIESCENT	c2.cgp	-0.8461	-0.0756	0.7705	0
ALK_DN.V1_UP	c6	KENNY_CTNNB1_TARGETS_DN	c2.cgp	-0.8328	-0.0623	0.7705	0
NFE2L2.V2	c6	VART_KSHV_INFECTION_ANGIOGENIC_MARKERS_DN	c2.cgp	0.7821	-0.0116	0.7705	0
V$AML_Q6	c3.tft	HSIAO_LIVER_SPECIFIC_GENES	c2.cgp	0.8514	0.0809	0.7705	2.3136e-10
V$EFC_Q6	c3.tft	TOOKER_GEMCITABINE_RESISTANCE_UP	c2.cgp	-0.7827	-0.0123	0.7704	2.3136e-10
V$COREBINDINGFACTOR_Q6	c3.tft	RICKMAN_HEAD_AND_NECK_CANCER_A	c2.cgp	0.7711	0.0006	0.7704	0
IRITANI_MAD1_TARGETS_DN	c2.cgp	MCCABE_BOUND_BY_HOXC6	c2.cgp	-0.8646	-0.0943	0.7703	0
CELL_FRACTION	c5	ZWANG_DOWN_BY_2ND_EGF_PULSE	c2.cgp	0.7946	0.0245	0.7701	2.3136e-10
PRC2_EZH2_UP.V1_DN	c6	HOEBEKE_LYMPHOID_STEM_CELL_DN	c2.cgp	-0.7797	0.0096	0.7701	0
PKCA_DN.V1_DN	c6	JI_RESPONSE_TO_FSH_UP	c2.cgp	-0.786	0.0158	0.7701	0
PKCA_DN.V1_DN	c6	GRUETZMANN_PANCREATIC_CANCER_UP	c2.cgp	-0.7831	0.0132	0.77	0
V$TAL1ALPHAE47_01	c3.tft	NING_CHRONIC_OBSTRUCTIVE_PULMONARY_DISEASE_DN	c2.cgp	-0.8912	-0.1212	0.77	0
V$GRE_C	c3.tft	WANG_TUMOR_INVASIVENESS_DN	c2.cgp	-0.7872	-0.0172	0.77	0
RGAGGAARY_V$PU1_Q6	c3.tft	ZHONG_SECRETOME_OF_LUNG_CANCER_AND_FIBROBLAST	c2.cgp	-0.807	-0.0371	0.7699	2.3136e-10
KANG_IMMORTALIZED_BY_TERT_DN	c2.cgp	BARIS_THYROID_CANCER_DN	c2.cgp	-0.7835	0.0138	0.7697	0
CHAUHAN_RESPONSE_TO_METHOXYESTRADIOL_DN	c2.cgp	KANG_IMMORTALIZED_BY_TERT_DN	c2.cgp	-0.8326	-0.0631	0.7696	0
CHYLA_CBFA2T3_TARGETS_DN	c2.cgp	NATSUME_RESPONSE_TO_INTERFERON_BETA_DN	c2.cgp	-0.8521	-0.0824	0.7696	0
PRC2_SUZ12_UP.V1_DN	c6	ACEVEDO_LIVER_CANCER_WITH_H3K9ME3_DN	c2.cgp	0.7744	0.0048	0.7696	2.3136e-10
JOSEPH_RESPONSE_TO_SODIUM_BUTYRATE_UP	c2.cgp	KANG_IMMORTALIZED_BY_TERT_DN	c2.cgp	-0.7778	-0.0082	0.7695	0
RGAGGAARY_V$PU1_Q6	c3.tft	FLECHNER_PBL_KIDNEY_TRANSPLANT_OK_VS_DONOR_UP	c2.cgp	-0.8017	0.0322	0.7695	2.3136e-10
CADWELL_ATG16L1_TARGETS_UP	c2.cgp	SCHLESINGER_H3K27ME3_IN_NORMAL_AND_METHYLATED_IN_CANCER	c2.cgp	0.8679	0.0986	0.7694	2.3136e-10
CHYLA_CBFA2T3_TARGETS_DN	c2.cgp	CREIGHTON_AKT1_SIGNALING_VIA_MTOR_DN	c2.cgp	-0.7787	0.0093	0.7694	0
PRC2_EZH2_UP.V1_DN	c6	JOSEPH_RESPONSE_TO_SODIUM_BUTYRATE_UP	c2.cgp	-0.8372	-0.0678	0.7694	2.3136e-10
V$MEF2_01	c3.tft	ZHANG_ANTIVIRAL_RESPONSE_TO_RIBAVIRIN_UP	c2.cgp	-0.7749	-0.0055	0.7694	2.3136e-10
V$MEIS1_01	c3.tft	MALONEY_RESPONSE_TO_17AAG_UP	c2.cgp	-0.7855	-0.0162	0.7694	0
TGCTGAY_UNKNOWN	c3.tft	chr4q28	c1	0.7757	0.0063	0.7694	2.3136e-10
PARK_HSC_AND_MULTIPOTENT_PROGENITORS	c2.cgp	HSIAO_LIVER_SPECIFIC_GENES	c2.cgp	-0.8559	-0.0866	0.7693	0
JIANG_HYPOXIA_NORMAL	c2.cgp	SCHLESINGER_METHYLATED_DE_NOVO_IN_CANCER	c2.cgp	-0.8149	0.0456	0.7693	0
V$HMEF2_Q6	c3.tft	SRC_UP.V1_DN	c6	0.7763	-0.007	0.7693	0
HSIAO_HOUSEKEEPING_GENES	c2.cgp	BROWNE_HCMV_INFECTION_48HR_DN	c2.cgp	-0.7726	-0.0034	0.7692	0
RESPONSE_TO_EXTERNAL_STIMULUS	c5	KYNG_RESPONSE_TO_H2O2	c2.cgp	-0.7703	-0.0011	0.7692	0
HORMONE_ACTIVITY	c5	CADWELL_ATG16L1_TARGETS_UP	c2.cgp	0.8844	0.1152	0.7692	0
PTEN_DN.V2_UP	c6	BARIS_THYROID_CANCER_DN	c2.cgp	-0.8058	0.0368	0.7691	0
WANG_MLL_TARGETS	c2.cgp	JI_RESPONSE_TO_FSH_UP	c2.cgp	-0.775	-0.006	0.769	0
ESC_J1_UP_LATE.V1_DN	c6	CHAUHAN_RESPONSE_TO_METHOXYESTRADIOL_DN	c2.cgp	-0.777	0.0081	0.769	2.3136e-10
V$GRE_C	c3.tft	DITTMER_PTHLH_TARGETS_DN	c2.cgp	-0.7852	-0.0163	0.769	0
V$AML1_01	c3.tft	NING_CHRONIC_OBSTRUCTIVE_PULMONARY_DISEASE_UP	c2.cgp	-0.8381	-0.0691	0.769	0
V$AML1_Q6	c3.tft	NING_CHRONIC_OBSTRUCTIVE_PULMONARY_DISEASE_UP	c2.cgp	-0.8381	-0.0691	0.769	0
FOSTER_KDM1A_TARGETS_UP	c2.cgp	BENPORATH_ES_2	c2.cgp	0.7844	-0.0155	0.7689	0
CTIP_DN.V1_DN	c6	JISON_SICKLE_CELL_DISEASE_DN	c2.cgp	-0.8019	-0.033	0.7689	0
ALK_DN.V1_UP	c6	MARTINEZ_RESPONSE_TO_TRABECTEDIN_UP	c2.cgp	-0.811	-0.0421	0.7689	0
V$AP1_01	c3.tft	ZHOU_TNF_SIGNALING_4HR	c2.cgp	-0.7745	-0.0056	0.7689	2.3136e-10
V$AP4_Q5	c3.tft	NING_CHRONIC_OBSTRUCTIVE_PULMONARY_DISEASE_UP	c2.cgp	-0.8325	0.0637	0.7688	0
BOYAULT_LIVER_CANCER_SUBCLASS_G3_DN	c2.cgp	SCHAEFFER_PROSTATE_DEVELOPMENT_AND_CANCER_BOX4_DN	c2.cgp	-0.7884	-0.0198	0.7687	0
REGULATION_OF_IMMUNE_SYSTEM_PROCESS	c5	VALK_AML_CLUSTER_7	c2.cgp	0.8541	0.0854	0.7687	2.3136e-10
ACEVEDO_LIVER_CANCER_WITH_H3K9ME3_DN	c2.cgp	PARK_HSC_AND_MULTIPOTENT_PROGENITORS	c2.cgp	-0.7731	0.0045	0.7686	0
CADWELL_ATG16L1_TARGETS_UP	c2.cgp	SESTO_RESPONSE_TO_UV_C8	c2.cgp	-0.8195	0.0509	0.7686	0
CADWELL_ATG16L1_TARGETS_UP	c2.cgp	ZHOU_TNF_SIGNALING_4HR	c2.cgp	-0.804	0.0353	0.7686	2.3136e-10
MIKKELSEN_ES_ICP_WITH_H3K27ME3	c2.cgp	chr4q28	c1	0.7941	0.0255	0.7686	2.3136e-10
AMINE_RECEPTOR_ACTIVITY	c5	CADWELL_ATG16L1_TARGETS_UP	c2.cgp	0.8731	0.1046	0.7686	0
REGULATION_OF_IMMUNE_SYSTEM_PROCESS	c5	chr9p22	c1	0.7962	0.0277	0.7685	0
ESC_J1_UP_LATE.V1_DN	c6	PROTEIN_RNA_COMPLEX_ASSEMBLY	c5	-0.7854	0.0169	0.7685	2.3136e-10
MARTINEZ_RESPONSE_TO_TRABECTEDIN_UP	c2.cgp	chr17p11	c1	-0.7728	-0.0044	0.7684	0
SATO_SILENCED_BY_METHYLATION_IN_PANCREATIC_CANCER_1	c2.cgp	ZHANG_PROLIFERATING_VS_QUIESCENT	c2.cgp	-0.844	-0.0756	0.7684	2.3136e-10
OHGUCHI_LIVER_HNF4A_TARGETS_DN	c2.cgp	BARIS_THYROID_CANCER_UP	c2.cgp	-0.7711	-0.0027	0.7684	0
NFE2L2.V2	c6	BARIS_THYROID_CANCER_UP	c2.cgp	-0.7798	-0.0114	0.7684	0
HOSHIDA_LIVER_CANCER_SUBCLASS_S2	c2.cgp	SHETH_LIVER_CANCER_VS_TXNIP_LOSS_PAM4	c2.cgp	-0.8173	-0.0492	0.7682	0
RESPONSE_TO_EXTERNAL_STIMULUS	c5	SESTO_RESPONSE_TO_UV_C1	c2.cgp	-0.8209	0.0527	0.7682	2.3136e-10
V$COUP_01	c3.tft	IIZUKA_LIVER_CANCER_PROGRESSION_G1_G2_DN	c2.cgp	-0.7873	0.0191	0.7682	0
RESPONSE_TO_EXTERNAL_STIMULUS	c5	GOTZMANN_EPITHELIAL_TO_MESENCHYMAL_TRANSITION_DN	c2.cgp	-0.7726	-0.0045	0.7681	2.3136e-10
HEART_DEVELOPMENT	c5	SABATES_COLORECTAL_ADENOMA_UP	c2.cgp	0.7814	-0.0133	0.7681	0
TGFB_UP.V1_UP	c6	CHAUHAN_RESPONSE_TO_METHOXYESTRADIOL_DN	c2.cgp	-0.7807	0.0126	0.7681	2.3136e-10
KRAS.DF.V1_DN	c6	REGULATION_OF_IMMUNE_SYSTEM_PROCESS	c5	0.8562	0.088	0.7681	0
RACCACAR_V$AML_Q6	c3.tft	CHIBA_RESPONSE_TO_TSA	c2.cgp	-0.7995	-0.0314	0.7681	0
TOOKER_GEMCITABINE_RESISTANCE_DN	c2.cgp	chr4q28	c1	-0.8027	0.0347	0.768	0
WANG_MLL_TARGETS	c2.cgp	OHGUCHI_LIVER_HNF4A_TARGETS_DN	c2.cgp	0.8225	0.0545	0.768	0
REGULATION_OF_IMMUNE_SYSTEM_PROCESS	c5	HAHTOLA_MYCOSIS_FUNGOIDES_SKIN_UP	c2.cgp	-0.8455	-0.0774	0.768	0
V$COREBINDINGFACTOR_Q6	c3.tft	TANAKA_METHYLATED_IN_ESOPHAGEAL_CARCINOMA	c2.cgp	0.8163	0.0482	0.768	2.3136e-10
SHEDDEN_LUNG_CANCER_GOOD_SURVIVAL_A12	c2.cgp	MALONEY_RESPONSE_TO_17AAG_UP	c2.cgp	-0.8099	-0.042	0.7679	2.3136e-10
V$CEBPB_02	c3.tft	JOSEPH_RESPONSE_TO_SODIUM_BUTYRATE_UP	c2.cgp	-0.7708	-0.0029	0.7679	0
V$ZIC1_01	c3.tft	TOOKER_GEMCITABINE_RESISTANCE_UP	c2.cgp	-0.7795	-0.0116	0.7679	0
REGULATION_OF_IMMUNE_SYSTEM_PROCESS	c5	MIKKELSEN_MEF_ICP_WITH_H3K4ME3_AND_H3K27ME3	c2.cgp	0.8745	0.1067	0.7678	0
PKCA_DN.V1_DN	c6	ZWANG_DOWN_BY_2ND_EGF_PULSE	c2.cgp	0.8237	0.0559	0.7678	2.3136e-10
CHYLA_CBFA2T3_TARGETS_UP	c2.cgp	PARK_HSC_AND_MULTIPOTENT_PROGENITORS	c2.cgp	-0.835	-0.0673	0.7677	0
HSIAO_LIVER_SPECIFIC_GENES	c2.cgp	AMUNDSON_RESPONSE_TO_ARSENITE	c2.cgp	-0.7948	0.0272	0.7676	2.3136e-10
CELL_FRACTION	c5	PROVENZANI_METASTASIS_DN	c2.cgp	-0.7913	0.0238	0.7676	0
SNF5_DN.V1_DN	c6	chr4q28	c1	0.8162	0.0486	0.7676	0
V$CEBPGAMMA_Q6	c3.tft	BARIS_THYROID_CANCER_DN	c2.cgp	-0.7721	0.0047	0.7675	0
V$HMGIY_Q6	c3.tft	chr4q28	c1	0.7862	0.0188	0.7675	0
APRELIKOVA_BRCA1_TARGETS	c2.cgp	MARTORIATI_MDM4_TARGETS_NEUROEPITHELIUM_DN	c2.cgp	-0.7724	-0.0051	0.7674	0
V$COREBINDINGFACTOR_Q6	c3.tft	TAKAO_RESPONSE_TO_UVB_RADIATION_DN	c2.cgp	-0.7725	-0.005	0.7674	0
MIKKELSEN_ES_ICP_WITH_H3K27ME3	c2.cgp	CADWELL_ATG16L1_TARGETS_UP	c2.cgp	0.8649	0.0976	0.7673	0
V$COREBINDINGFACTOR_Q6	c3.tft	HAHTOLA_MYCOSIS_FUNGOIDES_SKIN_UP	c2.cgp	-0.7746	-0.0073	0.7673	0
YATGNWAAT_V$OCT_C	c3.tft	SRC_UP.V1_DN	c6	0.8159	0.0486	0.7673	0
CHAUHAN_RESPONSE_TO_METHOXYESTRADIOL_DN	c2.cgp	GRADE_COLON_AND_RECTAL_CANCER_DN	c2.cgp	-0.8419	-0.0746	0.7672	0
V$NRF2_01	c3.tft	MCCABE_BOUND_BY_HOXC6	c2.cgp	-0.8102	-0.043	0.7672	0
CELL_FRACTION	c5	KAYO_AGING_MUSCLE_DN	c2.cgp	-0.8187	-0.0516	0.7671	0
ROME_INSULIN_TARGETS_IN_MUSCLE_DN	c2.cgp	MALONEY_RESPONSE_TO_17AAG_UP	c2.cgp	-0.8047	0.0377	0.767	0
FLECHNER_PBL_KIDNEY_TRANSPLANT_OK_VS_DONOR_UP	c2.cgp	chr17p11	c1	-0.7696	0.0027	0.7669	2.3136e-10
ZHOU_TNF_SIGNALING_30MIN	c2.cgp	KANG_IMMORTALIZED_BY_TERT_DN	c2.cgp	-0.8123	-0.0454	0.7669	0
MCCABE_BOUND_BY_HOXC6	c2.cgp	BARIS_THYROID_CANCER_UP	c2.cgp	-0.8326	-0.0657	0.7669	0
CELL_MIGRATION	c5	ZHOU_TNF_SIGNALING_30MIN	c2.cgp	-0.8205	-0.0536	0.7669	0
V$P53_DECAMER_Q2	c3.tft	SRC_UP.V1_DN	c6	0.7906	0.0237	0.7669	0
XU_GH1_AUTOCRINE_TARGETS_UP	c2.cgp	CHIBA_RESPONSE_TO_TSA	c2.cgp	-0.77	0.0032	0.7668	2.3136e-10
GAVIN_FOXP3_TARGETS_CLUSTER_T7	c2.cgp	chr4q28	c1	-0.7703	-0.0035	0.7668	2.3136e-10
ALK_DN.V1_UP	c6	DORN_ADENOVIRUS_INFECTION_32HR_DN	c2.cgp	-0.7763	-0.0095	0.7668	2.3136e-10
V$TAL1ALPHAE47_01	c3.tft	chr4q28	c1	0.8409	0.0742	0.7668	0
V$STAT6_02	c3.tft	MIKKELSEN_MEF_ICP_WITH_H3K4ME3_AND_H3K27ME3	c2.cgp	0.7676	-0.0008	0.7668	0
ACEVEDO_LIVER_CANCER_WITH_H3K27ME3_DN	c2.cgp	BHATTACHARYA_EMBRYONIC_STEM_CELL	c2.cgp	-0.7714	-0.0047	0.7667	0
PRC2_EZH2_UP.V1_UP	c6	CHOI_ATL_STAGE_PREDICTOR	c2.cgp	-0.7748	-0.0081	0.7667	0
CAHOY_ASTROCYTIC	c6	DAIRKEE_CANCER_PRONE_RESPONSE_BPA_E2	c2.cgp	-0.84	-0.0733	0.7667	0
V$HOXA4_Q2	c3.tft	NING_CHRONIC_OBSTRUCTIVE_PULMONARY_DISEASE_DN	c2.cgp	-0.8494	-0.0827	0.7667	2.3136e-10
LEE_TARGETS_OF_PTCH1_AND_SUFU_UP	c2.cgp	HOEBEKE_LYMPHOID_STEM_CELL_DN	c2.cgp	-0.7684	0.002	0.7664	2.3136e-10
PARK_HSC_AND_MULTIPOTENT_PROGENITORS	c2.cgp	CORRE_MULTIPLE_MYELOMA_UP	c2.cgp	-0.8337	-0.0673	0.7664	0
YAO_TEMPORAL_RESPONSE_TO_PROGESTERONE_CLUSTER_12	c2.cgp	CADWELL_ATG16L1_TARGETS_UP	c2.cgp	-0.7673	0.001	0.7664	0
V$CEBP_01	c3.tft	NING_CHRONIC_OBSTRUCTIVE_PULMONARY_DISEASE_DN	c2.cgp	-0.8425	-0.0761	0.7664	0
MCCABE_BOUND_BY_HOXC6	c2.cgp	GROSS_HYPOXIA_VIA_HIF1A_UP	c2.cgp	-0.8202	-0.0539	0.7663	0
REGULATION_OF_NEUROTRANSMITTER_LEVELS	c5	CHYLA_CBFA2T3_TARGETS_UP	c2.cgp	0.8392	0.0729	0.7663	0
HOSHIDA_LIVER_CANCER_SUBCLASS_S2	c2.cgp	MCCABE_BOUND_BY_HOXC6	c2.cgp	-0.8066	-0.0404	0.7662	0
PHOSPHORIC_DIESTER_HYDROLASE_ACTIVITY	c5	NING_CHRONIC_OBSTRUCTIVE_PULMONARY_DISEASE_DN	c2.cgp	-0.8221	-0.0559	0.7662	0
PKCA_DN.V1_DN	c6	PROVENZANI_METASTASIS_DN	c2.cgp	-0.8565	-0.0903	0.7662	2.3136e-10
V$OCT_C	c3.tft	OSMAN_BLADDER_CANCER_DN	c2.cgp	-0.7771	-0.0109	0.7662	0
YAUCH_HEDGEHOG_SIGNALING_PARACRINE_DN	c2.cgp	LIAN_LIPA_TARGETS_6M	c2.cgp	0.7676	-0.0014	0.7661	2.3136e-10
CHYLA_CBFA2T3_TARGETS_UP	c2.cgp	chryq11	c1	0.8601	0.0941	0.766	2.3136e-10
HSIAO_LIVER_SPECIFIC_GENES	c2.cgp	GOLDRATH_HOMEOSTATIC_PROLIFERATION	c2.cgp	-0.7714	-0.0055	0.7659	0
MIKKELSEN_NPC_HCP_WITH_H3K4ME3_AND_H3K27ME3	c2.cgp	BOYLAN_MULTIPLE_MYELOMA_C_D_DN	c2.cgp	0.7672	0.0014	0.7659	0
WOO_LIVER_CANCER_RECURRENCE_DN	c2.cgp	DAIRKEE_CANCER_PRONE_RESPONSE_BPA_E2	c2.cgp	-0.7962	-0.0303	0.7658	0
KANG_IMMORTALIZED_BY_TERT_DN	c2.cgp	TANAKA_METHYLATED_IN_ESOPHAGEAL_CARCINOMA	c2.cgp	0.8188	0.053	0.7657	0
PRC2_EZH2_UP.V1_DN	c6	WATANABE_RECTAL_CANCER_RADIOTHERAPY_RESPONSIVE_DN	c2.cgp	-0.7867	-0.021	0.7657	0
V$CEBPGAMMA_Q6	c3.tft	PARK_HSC_AND_MULTIPOTENT_PROGENITORS	c2.cgp	-0.7678	0.0021	0.7657	0
V$AP3_Q6	c3.tft	SRC_UP.V1_DN	c6	0.7942	0.0285	0.7657	0
IIZUKA_LIVER_CANCER_PROGRESSION_G1_G2_DN	c2.cgp	chr4q28	c1	-0.7915	-0.0259	0.7656	0
HSIAO_LIVER_SPECIFIC_GENES	c2.cgp	TIEN_INTESTINE_PROBIOTICS_2HR_DN	c2.cgp	-0.7746	-0.0091	0.7656	0
ESC_J1_UP_LATE.V1_DN	c6	HOSHIDA_LIVER_CANCER_SUBCLASS_S2	c2.cgp	-0.7899	0.0243	0.7656	0
V$P53_DECAMER_Q2	c3.tft	NING_CHRONIC_OBSTRUCTIVE_PULMONARY_DISEASE_UP	c2.cgp	-0.8025	0.0368	0.7656	2.3136e-10
LEE_TARGETS_OF_PTCH1_AND_SUFU_UP	c2.cgp	SABATES_COLORECTAL_ADENOMA_UP	c2.cgp	0.7686	0.0031	0.7655	2.3136e-10
V$CEBPDELTA_Q6	c3.tft	JIANG_HYPOXIA_NORMAL	c2.cgp	-0.7909	-0.0254	0.7655	0
HOSHIDA_LIVER_CANCER_LATE_RECURRENCE_DN	c2.cgp	DEBOSSCHER_NFKB_TARGETS_REPRESSED_BY_GLUCOCORTICOIDS	c2.cgp	0.7781	-0.0127	0.7654	0
ZHOU_INFLAMMATORY_RESPONSE_FIMA_UP	c2.cgp	chr4q28	c1	0.7969	-0.0317	0.7653	0
REGULATION_OF_IMMUNE_SYSTEM_PROCESS	c5	LEI_MYB_TARGETS	c2.cgp	-0.7974	0.0321	0.7653	0
V$TBP_01	c3.tft	APRELIKOVA_BRCA1_TARGETS	c2.cgp	-0.7828	-0.0175	0.7653	0
CADWELL_ATG16L1_TARGETS_UP	c2.cgp	RICKMAN_HEAD_AND_NECK_CANCER_E	c2.cgp	0.8687	0.1035	0.7652	2.3136e-10
BROWNE_HCMV_INFECTION_1HR_DN	c2.cgp	KYNG_RESPONSE_TO_H2O2_VIA_ERCC6_DN	c2.cgp	-0.7657	-0.0006	0.7651	0
BOSCO_TH1_CYTOTOXIC_MODULE	c2.cgp	ZUCCHI_METASTASIS_DN	c2.cgp	-0.7742	0.009	0.7651	2.3136e-10
HSIAO_LIVER_SPECIFIC_GENES	c2.cgp	PUIFFE_INVASION_INHIBITED_BY_ASCITES_DN	c2.cgp	-0.7849	-0.0199	0.765	0
SNF5_DN.V1_DN	c6	GNATENKO_PLATELET_SIGNATURE	c2.cgp	-0.8152	-0.0502	0.765	0
RACCACAR_V$AML_Q6	c3.tft	CERVERA_SDHB_TARGETS_1_DN	c2.cgp	0.8458	0.0809	0.765	0
AAAYRNCTG_UNKNOWN	c3.tft	SRC_UP.V1_DN	c6	0.779	-0.0142	0.7649	0
V$GATA1_05	c3.tft	SRC_UP.V1_DN	c6	0.8181	0.0532	0.7649	0
KONDO_EZH2_TARGETS	c2.cgp	MARTINEZ_RESPONSE_TO_TRABECTEDIN_UP	c2.cgp	-0.769	-0.0043	0.7648	2.3136e-10
MIKKELSEN_NPC_HCP_WITH_H3K4ME3_AND_H3K27ME3	c2.cgp	CADWELL_ATG16L1_TARGETS_UP	c2.cgp	0.9033	0.1385	0.7648	0
MULTI_ORGANISM_PROCESS	c5	BROWNE_HCMV_INFECTION_1HR_DN	c2.cgp	0.7656	0.0008	0.7648	0
PKCA_DN.V1_DN	c6	JIANG_HYPOXIA_NORMAL	c2.cgp	-0.8684	-0.1036	0.7648	2.3136e-10
HAHTOLA_MYCOSIS_FUNGOIDES_SKIN_UP	c2.cgp	ODONNELL_TFRC_TARGETS_UP	c2.cgp	-0.7745	-0.0098	0.7647	2.3136e-10
LEE_LIVER_CANCER_MYC_E2F1_DN	c2.cgp	HOEBEKE_LYMPHOID_STEM_CELL_DN	c2.cgp	-0.7833	0.0186	0.7647	2.3136e-10
MIKKELSEN_ES_ICP_WITH_H3K4ME3	c2.cgp	BENPORATH_MYC_TARGETS_WITH_EBOX	c2.cgp	-0.7687	-0.004	0.7647	0
V$GRE_C	c3.tft	KYNG_DNA_DAMAGE_DN	c2.cgp	-0.7925	-0.0278	0.7647	2.3136e-10
FOSTER_KDM1A_TARGETS_UP	c2.cgp	JI_RESPONSE_TO_FSH_UP	c2.cgp	-0.7966	-0.032	0.7646	0
V$COUP_01	c3.tft	TOOKER_GEMCITABINE_RESISTANCE_UP	c2.cgp	-0.7931	0.0286	0.7646	0
V$GRE_C	c3.tft	CHIBA_RESPONSE_TO_TSA	c2.cgp	-0.8208	-0.0562	0.7646	2.3136e-10
MORI_SMALL_PRE_BII_LYMPHOCYTE_DN	c2.cgp	CORRE_MULTIPLE_MYELOMA_UP	c2.cgp	-0.7838	0.0193	0.7645	0
CADWELL_ATG16L1_TARGETS_UP	c2.cgp	ACEVEDO_LIVER_CANCER_WITH_H3K9ME3_UP	c2.cgp	0.8361	0.0716	0.7645	2.3136e-10
MIKKELSEN_MEF_LCP_WITH_H3K27ME3	c2.cgp	CORRE_MULTIPLE_MYELOMA_UP	c2.cgp	0.804	0.0395	0.7645	0
SERVITJA_ISLET_HNF1A_TARGETS_DN	c2.cgp	CORRE_MULTIPLE_MYELOMA_UP	c2.cgp	0.8332	0.0687	0.7645	2.3136e-10
DCA_UP.V1_UP	c6	chr4q28	c1	0.8418	0.0774	0.7645	0
V$MYOD_Q6	c3.tft	OSMAN_BLADDER_CANCER_DN	c2.cgp	-0.7838	0.0192	0.7645	0
YATGNWAAT_V$OCT_C	c3.tft	chr4q28	c1	0.7947	-0.0302	0.7645	0
ZWANG_DOWN_BY_2ND_EGF_PULSE	c2.cgp	chr17p11	c1	0.7807	0.0163	0.7644	0
REGULATION_OF_IMMUNE_SYSTEM_PROCESS	c5	MATZUK_SPERMATOZOA	c2.cgp	0.8096	0.0451	0.7644	0
V$GATA1_02	c3.tft	MALONEY_RESPONSE_TO_17AAG_UP	c2.cgp	-0.8193	-0.055	0.7644	0
RGAGGAARY_V$PU1_Q6	c3.tft	OHGUCHI_LIVER_HNF4A_TARGETS_DN	c2.cgp	0.8353	0.071	0.7644	0
CAIRO_HEPATOBLASTOMA_DN	c2.cgp	chr4q28	c1	0.8082	-0.0439	0.7643	2.3136e-10
V$BRN2_01	c3.tft	CADWELL_ATG16L1_TARGETS_UP	c2.cgp	0.811	0.0467	0.7643	0
TTAYRTAA_V$E4BP4_01	c3.tft	CADWELL_ATG16L1_TARGETS_UP	c2.cgp	0.7661	-0.0018	0.7643	0
JIANG_HYPOXIA_NORMAL	c2.cgp	EBAUER_TARGETS_OF_PAX3_FOXO1_FUSION_UP	c2.cgp	-0.7922	-0.028	0.7642	2.3136e-10
KARLSSON_TGFB1_TARGETS_DN	c2.cgp	SHETH_LIVER_CANCER_VS_TXNIP_LOSS_PAM4	c2.cgp	-0.7795	0.0153	0.7642	0
V$AREB6_02	c3.tft	REGULATION_OF_IMMUNE_SYSTEM_PROCESS	c5	0.7792	-0.0149	0.7642	0
BOYLAN_MULTIPLE_MYELOMA_C_D_DN	c2.cgp	PARK_HSC_AND_MULTIPOTENT_PROGENITORS	c2.cgp	-0.7642	0.0002	0.7641	0
V$AREB6_02	c3.tft	DURAND_STROMA_MAX_UP	c2.cgp	0.7644	-0.0004	0.7641	0
PRC2_EZH2_UP.V1_UP	c6	MYC_UP.V1_DN	c6	0.8148	0.0508	0.764	2.3136e-10
PKCA_DN.V1_DN	c6	SESTO_RESPONSE_TO_UV_C1	c2.cgp	-0.8685	-0.1045	0.764	2.3136e-10
V$GRE_C	c3.tft	DAIRKEE_CANCER_PRONE_RESPONSE_BPA_E2	c2.cgp	-0.7846	-0.0206	0.764	0
CAFFAREL_RESPONSE_TO_THC_24HR_5_UP	c2.cgp	SHETH_LIVER_CANCER_VS_TXNIP_LOSS_PAM4	c2.cgp	-0.7752	-0.0113	0.7639	0
NING_CHRONIC_OBSTRUCTIVE_PULMONARY_DISEASE_UP	c2.cgp	TAKEDA_TARGETS_OF_NUP98_HOXA9_FUSION_6HR_UP	c2.cgp	-0.784	0.02	0.7639	2.3136e-10
ENZYME_LINKED_RECEPTOR_PROTEIN_SIGNALING_PATHWAY	c5	ZWANG_DOWN_BY_2ND_EGF_PULSE	c2.cgp	0.8263	0.0623	0.7639	0
LIPASE_ACTIVITY	c5	BENPORATH_ES_2	c2.cgp	0.7687	-0.0049	0.7639	0
CAHOY_ASTROCYTIC	c6	APRELIKOVA_BRCA1_TARGETS	c2.cgp	-0.79	-0.0261	0.7639	0
V$TAL1ALPHAE47_01	c3.tft	MALONEY_RESPONSE_TO_17AAG_UP	c2.cgp	-0.8273	-0.0635	0.7639	0
V$CHX10_01	c3.tft	SRC_UP.V1_DN	c6	0.7897	0.0258	0.7639	2.3136e-10
DAIRKEE_CANCER_PRONE_RESPONSE_BPA_E2	c2.cgp	TANAKA_METHYLATED_IN_ESOPHAGEAL_CARCINOMA	c2.cgp	-0.7979	-0.0341	0.7638	0
MIKKELSEN_IPS_LCP_WITH_H3K4ME3	c2.cgp	ZHANG_PROLIFERATING_VS_QUIESCENT	c2.cgp	-0.7894	-0.0257	0.7638	0
V$MYOD_Q6	c3.tft	MALONEY_RESPONSE_TO_17AAG_UP	c2.cgp	-0.7884	-0.0247	0.7638	0
V$OCT1_Q6	c3.tft	OSMAN_BLADDER_CANCER_DN	c2.cgp	-0.7924	-0.0286	0.7638	2.3136e-10
V$AREB6_02	c3.tft	CHYLA_CBFA2T3_TARGETS_UP	c2.cgp	0.7812	-0.0174	0.7638	0
V$STAT6_02	c3.tft	MARTINEZ_RESPONSE_TO_TRABECTEDIN_UP	c2.cgp	-0.8085	-0.0447	0.7638	2.3136e-10
CADWELL_ATG16L1_TARGETS_UP	c2.cgp	FLECHNER_PBL_KIDNEY_TRANSPLANT_OK_VS_DONOR_UP	c2.cgp	-0.8507	-0.087	0.7637	0
MEISSNER_BRAIN_HCP_WITH_H3K4ME2_AND_H3K27ME3	c2.cgp	ZHANG_PROLIFERATING_VS_QUIESCENT	c2.cgp	-0.7692	-0.0054	0.7637	0
BOYAULT_LIVER_CANCER_SUBCLASS_G123_DN	c2.cgp	JIANG_HYPOXIA_NORMAL	c2.cgp	-0.777	-0.0134	0.7636	0
CHYLA_CBFA2T3_TARGETS_UP	c2.cgp	FAELT_B_CLL_WITH_VH3_21_DN	c2.cgp	-0.799	0.0355	0.7636	0
RB_P107_DN.V1_DN	c6	REGULATION_OF_IMMUNE_SYSTEM_PROCESS	c5	-0.7791	-0.0154	0.7636	0
V$NRSF_01	c3.tft	CHYLA_CBFA2T3_TARGETS_UP	c2.cgp	0.87	0.1064	0.7636	2.3136e-10
MCCABE_BOUND_BY_HOXC6	c2.cgp	BENPORATH_MYC_TARGETS_WITH_EBOX	c2.cgp	-0.7966	-0.0331	0.7635	0
MIKKELSEN_MEF_LCP_WITH_H3K27ME3	c2.cgp	CADWELL_ATG16L1_TARGETS_UP	c2.cgp	0.9131	0.1496	0.7635	0
V$E47_01	c3.tft	CHAUHAN_RESPONSE_TO_METHOXYESTRADIOL_DN	c2.cgp	-0.8258	-0.0624	0.7635	0
ESC_J1_UP_LATE.V1_DN	c6	ZHANG_PROLIFERATING_VS_QUIESCENT	c2.cgp	-0.7815	-0.0181	0.7634	0
SHIPP_DLBCL_CURED_VS_FATAL_UP	c2.cgp	chr4q28	c1	0.7696	0.0062	0.7633	2.3136e-10
SMID_BREAST_CANCER_RELAPSE_IN_BONE_UP	c2.cgp	GOZGIT_ESR1_TARGETS_UP	c2.cgp	0.7739	0.0106	0.7633	2.3136e-10
BROWNE_HCMV_INFECTION_1HR_DN	c2.cgp	TAKAO_RESPONSE_TO_UVB_RADIATION_UP	c2.cgp	-0.8091	-0.0459	0.7633	0
V$CEBP_Q2	c3.tft	JI_RESPONSE_TO_FSH_UP	c2.cgp	-0.7664	-0.0031	0.7633	0
RGAGGAARY_V$PU1_Q6	c3.tft	IIZUKA_LIVER_CANCER_PROGRESSION_L0_L1_DN	c2.cgp	-0.7946	-0.0313	0.7633	0
PKCA_DN.V1_UP	c6	MALONEY_RESPONSE_TO_17AAG_UP	c2.cgp	-0.8099	-0.0466	0.7632	0
FLOTHO_PEDIATRIC_ALL_THERAPY_RESPONSE_UP	c2.cgp	LEE_TARGETS_OF_PTCH1_AND_SUFU_UP	c2.cgp	-0.7633	0.0002	0.7631	0
HOSHIDA_LIVER_CANCER_LATE_RECURRENCE_DN	c2.cgp	TOOKER_GEMCITABINE_RESISTANCE_UP	c2.cgp	-0.8199	-0.057	0.763	0
CHYLA_CBFA2T3_TARGETS_UP	c2.cgp	ZHOU_TNF_SIGNALING_30MIN	c2.cgp	-0.7974	0.0345	0.763	2.3136e-10
REGULATION_OF_IMMUNE_SYSTEM_PROCESS	c5	EXCRETION	c5	0.8823	0.1193	0.763	0
V$AMEF2_Q6	c3.tft	JOHNSTONE_PARVB_TARGETS_2_UP	c2.cgp	-0.7726	-0.0096	0.763	2.3136e-10
CHAUHAN_RESPONSE_TO_METHOXYESTRADIOL_DN	c2.cgp	DEBOSSCHER_NFKB_TARGETS_REPRESSED_BY_GLUCOCORTICOIDS	c2.cgp	-0.7908	-0.0279	0.7629	0
ABRAMSON_INTERACT_WITH_AIRE	c2.cgp	CERVERA_SDHB_TARGETS_1_DN	c2.cgp	-0.843	-0.0801	0.7629	0
RESPONSE_TO_EXTERNAL_STIMULUS	c5	RICKMAN_HEAD_AND_NECK_CANCER_A	c2.cgp	0.7686	-0.0057	0.7629	0
V$GATA6_01	c3.tft	SRC_UP.V1_DN	c6	0.8235	0.0606	0.7629	0
V$CEBPDELTA_Q6	c3.tft	CHAUHAN_RESPONSE_TO_METHOXYESTRADIOL_DN	c2.cgp	-0.8712	-0.1083	0.7629	0
SU_THYMUS	c2.cgp	WATTEL_AUTONOMOUS_THYROID_ADENOMA_UP	c2.cgp	0.7819	-0.0191	0.7628	2.3136e-10
CHYLA_CBFA2T3_TARGETS_DN	c2.cgp	BENPORATH_MYC_TARGETS_WITH_EBOX	c2.cgp	-0.7656	0.0028	0.7628	0
V$GATA3_01	c3.tft	NING_CHRONIC_OBSTRUCTIVE_PULMONARY_DISEASE_UP	c2.cgp	-0.8338	-0.071	0.7628	0
LOPES_METHYLATED_IN_COLON_CANCER_UP	c2.cgp	AMUNDSON_RESPONSE_TO_ARSENITE	c2.cgp	-0.7687	0.006	0.7627	2.3136e-10
PKCA_DN.V1_DN	c6	DORN_ADENOVIRUS_INFECTION_12HR_DN	c2.cgp	-0.766	-0.0033	0.7627	0
V$MYOD_Q6	c3.tft	REGULATION_OF_IMMUNE_SYSTEM_PROCESS	c5	0.8454	0.0827	0.7627	0
V$TBP_01	c3.tft	BENPORATH_MYC_TARGETS_WITH_EBOX	c2.cgp	-0.7923	-0.0296	0.7627	0
HSIAO_LIVER_SPECIFIC_GENES	c2.cgp	TIEN_INTESTINE_PROBIOTICS_6HR_DN	c2.cgp	-0.8278	-0.0653	0.7625	2.3136e-10
RESPONSE_TO_EXTERNAL_STIMULUS	c5	CHIBA_RESPONSE_TO_TSA	c2.cgp	-0.8108	0.0484	0.7625	0
V$AML_Q6	c3.tft	OSMAN_BLADDER_CANCER_DN	c2.cgp	-0.7859	-0.0234	0.7625	2.3136e-10
NING_CHRONIC_OBSTRUCTIVE_PULMONARY_DISEASE_DN	c2.cgp	LEE_TARGETS_OF_PTCH1_AND_SUFU_UP	c2.cgp	-0.829	-0.0666	0.7624	2.3136e-10
NING_CHRONIC_OBSTRUCTIVE_PULMONARY_DISEASE_UP	c2.cgp	LEE_TARGETS_OF_PTCH1_AND_SUFU_UP	c2.cgp	-0.7906	0.0283	0.7623	0
CADWELL_ATG16L1_TARGETS_UP	c2.cgp	NATSUME_RESPONSE_TO_INTERFERON_BETA_DN	c2.cgp	-0.7876	0.0252	0.7623	0
V$GATA1_05	c3.tft	chr1q24	c1	0.7637	0.0014	0.7623	0
RGTTAMWNATT_V$HNF1_01	c3.tft	BOYLAN_MULTIPLE_MYELOMA_C_D_DN	c2.cgp	0.7877	-0.0253	0.7623	0
MIKKELSEN_ES_ICP_WITH_H3K4ME3	c2.cgp	OSMAN_BLADDER_CANCER_DN	c2.cgp	-0.7727	0.0105	0.7622	0
TORCHIA_TARGETS_OF_EWSR1_FLI1_FUSION_UP	c2.cgp	TANAKA_METHYLATED_IN_ESOPHAGEAL_CARCINOMA	c2.cgp	0.8305	0.0683	0.7622	2.3136e-10
RESPONSE_TO_EXTERNAL_STIMULUS	c5	JOHANSSON_GLIOMAGENESIS_BY_PDGFB_UP	c2.cgp	-0.7773	0.0151	0.7622	2.3136e-10
PRC2_SUZ12_UP.V1_UP	c6	CADWELL_ATG16L1_TARGETS_UP	c2.cgp	0.9048	0.1426	0.7622	0
VALK_AML_CLUSTER_7	c2.cgp	chr4q28	c1	0.8	0.0379	0.7621	0
SRC_UP.V1_DN	c6	PHOSPHORIC_DIESTER_HYDROLASE_ACTIVITY	c5	0.7807	-0.0186	0.7621	2.3136e-10
V$DBP_Q6	c3.tft	NUTT_GBM_VS_AO_GLIOMA_UP	c2.cgp	-0.7703	-0.0082	0.7621	2.3136e-10
JOHANSSON_GLIOMAGENESIS_BY_PDGFB_UP	c2.cgp	CORRE_MULTIPLE_MYELOMA_UP	c2.cgp	-0.7654	0.0034	0.762	0
NATSUME_RESPONSE_TO_INTERFERON_BETA_DN	c2.cgp	AFFAR_YY1_TARGETS_UP	c2.cgp	-0.7654	0.0035	0.7619	0
HOSHIDA_LIVER_CANCER_LATE_RECURRENCE_DN	c2.cgp	CORRE_MULTIPLE_MYELOMA_UP	c2.cgp	0.7847	0.0228	0.7619	0
OHGUCHI_LIVER_HNF4A_TARGETS_DN	c2.cgp	HOSHIDA_LIVER_CANCER_SUBCLASS_S2	c2.cgp	-0.8863	-0.1244	0.7619	0
REN_ALVEOLAR_RHABDOMYOSARCOMA_UP	c2.cgp	POMEROY_MEDULLOBLASTOMA_PROGNOSIS_DN	c2.cgp	-0.7927	-0.0309	0.7618	0
DURAND_STROMA_MAX_UP	c2.cgp	ZHOU_TNF_SIGNALING_4HR	c2.cgp	-0.7687	0.0069	0.7618	0
V$EGR2_01	c3.tft	CHAUHAN_RESPONSE_TO_METHOXYESTRADIOL_DN	c2.cgp	-0.7912	-0.0294	0.7618	0
V$CEBPDELTA_Q6	c3.tft	ZUCCHI_METASTASIS_DN	c2.cgp	-0.7683	0.0066	0.7618	0
BROWNE_HCMV_INFECTION_1HR_DN	c2.cgp	TOOKER_GEMCITABINE_RESISTANCE_UP	c2.cgp	-0.7987	-0.037	0.7617	0
DURAND_STROMA_MAX_UP	c2.cgp	FLECHNER_PBL_KIDNEY_TRANSPLANT_OK_VS_DONOR_UP	c2.cgp	-0.8005	-0.0389	0.7617	2.3136e-10
V$FOXO1_01	c3.tft	SRC_UP.V1_DN	c6	0.7855	0.0239	0.7617	0
LEE_LIVER_CANCER_MYC_E2F1_DN	c2.cgp	LAIHO_COLORECTAL_CANCER_SERRATED_UP	c2.cgp	-0.821	-0.0593	0.7616	2.3136e-10
TTCYNRGAA_V$STAT5B_01	c3.tft	JIANG_HYPOXIA_NORMAL	c2.cgp	-0.7707	0.009	0.7616	0
CHNG_MULTIPLE_MYELOMA_HYPERPLOID_UP	c2.cgp	BROWNE_HCMV_INFECTION_20HR_UP	c2.cgp	-0.8066	-0.0451	0.7615	0
BOYAULT_LIVER_CANCER_SUBCLASS_G123_DN	c2.cgp	CHIBA_RESPONSE_TO_TSA	c2.cgp	-0.7727	0.0113	0.7614	0
OHGUCHI_LIVER_HNF4A_TARGETS_DN	c2.cgp	DAIRKEE_CANCER_PRONE_RESPONSE_BPA_E2	c2.cgp	-0.8453	-0.0839	0.7614	0
V$OCT1_Q6	c3.tft	chr4q28	c1	0.8368	0.0754	0.7614	0
V$HFH8_01	c3.tft	NING_CHRONIC_OBSTRUCTIVE_PULMONARY_DISEASE_UP	c2.cgp	-0.8085	-0.047	0.7614	0
REGULATION_OF_IMMUNE_SYSTEM_PROCESS	c5	WATANABE_RECTAL_CANCER_RADIOTHERAPY_RESPONSIVE_DN	c2.cgp	-0.7986	0.0373	0.7613	0
CELL_MIGRATION	c5	SESTO_RESPONSE_TO_UV_C1	c2.cgp	-0.8024	-0.0411	0.7613	2.3136e-10
JIANG_HYPOXIA_NORMAL	c2.cgp	DEBOSSCHER_NFKB_TARGETS_REPRESSED_BY_GLUCOCORTICOIDS	c2.cgp	-0.7693	0.008	0.7612	0
RESPONSE_TO_EXTERNAL_STIMULUS	c5	FLECHNER_PBL_KIDNEY_TRANSPLANT_OK_VS_DONOR_UP	c2.cgp	-0.8717	-0.1105	0.7612	0
V$COUP_01	c3.tft	IRITANI_MAD1_TARGETS_DN	c2.cgp	-0.7802	0.019	0.7612	0
WANG_LSD1_TARGETS_DN	c2.cgp	ZHOU_TNF_SIGNALING_30MIN	c2.cgp	-0.77	-0.009	0.761	0
DURAND_STROMA_MAX_UP	c2.cgp	SU_LIVER	c2.cgp	0.7938	0.0328	0.761	0
GGATTA_V$PITX2_Q2	c3.tft	MALONEY_RESPONSE_TO_17AAG_UP	c2.cgp	-0.7725	-0.0116	0.761	2.3136e-10
BOYLAN_MULTIPLE_MYELOMA_C_D_DN	c2.cgp	SHEN_SMARCA2_TARGETS_DN	c2.cgp	0.7697	-0.0089	0.7609	0
PRC2_EZH2_UP.V1_UP	c6	CAIRO_HEPATOBLASTOMA_DN	c2.cgp	0.8112	0.0504	0.7609	2.3136e-10
V$MEIS1BHOXA9_01	c3.tft	CADWELL_ATG16L1_TARGETS_UP	c2.cgp	0.8178	-0.057	0.7608	0
V$PAX_Q6	c3.tft	ZHOU_TNF_SIGNALING_30MIN	c2.cgp	-0.8308	-0.0701	0.7608	2.3136e-10
TGGNNNNNNKCCAR_UNKNOWN	c3.tft	ZWANG_DOWN_BY_2ND_EGF_PULSE	c2.cgp	0.7872	0.0264	0.7608	2.3136e-10
HSIAO_LIVER_SPECIFIC_GENES	c2.cgp	GROSS_HYPOXIA_VIA_HIF1A_UP	c2.cgp	-0.8417	-0.0809	0.7607	2.3136e-10
CAHOY_ASTROCYTIC	c6	LEE_LIVER_CANCER_SURVIVAL_DN	c2.cgp	-0.7946	-0.0338	0.7607	0
V$PAX_Q6	c3.tft	CHAUHAN_RESPONSE_TO_METHOXYESTRADIOL_DN	c2.cgp	-0.8705	-0.1099	0.7607	2.3136e-10
CADWELL_ATG16L1_TARGETS_UP	c2.cgp	MATZUK_SPERMATOZOA	c2.cgp	0.8328	0.0722	0.7606	0
TTAYRTAA_V$E4BP4_01	c3.tft	SRC_UP.V1_DN	c6	0.7644	-0.0038	0.7606	0
MEISSNER_BRAIN_HCP_WITH_H3_UNMETHYLATED	c2.cgp	CORRE_MULTIPLE_MYELOMA_UP	c2.cgp	0.7923	0.0317	0.7605	0
MULTI_ORGANISM_PROCESS	c5	ZUCCHI_METASTASIS_DN	c2.cgp	-0.7824	-0.0218	0.7605	2.3136e-10
GENERATION_OF_A_SIGNAL_INVOLVED_IN_CELL_CELL_SIGNALING	c5	BOSCO_EPITHELIAL_DIFFERENTIATION_MODULE	c2.cgp	0.7618	0.0013	0.7605	0
JAK2_DN.V1_DN	c6	CADWELL_ATG16L1_TARGETS_UP	c2.cgp	0.7768	0.0163	0.7605	0
CAIRO_HEPATOBLASTOMA_DN	c2.cgp	MALONEY_RESPONSE_TO_17AAG_UP	c2.cgp	-0.8113	-0.0509	0.7604	0
RGAGGAARY_V$PU1_Q6	c3.tft	NFE2L2.V2	c6	0.8385	0.078	0.7604	0
BOSCO_TH1_CYTOTOXIC_MODULE	c2.cgp	WATTEL_AUTONOMOUS_THYROID_ADENOMA_UP	c2.cgp	0.7925	-0.0322	0.7603	0
CELL_FRACTION	c5	APRELIKOVA_BRCA1_TARGETS	c2.cgp	-0.8182	-0.0579	0.7603	0
V$E47_02	c3.tft	NING_CHRONIC_OBSTRUCTIVE_PULMONARY_DISEASE_UP	c2.cgp	-0.8433	-0.083	0.7603	2.3136e-10
V$NKX22_01	c3.tft	SRC_UP.V1_DN	c6	0.7752	-0.0148	0.7603	2.3136e-10
FEEDING_BEHAVIOR	c5	WORSCHECH_TUMOR_REJECTION_UP	c2.cgp	0.7696	-0.0094	0.7602	0
BOYLAN_MULTIPLE_MYELOMA_C_D_DN	c2.cgp	YAUCH_HEDGEHOG_SIGNALING_PARACRINE_DN	c2.cgp	0.7774	-0.0173	0.7601	0
NATSUME_RESPONSE_TO_INTERFERON_BETA_DN	c2.cgp	CORRE_MULTIPLE_MYELOMA_UP	c2.cgp	-0.8261	-0.0662	0.76	2.3136e-10
RESPONSE_TO_EXTERNAL_STIMULUS	c5	MALONEY_RESPONSE_TO_17AAG_UP	c2.cgp	-0.8009	0.0409	0.76	0
REGULATION_OF_IMMUNE_SYSTEM_PROCESS	c5	TOOKER_GEMCITABINE_RESISTANCE_DN	c2.cgp	-0.8502	-0.0902	0.76	0
V$P53_02	c3.tft	CADWELL_ATG16L1_TARGETS_UP	c2.cgp	0.844	0.084	0.76	0
KYNG_WERNER_SYNDROM_AND_NORMAL_AGING_DN	c2.cgp	CADWELL_ATG16L1_TARGETS_UP	c2.cgp	-0.8097	-0.0499	0.7599	2.3136e-10
DURAND_STROMA_MAX_UP	c2.cgp	MEISSNER_NPC_HCP_WITH_H3K27ME3	c2.cgp	0.7619	0.0019	0.7599	2.3136e-10
CELL_MIGRATION	c5	ZHOU_TNF_SIGNALING_4HR	c2.cgp	-0.7876	-0.0277	0.7599	0
HEMATOPOIETIN_INTERFERON_CLASSD200_DOMAIN_CYTOKINE_RECEPTOR_BINDING	c5	YEGNASUBRAMANIAN_PROSTATE_CANCER	c2.cgp	0.8268	0.0669	0.7599	2.3136e-10
TRANSLATION_FACTOR_ACTIVITY_NUCLEIC_ACID_BINDING	c5	HSIAO_LIVER_SPECIFIC_GENES	c2.cgp	-0.8659	-0.106	0.7599	0
V$TAL1BETAITF2_01	c3.tft	SRC_UP.V1_DN	c6	0.8169	0.057	0.7599	0
V$CRX_Q4	c3.tft	MALONEY_RESPONSE_TO_17AAG_UP	c2.cgp	-0.7874	-0.0275	0.7599	0
GTGGGTGK_UNKNOWN	c3.tft	CHAUHAN_RESPONSE_TO_METHOXYESTRADIOL_DN	c2.cgp	-0.8493	-0.0894	0.7599	0
ION_TRANSMEMBRANE_TRANSPORTER_ACTIVITY	c5	BOYLAN_MULTIPLE_MYELOMA_C_D_DN	c2.cgp	0.7769	-0.0171	0.7598	0
RACCACAR_V$AML_Q6	c3.tft	RICKMAN_HEAD_AND_NECK_CANCER_A	c2.cgp	0.8099	0.0501	0.7598	0
MIKKELSEN_IPS_LCP_WITH_H3K4ME3	c2.cgp	WATANABE_RECTAL_CANCER_RADIOTHERAPY_RESPONSIVE_UP	c2.cgp	-0.7768	-0.0171	0.7597	0
FONTAINE_PAPILLARY_THYROID_CARCINOMA_DN	c2.cgp	OSMAN_BLADDER_CANCER_DN	c2.cgp	-0.8208	-0.0611	0.7597	0
BOSCO_ALLERGEN_INDUCED_TH2_ASSOCIATED_MODULE	c2.cgp	MEISSNER_NPC_HCP_WITH_H3K27ME3	c2.cgp	0.7683	-0.0085	0.7597	2.3136e-10
JIANG_HYPOXIA_NORMAL	c2.cgp	VECCHI_GASTRIC_CANCER_EARLY_DN	c2.cgp	-0.7661	0.0066	0.7596	0
CHIANG_LIVER_CANCER_SUBCLASS_PROLIFERATION_DN	c2.cgp	JISON_SICKLE_CELL_DISEASE_DN	c2.cgp	-0.7664	-0.0069	0.7596	0
TORCHIA_TARGETS_OF_EWSR1_FLI1_FUSION_UP	c2.cgp	ZHOU_TNF_SIGNALING_30MIN	c2.cgp	-0.8231	-0.0635	0.7596	0
REGULATION_OF_IMMUNE_SYSTEM_PROCESS	c5	SU_PANCREAS	c2.cgp	0.8789	0.1194	0.7596	0
PRC2_EZH2_UP.V1_UP	c6	YAMASHITA_LIVER_CANCER_STEM_CELL_DN	c2.cgp	0.8181	0.0585	0.7596	0
KRAS.DF.V1_DN	c6	GOZGIT_ESR1_TARGETS_UP	c2.cgp	0.7814	0.0218	0.7596	2.3136e-10
V$AREB6_04	c3.tft	NING_CHRONIC_OBSTRUCTIVE_PULMONARY_DISEASE_DN	c2.cgp	-0.7995	-0.0399	0.7596	2.3136e-10
KUROZUMI_RESPONSE_TO_ONCOCYTIC_VIRUS_AND_CYCLIC_RGD	c2.cgp	SESTO_RESPONSE_TO_UV_C1	c2.cgp	-0.8016	-0.0422	0.7595	0
PRC2_EZH2_UP.V1_UP	c6	EBAUER_TARGETS_OF_PAX3_FOXO1_FUSION_UP	c2.cgp	0.7667	0.0074	0.7593	0
NFE2L2.V2	c6	LEE_LIVER_CANCER_SURVIVAL_DN	c2.cgp	-0.804	-0.0446	0.7593	0
BRUINS_UVC_RESPONSE_VIA_TP53_GROUP_D	c2.cgp	ZHANG_PROLIFERATING_VS_QUIESCENT	c2.cgp	-0.8491	-0.0899	0.7592	0
REGULATION_OF_IMMUNE_SYSTEM_PROCESS	c5	MIKKELSEN_ES_ICP_WITH_H3K27ME3	c2.cgp	0.8327	0.0734	0.7592	2.3136e-10
V$ER_Q6_01	c3.tft	CADWELL_ATG16L1_TARGETS_UP	c2.cgp	0.7689	0.0097	0.7592	0
PRC2_EZH2_UP.V1_UP	c6	OSMAN_BLADDER_CANCER_DN	c2.cgp	-0.81	-0.0509	0.7591	0
V$FREAC2_01	c3.tft	NING_CHRONIC_OBSTRUCTIVE_PULMONARY_DISEASE_UP	c2.cgp	-0.8055	0.0464	0.7591	0
RICKMAN_HEAD_AND_NECK_CANCER_A	c2.cgp	NEWMAN_ERCC6_TARGETS_DN	c2.cgp	0.7737	-0.0147	0.759	0
CHYLA_CBFA2T3_TARGETS_UP	c2.cgp	HAHTOLA_MYCOSIS_FUNGOIDES_SKIN_UP	c2.cgp	-0.7907	0.0317	0.759	0
PKCA_DN.V1_DN	c6	SWEET_LUNG_CANCER_KRAS_UP	c2.cgp	-0.7662	-0.0072	0.759	0
V$CDPCR3HD_01	c3.tft	CADWELL_ATG16L1_TARGETS_UP	c2.cgp	0.8287	-0.0696	0.759	0
ALK_DN.V1_UP	c6	ZHOU_TNF_SIGNALING_4HR	c2.cgp	-0.828	-0.069	0.7589	2.3136e-10
RGAGGAARY_V$PU1_Q6	c3.tft	ZHOU_TNF_SIGNALING_4HR	c2.cgp	-0.8104	-0.0515	0.7589	0
V$GATA4_Q3	c3.tft	REGULATION_OF_IMMUNE_SYSTEM_PROCESS	c5	0.7964	0.0377	0.7588	2.3136e-10
V$NFKB_Q6_01	c3.tft	NING_CHRONIC_OBSTRUCTIVE_PULMONARY_DISEASE_DN	c2.cgp	-0.791	-0.0321	0.7588	0
FLOTHO_PEDIATRIC_ALL_THERAPY_RESPONSE_UP	c2.cgp	MATZUK_SPERMATOZOA	c2.cgp	-0.7669	-0.0082	0.7587	0
OSADA_ASCL1_TARGETS_UP	c2.cgp	GNATENKO_PLATELET_SIGNATURE	c2.cgp	-0.7812	0.0226	0.7586	0
CHYLA_CBFA2T3_TARGETS_DN	c2.cgp	CORRE_MULTIPLE_MYELOMA_UP	c2.cgp	0.8332	0.0747	0.7585	0
RGAGGAARY_V$PU1_Q6	c3.tft	PARK_HSC_AND_MULTIPOTENT_PROGENITORS	c2.cgp	-0.784	-0.0254	0.7585	0
V$TATA_C	c3.tft	ZWANG_DOWN_BY_2ND_EGF_PULSE	c2.cgp	0.7697	0.0113	0.7584	0
V$AREB6_02	c3.tft	WANG_MLL_TARGETS	c2.cgp	0.7653	-0.007	0.7583	2.3136e-10
HIRSCH_CELLULAR_TRANSFORMATION_SIGNATURE_DN	c2.cgp	SCHLESINGER_METHYLATED_DE_NOVO_IN_CANCER	c2.cgp	-0.7756	-0.0174	0.7582	0
YWATTWNNRGCT_UNKNOWN	c3.tft	REGULATION_OF_IMMUNE_SYSTEM_PROCESS	c5	0.773	-0.0148	0.7582	2.3136e-10
JI_RESPONSE_TO_FSH_UP	c2.cgp	CERVERA_SDHB_TARGETS_1_DN	c2.cgp	-0.8237	-0.0658	0.758	2.3136e-10
CAIRO_HEPATOBLASTOMA_DN	c2.cgp	ZUCCHI_METASTASIS_DN	c2.cgp	-0.7862	0.0282	0.758	0
V$COUP_01	c3.tft	BHATTACHARYA_EMBRYONIC_STEM_CELL	c2.cgp	-0.7804	-0.0224	0.758	0
V$AML_Q6	c3.tft	ZWANG_DOWN_BY_2ND_EGF_PULSE	c2.cgp	0.8178	0.0598	0.758	0
XU_GH1_AUTOCRINE_TARGETS_UP	c2.cgp	JIANG_HYPOXIA_NORMAL	c2.cgp	-0.7627	0.0048	0.7579	0
PRC2_EZH2_UP.V1_DN	c6	ZUCCHI_METASTASIS_DN	c2.cgp	-0.8425	-0.0847	0.7579	2.3136e-10
V$HNF1_Q6	c3.tft	REGULATION_OF_IMMUNE_SYSTEM_PROCESS	c5	0.8375	0.0797	0.7579	0
BOYAULT_LIVER_CANCER_SUBCLASS_G123_DN	c2.cgp	CHAUHAN_RESPONSE_TO_METHOXYESTRADIOL_DN	c2.cgp	-0.807	-0.0492	0.7578	0
RESPONSE_TO_EXTERNAL_STIMULUS	c5	SESTO_RESPONSE_TO_UV_C8	c2.cgp	-0.842	-0.0843	0.7578	0
ESC_J1_UP_LATE.V1_DN	c6	TAKAO_RESPONSE_TO_UVB_RADIATION_UP	c2.cgp	-0.7613	0.0035	0.7578	0
BRACHAT_RESPONSE_TO_CAMPTOTHECIN_DN	c2.cgp	chr4q28	c1	-0.7594	-0.0017	0.7577	0
PEDRIOLI_MIR31_TARGETS_DN	c2.cgp	SESTO_RESPONSE_TO_UV_C1	c2.cgp	-0.7766	0.0189	0.7577	0
V$COUP_01	c3.tft	YAO_TEMPORAL_RESPONSE_TO_PROGESTERONE_CLUSTER_7	c2.cgp	-0.7634	0.0057	0.7577	0
SU_PLACENTA	c2.cgp	VECCHI_GASTRIC_CANCER_EARLY_DN	c2.cgp	0.7621	-0.0045	0.7576	0
BOSCO_ALLERGEN_INDUCED_TH2_ASSOCIATED_MODULE	c2.cgp	OSMAN_BLADDER_CANCER_DN	c2.cgp	-0.7945	-0.0369	0.7576	0
PECE_MAMMARY_STEM_CELL_DN	c2.cgp	HOSHIDA_LIVER_CANCER_LATE_RECURRENCE_DN	c2.cgp	-0.7726	-0.015	0.7576	2.3136e-10
WNT_UP.V1_DN	c6	NING_CHRONIC_OBSTRUCTIVE_PULMONARY_DISEASE_DN	c2.cgp	-0.8037	-0.0461	0.7576	0
V$ZIC1_01	c3.tft	WIERENGA_PML_INTERACTOME	c2.cgp	-0.7629	0.0053	0.7576	0
IRITANI_MAD1_TARGETS_DN	c2.cgp	RICKMAN_HEAD_AND_NECK_CANCER_A	c2.cgp	-0.7704	-0.0129	0.7575	2.3136e-10
PTEN_DN.V2_UP	c6	ZWANG_DOWN_BY_2ND_EGF_PULSE	c2.cgp	0.798	-0.0405	0.7575	0
KRAS.DF.V1_DN	c6	TAKEDA_TARGETS_OF_NUP98_HOXA9_FUSION_8D_DN	c2.cgp	0.7689	0.0113	0.7575	0
V$MEF2_01	c3.tft	KYNG_RESPONSE_TO_H2O2	c2.cgp	-0.8166	-0.0591	0.7575	0
V$RORA1_01	c3.tft	SRC_UP.V1_DN	c6	0.7674	0.01	0.7575	0
V$NFKB_C	c3.tft	NING_CHRONIC_OBSTRUCTIVE_PULMONARY_DISEASE_DN	c2.cgp	-0.8034	-0.0459	0.7575	0
V$MEF2_Q6_01	c3.tft	SRC_UP.V1_DN	c6	0.8105	0.0531	0.7575	0
ZHANG_PROLIFERATING_VS_QUIESCENT	c2.cgp	EBAUER_TARGETS_OF_PAX3_FOXO1_FUSION_UP	c2.cgp	-0.8094	-0.0519	0.7574	0
CHAUHAN_RESPONSE_TO_METHOXYESTRADIOL_DN	c2.cgp	PEREZ_TP63_TARGETS	c2.cgp	-0.7787	-0.0213	0.7574	0
WANG_MLL_TARGETS	c2.cgp	MEISSNER_NPC_HCP_WITH_H3K27ME3	c2.cgp	0.8009	0.0435	0.7574	0
REGULATION_OF_IMMUNE_SYSTEM_PROCESS	c5	FLECHNER_PBL_KIDNEY_TRANSPLANT_OK_VS_DONOR_UP	c2.cgp	-0.8611	-0.1037	0.7574	2.3136e-10
PHOSPHORIC_DIESTER_HYDROLASE_ACTIVITY	c5	JOHNSTONE_PARVB_TARGETS_2_UP	c2.cgp	-0.7743	-0.0169	0.7574	0
P53_DN.V2_UP	c6	chr4q28	c1	0.8159	0.0584	0.7574	0
RELA_DN.V1_UP	c6	MALONEY_RESPONSE_TO_17AAG_UP	c2.cgp	-0.8246	-0.0672	0.7574	0
RGTTAMWNATT_V$HNF1_01	c3.tft	HAHTOLA_SEZARY_SYNDROM_DN	c2.cgp	0.8175	0.0602	0.7574	0
CYCLIN_D1_KE_.V1_DN	c6	MALONEY_RESPONSE_TO_17AAG_UP	c2.cgp	-0.7871	0.0298	0.7573	2.3136e-10
V$GATA4_Q3	c3.tft	chr4q28	c1	0.7794	0.0221	0.7573	2.3136e-10
JOSEPH_RESPONSE_TO_SODIUM_BUTYRATE_UP	c2.cgp	SHETH_LIVER_CANCER_VS_TXNIP_LOSS_PAM4	c2.cgp	-0.7728	-0.0156	0.7572	0
ACEVEDO_LIVER_CANCER_WITH_H3K27ME3_DN	c2.cgp	KLEIN_TARGETS_OF_BCR_ABL1_FUSION	c2.cgp	0.7951	0.038	0.7572	0
CHYLA_CBFA2T3_TARGETS_DN	c2.cgp	PROVENZANI_METASTASIS_DN	c2.cgp	-0.7978	0.0406	0.7572	0
ENZYME_LINKED_RECEPTOR_PROTEIN_SIGNALING_PATHWAY	c5	NING_CHRONIC_OBSTRUCTIVE_PULMONARY_DISEASE_DN	c2.cgp	-0.8264	-0.0692	0.7572	2.3136e-10
PROTEIN_RNA_COMPLEX_ASSEMBLY	c5	HOSHIDA_LIVER_CANCER_LATE_RECURRENCE_DN	c2.cgp	-0.8817	-0.1246	0.7572	0
RNA_SPLICINGVIA_TRANSESTERIFICATION_REACTIONS	c5	HOSHIDA_LIVER_CANCER_LATE_RECURRENCE_DN	c2.cgp	-0.7642	0.007	0.7572	0
ALK_DN.V1_UP	c6	ZHANG_PROLIFERATING_VS_QUIESCENT	c2.cgp	-0.8167	0.0594	0.7572	0
V$IK1_01	c3.tft	NING_CHRONIC_OBSTRUCTIVE_PULMONARY_DISEASE_UP	c2.cgp	-0.7906	-0.0334	0.7572	0
SCHLESINGER_METHYLATED_DE_NOVO_IN_CANCER	c2.cgp	HAHTOLA_MYCOSIS_FUNGOIDES_SKIN_UP	c2.cgp	-0.8348	-0.0777	0.7571	0
LEIN_NEURON_MARKERS	c2.cgp	chr4q28	c1	0.8118	0.0547	0.7571	0
NING_CHRONIC_OBSTRUCTIVE_PULMONARY_DISEASE_DN	c2.cgp	SHETH_LIVER_CANCER_VS_TXNIP_LOSS_PAM4	c2.cgp	-0.7949	0.0379	0.757	0
WANG_TUMOR_INVASIVENESS_DN	c2.cgp	SHETH_LIVER_CANCER_VS_TXNIP_LOSS_PAM4	c2.cgp	-0.7959	0.0389	0.757	0
PEDRIOLI_MIR31_TARGETS_DN	c2.cgp	TANAKA_METHYLATED_IN_ESOPHAGEAL_CARCINOMA	c2.cgp	0.8276	-0.0705	0.757	0
V$AML_Q6	c3.tft	LEI_MYB_TARGETS	c2.cgp	-0.7783	-0.0213	0.757	0
TMTCGCGANR_UNKNOWN	c3.tft	HSIAO_LIVER_SPECIFIC_GENES	c2.cgp	-0.7991	-0.0422	0.7569	2.3136e-10
ZWANG_DOWN_BY_2ND_EGF_PULSE	c2.cgp	ACEVEDO_FGFR1_TARGETS_IN_PROSTATE_CANCER_MODEL_DN	c2.cgp	0.7617	-0.005	0.7568	0
ALK_DN.V1_UP	c6	JIANG_HYPOXIA_NORMAL	c2.cgp	-0.8655	-0.1087	0.7568	0
RELA_DN.V1_DN	c6	chr4q28	c1	0.8067	0.05	0.7567	0
SRC_UP.V1_DN	c6	GRADE_METASTASIS_DN	c2.cgp	-0.7704	0.0136	0.7567	0
PKCA_DN.V1_DN	c6	DITTMER_PTHLH_TARGETS_DN	c2.cgp	-0.8288	-0.0721	0.7567	2.3136e-10
V$RORA2_01	c3.tft	NING_CHRONIC_OBSTRUCTIVE_PULMONARY_DISEASE_UP	c2.cgp	-0.8027	-0.0459	0.7567	0
V$AP1_C	c3.tft	ZWANG_DOWN_BY_2ND_EGF_PULSE	c2.cgp	0.7618	-0.0052	0.7567	2.3136e-10
V$STAT5B_01	c3.tft	HAHTOLA_MYCOSIS_FUNGOIDES_SKIN_UP	c2.cgp	-0.7738	-0.0171	0.7567	0
V$TBP_01	c3.tft	REGULATION_OF_IMMUNE_SYSTEM_PROCESS	c5	0.8017	0.045	0.7567	2.3136e-10
FLECHNER_PBL_KIDNEY_TRANSPLANT_OK_VS_DONOR_UP	c2.cgp	ODONNELL_TFRC_TARGETS_UP	c2.cgp	-0.7953	-0.0387	0.7566	0
CADWELL_ATG16L1_TARGETS_UP	c2.cgp	AMUNDSON_RESPONSE_TO_ARSENITE	c2.cgp	-0.7683	0.0117	0.7566	0
CELL_MIGRATION	c5	ZHONG_SECRETOME_OF_LUNG_CANCER_AND_FIBROBLAST	c2.cgp	-0.8086	-0.0521	0.7566	2.3136e-10
V$GRE_C	c3.tft	LEE_AGING_NEOCORTEX_UP	c2.cgp	-0.7794	0.0229	0.7566	0
V$AP4_Q6_01	c3.tft	chr9p22	c1	0.7931	0.0364	0.7566	0
CHYLA_CBFA2T3_TARGETS_UP	c2.cgp	MEISSNER_BRAIN_HCP_WITH_H3_UNMETHYLATED	c2.cgp	0.8244	0.0679	0.7565	2.3136e-10
BRUINS_UVC_RESPONSE_VIA_TP53_GROUP_D	c2.cgp	JIANG_HYPOXIA_NORMAL	c2.cgp	-0.8153	-0.0588	0.7565	0
BOSCO_ALLERGEN_INDUCED_TH2_ASSOCIATED_MODULE	c2.cgp	HAHTOLA_MYCOSIS_FUNGOIDES_SKIN_UP	c2.cgp	-0.7785	-0.022	0.7565	0
CELL_MIGRATION	c5	WANG_TUMOR_INVASIVENESS_DN	c2.cgp	-0.7733	-0.0168	0.7565	0
PRC2_EZH2_UP.V1_UP	c6	PHOSPHORIC_DIESTER_HYDROLASE_ACTIVITY	c5	0.7865	0.03	0.7565	0
NFE2L2.V2	c6	POMEROY_MEDULLOBLASTOMA_PROGNOSIS_DN	c2.cgp	-0.7727	-0.0162	0.7565	0
ZHONG_SECRETOME_OF_LUNG_CANCER_AND_FIBROBLAST	c2.cgp	chr17p11	c1	-0.7906	-0.0343	0.7564	0
MIKKELSEN_MCV6_ICP_WITH_H3K4ME3_AND_H3K27ME3	c2.cgp	MALONEY_RESPONSE_TO_17AAG_UP	c2.cgp	-0.7716	-0.0153	0.7563	2.3136e-10
PEDRIOLI_MIR31_TARGETS_DN	c2.cgp	WEBER_METHYLATED_HCP_IN_FIBROBLAST_DN	c2.cgp	0.8102	0.0539	0.7563	0
BOUDOUKHA_BOUND_BY_IGF2BP2	c2.cgp	CORRE_MULTIPLE_MYELOMA_UP	c2.cgp	-0.7713	0.0151	0.7563	0
SRC_UP.V1_DN	c6	RAPA_EARLY_UP.V1_UP	c6	0.7681	-0.0118	0.7563	0
NOTCH_DN.V1_UP	c6	chr4q28	c1	0.842	0.0857	0.7563	2.3136e-10
V$FOXJ2_01	c3.tft	SABATES_COLORECTAL_ADENOMA_UP	c2.cgp	0.8014	0.0451	0.7563	0
V$CEBPDELTA_Q6	c3.tft	ZHOU_TNF_SIGNALING_30MIN	c2.cgp	-0.8127	-0.0564	0.7563	0
HSIAO_LIVER_SPECIFIC_GENES	c2.cgp	SCHLOSSER_MYC_TARGETS_REPRESSED_BY_SERUM	c2.cgp	-0.8175	-0.0613	0.7562	2.3136e-10
SU_PANCREAS	c2.cgp	CORRE_MULTIPLE_MYELOMA_UP	c2.cgp	0.8239	0.0678	0.7562	2.3136e-10
V$MEF2_01	c3.tft	WEIGEL_OXIDATIVE_STRESS_BY_TBH_AND_H2O2	c2.cgp	-0.8011	-0.0449	0.7562	2.3136e-10
V$AP4_Q5	c3.tft	SABATES_COLORECTAL_ADENOMA_UP	c2.cgp	0.7795	0.0233	0.7562	0
V$HNF1_C	c3.tft	CADWELL_ATG16L1_TARGETS_UP	c2.cgp	0.8507	0.0945	0.7562	0
V$POU6F1_01	c3.tft	chr4q28	c1	0.7661	0.0099	0.7562	0
V$MEF2_Q6_01	c3.tft	NING_CHRONIC_OBSTRUCTIVE_PULMONARY_DISEASE_UP	c2.cgp	-0.8566	-0.1004	0.7562	0
KANG_IMMORTALIZED_BY_TERT_DN	c2.cgp	ZUCCHI_METASTASIS_DN	c2.cgp	-0.7762	0.0202	0.7561	0
OHGUCHI_LIVER_HNF4A_TARGETS_DN	c2.cgp	NEWMAN_ERCC6_TARGETS_DN	c2.cgp	0.7583	0.0022	0.7561	0
BOSCO_ALLERGEN_INDUCED_TH2_ASSOCIATED_MODULE	c2.cgp	MIKKELSEN_MEF_ICP_WITH_H3K4ME3_AND_H3K27ME3	c2.cgp	0.8092	0.053	0.7561	0
RECEPTOR_COMPLEX	c5	IIZUKA_LIVER_CANCER_PROGRESSION_L0_L1_DN	c2.cgp	-0.7751	-0.019	0.7561	2.3136e-10
ALK_DN.V1_DN	c6	chr4q28	c1	0.8208	0.0648	0.756	2.3136e-10
MARTINEZ_RESPONSE_TO_TRABECTEDIN_UP	c2.cgp	CORRE_MULTIPLE_MYELOMA_UP	c2.cgp	-0.8141	0.0582	0.7559	2.3136e-10
ZHAN_VARIABLE_EARLY_DIFFERENTIATION_GENES_DN	c2.cgp	chr17p11	c1	-0.7643	-0.0084	0.7559	0
DANG_MYC_TARGETS_UP	c2.cgp	HSIAO_LIVER_SPECIFIC_GENES	c2.cgp	-0.7809	-0.025	0.7559	0
OSMAN_BLADDER_CANCER_DN	c2.cgp	GAL_LEUKEMIC_STEM_CELL_UP	c2.cgp	-0.7657	0.0099	0.7558	0
CHIBA_RESPONSE_TO_TSA	c2.cgp	SCHLESINGER_METHYLATED_DE_NOVO_IN_CANCER	c2.cgp	-0.7906	0.0348	0.7558	0
G_PROTEIN_SIGNALING_ADENYLATE_CYCLASE_ACTIVATING_PATHWAY	c5	CADWELL_ATG16L1_TARGETS_UP	c2.cgp	0.8751	0.1193	0.7558	0
V$OCT1_02	c3.tft	REGULATION_OF_IMMUNE_SYSTEM_PROCESS	c5	0.8089	-0.0531	0.7558	2.3136e-10
V$GATA1_05	c3.tft	SABATES_COLORECTAL_ADENOMA_UP	c2.cgp	0.8145	0.0587	0.7558	0
SU_LIVER	c2.cgp	CERVERA_SDHB_TARGETS_1_UP	c2.cgp	0.7737	0.018	0.7557	0
V$AMEF2_Q6	c3.tft	SRC_UP.V1_DN	c6	0.7888	0.0331	0.7557	0
KAAB_FAILED_HEART_ATRIUM_DN	c2.cgp	chr4q28	c1	-0.7608	-0.0052	0.7556	0
SESTO_RESPONSE_TO_UV_C0	c2.cgp	SHETH_LIVER_CANCER_VS_TXNIP_LOSS_PAM4	c2.cgp	-0.7672	0.0116	0.7556	0
MALONEY_RESPONSE_TO_17AAG_UP	c2.cgp	ZHOU_INFLAMMATORY_RESPONSE_FIMA_UP	c2.cgp	-0.8039	-0.0483	0.7556	2.3136e-10
OHGUCHI_LIVER_HNF4A_TARGETS_DN	c2.cgp	VART_KSHV_INFECTION_ANGIOGENIC_MARKERS_DN	c2.cgp	0.7733	0.0178	0.7556	2.3136e-10
CRX_NRL_DN.V1_UP	c6	JISON_SICKLE_CELL_DISEASE_DN	c2.cgp	-0.7616	0.0061	0.7556	0
VART_KSHV_INFECTION_ANGIOGENIC_MARKERS_DN	c2.cgp	NATSUME_RESPONSE_TO_INTERFERON_BETA_DN	c2.cgp	-0.7705	-0.015	0.7555	0
IKEDA_MIR1_TARGETS_UP	c2.cgp	HSIAO_LIVER_SPECIFIC_GENES	c2.cgp	-0.8067	-0.0512	0.7555	0
V$NKX25_01	c3.tft	CADWELL_ATG16L1_TARGETS_UP	c2.cgp	0.8307	0.0752	0.7555	0
V$FAC1_01	c3.tft	NING_CHRONIC_OBSTRUCTIVE_PULMONARY_DISEASE_UP	c2.cgp	-0.8117	0.0563	0.7555	0
SYATTGTG_UNKNOWN	c3.tft	WIERENGA_PML_INTERACTOME	c2.cgp	-0.7563	0.0008	0.7555	2.3136e-10
V$P53_02	c3.tft	NING_CHRONIC_OBSTRUCTIVE_PULMONARY_DISEASE_UP	c2.cgp	-0.789	-0.0336	0.7554	0
CAIRO_HEPATOBLASTOMA_DN	c2.cgp	KYNG_DNA_DAMAGE_DN	c2.cgp	-0.7702	-0.0149	0.7553	2.3136e-10
DCA_UP.V1_UP	c6	CADWELL_ATG16L1_TARGETS_UP	c2.cgp	0.897	0.1417	0.7553	0
KRAS.DF.V1_DN	c6	JISON_SICKLE_CELL_DISEASE_DN	c2.cgp	-0.7681	0.0127	0.7553	0
V$CDX2_Q5	c3.tft	REGULATION_OF_IMMUNE_SYSTEM_PROCESS	c5	0.7574	0.0021	0.7553	0
MATZUK_SPERMATOZOA	c2.cgp	NING_CHRONIC_OBSTRUCTIVE_PULMONARY_DISEASE_UP	c2.cgp	-0.8389	-0.0837	0.7552	0
CELL_FRACTION	c5	LI_AMPLIFIED_IN_LUNG_CANCER	c2.cgp	-0.8167	-0.0615	0.7552	2.3136e-10
JNK_DN.V1_DN	c6	chr4q28	c1	0.7928	-0.0376	0.7552	0
BRCA1_DN.V1_UP	c6	YEGNASUBRAMANIAN_PROSTATE_CANCER	c2.cgp	0.7592	0.004	0.7552	2.3136e-10
PKCA_DN.V1_DN	c6	HAHTOLA_MYCOSIS_FUNGOIDES_SKIN_UP	c2.cgp	-0.8832	-0.128	0.7552	0
V$PR_01	c3.tft	SRC_UP.V1_DN	c6	0.7693	0.0142	0.7552	0
ZHANG_RESPONSE_TO_CANTHARIDIN_DN	c2.cgp	TANAKA_METHYLATED_IN_ESOPHAGEAL_CARCINOMA	c2.cgp	-0.7642	-0.0091	0.7551	0
CAIRO_HEPATOBLASTOMA_DN	c2.cgp	FLOTHO_PEDIATRIC_ALL_THERAPY_RESPONSE_UP	c2.cgp	-0.7753	-0.0202	0.7551	0
V$E47_02	c3.tft	SRC_UP.V1_DN	c6	0.7912	0.0361	0.7551	0
PAL_PRMT5_TARGETS_UP	c2.cgp	HSIAO_LIVER_SPECIFIC_GENES	c2.cgp	-0.8639	-0.1089	0.755	2.3136e-10
BCAT.100_UP.V1_DN	c6	chr4q28	c1	0.8251	0.0701	0.755	0
V$FREAC2_01	c3.tft	NING_CHRONIC_OBSTRUCTIVE_PULMONARY_DISEASE_DN	c2.cgp	-0.8071	-0.0522	0.755	0
MARTINEZ_RESPONSE_TO_TRABECTEDIN_UP	c2.cgp	ODONNELL_TFRC_TARGETS_UP	c2.cgp	-0.7795	-0.0246	0.7549	0
CHYLA_CBFA2T3_TARGETS_UP	c2.cgp	NATSUME_RESPONSE_TO_INTERFERON_BETA_DN	c2.cgp	-0.7868	-0.0319	0.7549	0
V$MEF2_02	c3.tft	CADWELL_ATG16L1_TARGETS_UP	c2.cgp	0.8311	0.0762	0.7549	0
VART_KSHV_INFECTION_ANGIOGENIC_MARKERS_DN	c2.cgp	SESTO_RESPONSE_TO_UV_C6	c2.cgp	-0.7621	0.0073	0.7548	0
RECEPTOR_COMPLEX	c5	PROVENZANI_METASTASIS_DN	c2.cgp	-0.7946	-0.0398	0.7548	2.3136e-10
RESPONSE_TO_BACTERIUM	c5	chr4q28	c1	0.7859	-0.031	0.7548	2.3136e-10
YATGNWAAT_V$OCT_C	c3.tft	NING_CHRONIC_OBSTRUCTIVE_PULMONARY_DISEASE_UP	c2.cgp	-0.863	-0.1082	0.7548	0
IIZUKA_LIVER_CANCER_PROGRESSION_G1_G2_DN	c2.cgp	NIKOLSKY_MUTATED_AND_AMPLIFIED_IN_BREAST_CANCER	c2.cgp	-0.7591	0.0043	0.7547	0
PLASARI_TGFB1_SIGNALING_VIA_NFIC_10HR_UP	c2.cgp	CHAUHAN_RESPONSE_TO_METHOXYESTRADIOL_DN	c2.cgp	-0.766	-0.0112	0.7547	0
FEEDING_BEHAVIOR	c5	BOSCO_ALLERGEN_INDUCED_TH2_ASSOCIATED_MODULE	c2.cgp	0.7552	-0.0005	0.7547	2.3136e-10
SRC_UP.V1_DN	c6	MALONEY_RESPONSE_TO_17AAG_DN	c2.cgp	-0.7876	0.0329	0.7547	2.3136e-10
V$P53_02	c3.tft	REGULATION_OF_IMMUNE_SYSTEM_PROCESS	c5	0.787	0.0323	0.7547	2.3136e-10
BECKER_TAMOXIFEN_RESISTANCE_UP	c2.cgp	MARTORIATI_MDM4_TARGETS_NEUROEPITHELIUM_DN	c2.cgp	-0.7732	-0.0186	0.7546	0
IRITANI_MAD1_TARGETS_DN	c2.cgp	BARIS_THYROID_CANCER_DN	c2.cgp	0.7611	0.0065	0.7546	2.3136e-10
MYC_UP.V1_DN	c6	WEIGEL_OXIDATIVE_STRESS_BY_TBH_AND_H2O2	c2.cgp	-0.7546	0	0.7546	0
V$TATA_01	c3.tft	MALONEY_RESPONSE_TO_17AAG_UP	c2.cgp	-0.7814	-0.0268	0.7546	0
V$P53_DECAMER_Q2	c3.tft	NUTT_GBM_VS_AO_GLIOMA_UP	c2.cgp	-0.7606	0.006	0.7546	0
HIRSCH_CELLULAR_TRANSFORMATION_SIGNATURE_DN	c2.cgp	SABATES_COLORECTAL_ADENOMA_DN	c2.cgp	-0.7667	-0.0122	0.7545	0
RESPONSE_TO_EXTERNAL_STIMULUS	c5	LAIHO_COLORECTAL_CANCER_SERRATED_UP	c2.cgp	-0.8087	0.0542	0.7545	0
IL2_UP.V1_UP	c6	BENPORATH_ES_2	c2.cgp	0.7679	0.0134	0.7545	0
V$GFI1_01	c3.tft	CADWELL_ATG16L1_TARGETS_UP	c2.cgp	0.7918	0.0373	0.7545	0
TTCYNRGAA_V$STAT5B_01	c3.tft	CHIBA_RESPONSE_TO_TSA	c2.cgp	-0.76	0.0055	0.7545	0
LEE_TARGETS_OF_PTCH1_AND_SUFU_UP	c2.cgp	OSMAN_BLADDER_CANCER_DN	c2.cgp	-0.7551	-0.0006	0.7544	0
CHYLA_CBFA2T3_TARGETS_UP	c2.cgp	GENTILE_UV_RESPONSE_CLUSTER_D7	c2.cgp	-0.759	-0.0046	0.7544	2.3136e-10
NFE2L2.V2	c6	BHATTACHARYA_EMBRYONIC_STEM_CELL	c2.cgp	-0.7625	0.0081	0.7544	0
V$ARP1_01	c3.tft	SRC_UP.V1_DN	c6	0.766	0.0116	0.7544	0
SHETH_LIVER_CANCER_VS_TXNIP_LOSS_PAM5	c2.cgp	CORRE_MULTIPLE_MYELOMA_UP	c2.cgp	0.839	0.0847	0.7543	2.3136e-10
SATO_SILENCED_BY_METHYLATION_IN_PANCREATIC_CANCER_1	c2.cgp	NING_CHRONIC_OBSTRUCTIVE_PULMONARY_DISEASE_UP	c2.cgp	-0.8162	-0.062	0.7543	0
RACCACAR_V$AML_Q6	c3.tft	ZHOU_TNF_SIGNALING_30MIN	c2.cgp	-0.8746	-0.1203	0.7543	0
JIANG_HYPOXIA_NORMAL	c2.cgp	KLEIN_TARGETS_OF_BCR_ABL1_FUSION	c2.cgp	-0.7702	-0.016	0.7542	2.3136e-10
MIKKELSEN_IPS_ICP_WITH_H3K27ME3	c2.cgp	CORRE_MULTIPLE_MYELOMA_UP	c2.cgp	0.796	0.0418	0.7542	0
REGULATION_OF_IMMUNE_SYSTEM_PROCESS	c5	ER_GOLGI_INTERMEDIATE_COMPARTMENT	c5	-0.7747	-0.0206	0.7542	0
AAANWWTGC_UNKNOWN	c3.tft	REGULATION_OF_IMMUNE_SYSTEM_PROCESS	c5	0.7566	0.0024	0.7542	2.3136e-10
V$RORA1_01	c3.tft	NING_CHRONIC_OBSTRUCTIVE_PULMONARY_DISEASE_UP	c2.cgp	-0.8208	-0.0666	0.7542	2.3136e-10
V$CEBPDELTA_Q6	c3.tft	GNATENKO_PLATELET_SIGNATURE	c2.cgp	-0.7932	0.0391	0.7542	0
V$ER_Q6_01	c3.tft	POMEROY_MEDULLOBLASTOMA_PROGNOSIS_DN	c2.cgp	-0.8008	-0.0466	0.7542	2.3136e-10
SU_THYMUS	c2.cgp	SU_TESTIS	c2.cgp	0.7555	-0.0014	0.7541	0
CELL_MIGRATION	c5	SWEET_LUNG_CANCER_KRAS_UP	c2.cgp	-0.7549	0.0008	0.7541	0
WANG_MLL_TARGETS	c2.cgp	ZHOU_TNF_SIGNALING_4HR	c2.cgp	-0.7766	0.0226	0.754	0
V$AP1_01	c3.tft	ZHONG_SECRETOME_OF_LUNG_CANCER_AND_FIBROBLAST	c2.cgp	-0.7665	-0.0125	0.754	0
HOSHIDA_LIVER_CANCER_LATE_RECURRENCE_DN	c2.cgp	GROSS_HYPOXIA_VIA_HIF1A_UP	c2.cgp	-0.8147	-0.0608	0.7539	0
V$HAND1E47_01	c3.tft	SRC_UP.V1_DN	c6	0.7541	0.0002	0.7539	0
PEDRIOLI_MIR31_TARGETS_DN	c2.cgp	GOTZMANN_EPITHELIAL_TO_MESENCHYMAL_TRANSITION_DN	c2.cgp	-0.7554	0.0018	0.7537	0
V$AP4_01	c3.tft	NING_CHRONIC_OBSTRUCTIVE_PULMONARY_DISEASE_UP	c2.cgp	-0.8053	-0.0517	0.7536	0
TAKAO_RESPONSE_TO_UVB_RADIATION_UP	c2.cgp	SHETH_LIVER_CANCER_VS_TXNIP_LOSS_PAM4	c2.cgp	-0.7711	0.0176	0.7535	0
CADWELL_ATG16L1_TARGETS_UP	c2.cgp	JOHANSSON_GLIOMAGENESIS_BY_PDGFB_UP	c2.cgp	-0.7768	0.0233	0.7535	0
MIKKELSEN_IPS_LCP_WITH_H3K4ME3	c2.cgp	CERVERA_SDHB_TARGETS_1_DN	c2.cgp	0.7788	0.0253	0.7535	0
HSIAO_LIVER_SPECIFIC_GENES	c2.cgp	LAIHO_COLORECTAL_CANCER_SERRATED_UP	c2.cgp	-0.808	-0.0545	0.7534	0
CADWELL_ATG16L1_TARGETS_UP	c2.cgp	WANG_TARGETS_OF_MLL_CBP_FUSION_DN	c2.cgp	-0.8175	-0.0641	0.7534	0
OHGUCHI_LIVER_HNF4A_TARGETS_DN	c2.cgp	KAYO_AGING_MUSCLE_DN	c2.cgp	-0.8281	-0.0747	0.7534	2.3136e-10
IL2_UP.V1_UP	c6	JISON_SICKLE_CELL_DISEASE_DN	c2.cgp	-0.7556	0.0022	0.7534	0
V$GATA1_04	c3.tft	NING_CHRONIC_OBSTRUCTIVE_PULMONARY_DISEASE_UP	c2.cgp	-0.8481	-0.0946	0.7534	2.3136e-10
V$MEF2_Q6_01	c3.tft	OSMAN_BLADDER_CANCER_DN	c2.cgp	-0.7539	0.0005	0.7534	0
ODONNELL_TFRC_TARGETS_UP	c2.cgp	LAIHO_COLORECTAL_CANCER_SERRATED_UP	c2.cgp	-0.767	0.0137	0.7533	2.3136e-10
BROWNE_HCMV_INFECTION_30MIN_DN	c2.cgp	CORRE_MULTIPLE_MYELOMA_UP	c2.cgp	0.8051	0.0518	0.7533	0
KRAS.DF.V1_DN	c6	chr4q28	c1	0.8065	-0.0532	0.7533	0
V$AP1_C	c3.tft	ZHANG_PROLIFERATING_VS_QUIESCENT	c2.cgp	-0.7695	-0.0162	0.7533	0
V$HNF6_Q6	c3.tft	SABATES_COLORECTAL_ADENOMA_UP	c2.cgp	0.7697	0.0164	0.7533	0
DITTMER_PTHLH_TARGETS_UP	c2.cgp	chr4q28	c1	-0.7823	0.0291	0.7532	0
IKEDA_MIR1_TARGETS_UP	c2.cgp	SCHLESINGER_METHYLATED_DE_NOVO_IN_CANCER	c2.cgp	-0.777	-0.0238	0.7532	0
V$NKX25_02	c3.tft	CADWELL_ATG16L1_TARGETS_UP	c2.cgp	0.8228	0.0696	0.7532	0
V$STAT5A_04	c3.tft	NING_CHRONIC_OBSTRUCTIVE_PULMONARY_DISEASE_UP	c2.cgp	-0.8383	-0.085	0.7532	0
V$DBP_Q6	c3.tft	BARIS_THYROID_CANCER_DN	c2.cgp	-0.8266	-0.0734	0.7532	0
HONMA_DOCETAXEL_RESISTANCE	c2.cgp	chr4q28	c1	-0.7882	-0.0351	0.7531	0
REGULATION_OF_IMMUNE_SYSTEM_PROCESS	c5	BASSO_B_LYMPHOCYTE_NETWORK	c2.cgp	-0.7599	-0.0068	0.7531	0
WNT_UP.V1_DN	c6	BARIS_THYROID_CANCER_DN	c2.cgp	-0.7616	0.0085	0.7531	0
PRC2_EZH2_UP.V1_UP	c6	LEE_TARGETS_OF_PTCH1_AND_SUFU_UP	c2.cgp	0.7561	-0.003	0.7531	2.3136e-10
V$COUP_01	c3.tft	FOSTER_KDM1A_TARGETS_UP	c2.cgp	0.7752	0.0221	0.7531	0
V$LMO2COM_01	c3.tft	SRC_UP.V1_DN	c6	0.7594	0.0063	0.7531	0
V$STAT6_02	c3.tft	HSIAO_HOUSEKEEPING_GENES	c2.cgp	-0.7998	-0.0467	0.7531	0
YATGNWAAT_V$OCT_C	c3.tft	OSMAN_BLADDER_CANCER_DN	c2.cgp	-0.7681	-0.015	0.7531	0
RICKMAN_HEAD_AND_NECK_CANCER_A	c2.cgp	TAKEDA_TARGETS_OF_NUP98_HOXA9_FUSION_6HR_UP	c2.cgp	0.82	0.067	0.753	0
GRADE_COLON_AND_RECTAL_CANCER_DN	c2.cgp	JIANG_HYPOXIA_NORMAL	c2.cgp	-0.7571	0.0041	0.753	0
CADWELL_ATG16L1_TARGETS_UP	c2.cgp	LEE_LIVER_CANCER_CIPROFIBRATE_DN	c2.cgp	0.8581	0.1051	0.753	2.3136e-10
V$MEF2_01	c3.tft	ZHANG_PROLIFERATING_VS_QUIESCENT	c2.cgp	-0.8184	-0.0654	0.753	0
BHATTACHARYA_EMBRYONIC_STEM_CELL	c2.cgp	NING_CHRONIC_OBSTRUCTIVE_PULMONARY_DISEASE_DN	c2.cgp	0.7632	-0.0103	0.7529	0
FOSTER_KDM1A_TARGETS_UP	c2.cgp	APRELIKOVA_BRCA1_TARGETS	c2.cgp	-0.8246	-0.0717	0.7529	0
RESPONSE_TO_EXTERNAL_STIMULUS	c5	IKEDA_MIR133_TARGETS_UP	c2.cgp	-0.7882	-0.0352	0.7529	0
SRC_UP.V1_DN	c6	CADWELL_ATG16L1_TARGETS_UP	c2.cgp	0.7865	-0.0336	0.7529	0
PKCA_DN.V1_DN	c6	AKL_HTLV1_INFECTION_UP	c2.cgp	-0.8396	-0.0867	0.7529	0
V$CEBP_Q3	c3.tft	DAZARD_RESPONSE_TO_UV_NHEK_UP	c2.cgp	-0.7766	-0.0237	0.7529	0
MAHAJAN_RESPONSE_TO_IL1A_UP	c2.cgp	FLECHNER_PBL_KIDNEY_TRANSPLANT_OK_VS_DONOR_UP	c2.cgp	-0.7637	-0.011	0.7528	0
BOYLAN_MULTIPLE_MYELOMA_C_D_DN	c2.cgp	SU_PLACENTA	c2.cgp	0.7598	0.0071	0.7528	0
FOSTER_KDM1A_TARGETS_UP	c2.cgp	NIKOLSKY_MUTATED_AND_AMPLIFIED_IN_BREAST_CANCER	c2.cgp	0.778	-0.0252	0.7528	0
V$HNF6_Q6	c3.tft	REGULATION_OF_IMMUNE_SYSTEM_PROCESS	c5	0.7902	-0.0374	0.7528	0
V$AML_Q6	c3.tft	JIANG_HYPOXIA_NORMAL	c2.cgp	-0.8169	-0.0641	0.7528	2.3136e-10
V$PAX_Q6	c3.tft	CHIBA_RESPONSE_TO_TSA	c2.cgp	-0.8171	-0.0643	0.7528	0
NEWMAN_ERCC6_TARGETS_DN	c2.cgp	chr1q32	c1	0.7653	0.0125	0.7527	0
RAMALHO_STEMNESS_UP	c2.cgp	HSIAO_LIVER_SPECIFIC_GENES	c2.cgp	-0.7912	0.0386	0.7527	0
BROWNE_HCMV_INFECTION_1HR_DN	c2.cgp	CHOW_RASSF1_TARGETS_DN	c2.cgp	-0.7624	-0.0097	0.7527	0
CELL_FRACTION	c5	chr4q28	c1	0.7933	0.0407	0.7527	0
V$TAL1BETAITF2_01	c3.tft	chr4q28	c1	0.8118	0.0591	0.7527	0
YAUCH_HEDGEHOG_SIGNALING_PARACRINE_DN	c2.cgp	RIGGI_EWING_SARCOMA_PROGENITOR_UP	c2.cgp	0.774	0.0214	0.7526	0
SYATTGTG_UNKNOWN	c3.tft	IRITANI_MAD1_TARGETS_DN	c2.cgp	-0.7933	-0.0408	0.7526	0
WELCSH_BRCA1_TARGETS_UP	c2.cgp	SHETH_LIVER_CANCER_VS_TXNIP_LOSS_PAM4	c2.cgp	-0.7569	0.0044	0.7525	0
DUAN_PRDM5_TARGETS	c2.cgp	BENPORATH_ES_2	c2.cgp	0.7778	0.0253	0.7525	0
REGULATION_OF_IMMUNE_SYSTEM_PROCESS	c5	AKL_HTLV1_INFECTION_UP	c2.cgp	-0.7955	0.043	0.7525	0
AMINE_BINDING	c5	REGULATION_OF_IMMUNE_SYSTEM_PROCESS	c5	0.8907	0.1381	0.7525	0
PKCA_DN.V1_DN	c6	HOEBEKE_LYMPHOID_STEM_CELL_DN	c2.cgp	-0.8453	-0.0928	0.7525	0
V$TAL1BETAE47_01	c3.tft	chr4q28	c1	0.8364	0.0839	0.7525	0
BOSCO_TH1_CYTOTOXIC_MODULE	c2.cgp	CERVERA_SDHB_TARGETS_1_DN	c2.cgp	0.8087	0.0562	0.7524	0
V$GATA1_04	c3.tft	BENPORATH_ES_2	c2.cgp	0.7639	0.0115	0.7524	2.3136e-10
V$HMEF2_Q6	c3.tft	HOEBEKE_LYMPHOID_STEM_CELL_DN	c2.cgp	-0.7604	0.0079	0.7524	0
RHODES_CANCER_META_SIGNATURE	c2.cgp	NING_CHRONIC_OBSTRUCTIVE_PULMONARY_DISEASE_UP	c2.cgp	0.7734	0.0211	0.7523	0
MALONEY_RESPONSE_TO_17AAG_DN	c2.cgp	HSIAO_LIVER_SPECIFIC_GENES	c2.cgp	-0.7763	-0.024	0.7523	2.3136e-10
ABRAMSON_INTERACT_WITH_AIRE	c2.cgp	NING_CHRONIC_OBSTRUCTIVE_PULMONARY_DISEASE_UP	c2.cgp	0.7591	0.0068	0.7523	2.3136e-10
PTEN_DN.V2_UP	c6	LEI_MYB_TARGETS	c2.cgp	-0.8002	-0.0479	0.7523	2.3136e-10
MIKKELSEN_ES_ICP_WITH_H3K4ME3	c2.cgp	MALONEY_RESPONSE_TO_17AAG_UP	c2.cgp	-0.7815	0.0292	0.7522	0
CHYLA_CBFA2T3_TARGETS_DN	c2.cgp	MALONEY_RESPONSE_TO_17AAG_UP	c2.cgp	-0.7739	0.0217	0.7522	2.3136e-10
BRUINS_UVC_RESPONSE_VIA_TP53_GROUP_D	c2.cgp	SESTO_RESPONSE_TO_UV_C8	c2.cgp	-0.7751	-0.0229	0.7522	0
ALK_DN.V1_UP	c6	BARIS_THYROID_CANCER_DN	c2.cgp	-0.8349	-0.0827	0.7522	0
V$NKX25_01	c3.tft	JISON_SICKLE_CELL_DISEASE_DN	c2.cgp	-0.7579	0.0057	0.7522	0
V$FOXO3_01	c3.tft	PARK_HSC_AND_MULTIPOTENT_PROGENITORS	c2.cgp	-0.7998	-0.0475	0.7522	2.3136e-10
SHETH_LIVER_CANCER_VS_TXNIP_LOSS_PAM4	c2.cgp	TIEN_INTESTINE_PROBIOTICS_24HR_DN	c2.cgp	-0.8328	-0.0807	0.752	0
FAELT_B_CLL_WITH_VH3_21_DN	c2.cgp	LEE_TARGETS_OF_PTCH1_AND_SUFU_UP	c2.cgp	-0.8278	-0.0758	0.752	0
CHAUHAN_RESPONSE_TO_METHOXYESTRADIOL_DN	c2.cgp	CADWELL_ATG16L1_TARGETS_UP	c2.cgp	-0.8454	0.0934	0.752	0
PRC2_EZH2_UP.V1_UP	c6	PROTEIN_RNA_COMPLEX_ASSEMBLY	c5	-0.8251	0.0731	0.752	0
V$CEBPB_02	c3.tft	CHAUHAN_RESPONSE_TO_METHOXYESTRADIOL_DN	c2.cgp	-0.7769	-0.0249	0.752	2.3136e-10
V$RORA1_01	c3.tft	MALONEY_RESPONSE_TO_17AAG_UP	c2.cgp	-0.7563	-0.0043	0.752	0
V$PAX_Q6	c3.tft	ZHANG_PROLIFERATING_VS_QUIESCENT	c2.cgp	-0.8314	0.0795	0.752	2.3136e-10
AMINE_BINDING	c5	BOYLAN_MULTIPLE_MYELOMA_C_D_DN	c2.cgp	0.7845	0.0326	0.7519	2.3136e-10
TORCHIA_TARGETS_OF_EWSR1_FLI1_FUSION_UP	c2.cgp	PROVENZANI_METASTASIS_DN	c2.cgp	-0.7847	0.0328	0.7518	2.3136e-10
PEDRIOLI_MIR31_TARGETS_DN	c2.cgp	NIKOLSKY_MUTATED_AND_AMPLIFIED_IN_BREAST_CANCER	c2.cgp	0.7885	0.0367	0.7518	0
V$LBP1_Q6	c3.tft	SABATES_COLORECTAL_ADENOMA_UP	c2.cgp	0.7548	0.003	0.7518	0
V$HMGIY_Q6	c3.tft	YEGNASUBRAMANIAN_PROSTATE_CANCER	c2.cgp	0.7605	-0.0088	0.7518	2.3136e-10
VART_KSHV_INFECTION_ANGIOGENIC_MARKERS_DN	c2.cgp	FLECHNER_PBL_KIDNEY_TRANSPLANT_OK_VS_DONOR_UP	c2.cgp	-0.8002	-0.0486	0.7517	0
CHYLA_CBFA2T3_TARGETS_UP	c2.cgp	chr1q32	c1	0.8115	0.0597	0.7517	0
CHYLA_CBFA2T3_TARGETS_UP	c2.cgp	YAO_TEMPORAL_RESPONSE_TO_PROGESTERONE_CLUSTER_12	c2.cgp	-0.7534	-0.0017	0.7517	2.3136e-10
RAPA_EARLY_UP.V1_DN	c6	HSIAO_LIVER_SPECIFIC_GENES	c2.cgp	0.7613	-0.0096	0.7517	0
V$NFKAPPAB_01	c3.tft	GNATENKO_PLATELET_SIGNATURE	c2.cgp	-0.7757	0.024	0.7517	0
MALONEY_RESPONSE_TO_17AAG_UP	c2.cgp	LEIN_NEURON_MARKERS	c2.cgp	-0.7789	0.0273	0.7516	0
SRC_UP.V1_DN	c6	BROWNE_HCMV_INFECTION_1HR_UP	c2.cgp	0.8015	0.0499	0.7516	0
KCCGNSWTTT_UNKNOWN	c3.tft	V$MYOD_Q6	c3.tft	-0.7594	-0.0079	0.7516	2.3136e-10
RICKMAN_HEAD_AND_NECK_CANCER_D	c2.cgp	WATTEL_AUTONOMOUS_THYROID_ADENOMA_UP	c2.cgp	0.783	0.0315	0.7515	2.3136e-10
NFE2L2.V2	c6	KAYO_AGING_MUSCLE_DN	c2.cgp	-0.8147	-0.0632	0.7515	2.3136e-10
REGULATION_OF_IMMUNE_SYSTEM_PROCESS	c5	ZHOU_TNF_SIGNALING_4HR	c2.cgp	-0.7875	0.036	0.7514	0
V$AML1_01	c3.tft	GNATENKO_PLATELET_SIGNATURE	c2.cgp	-0.8174	-0.0661	0.7514	0
V$LEF1_Q6	c3.tft	YEGNASUBRAMANIAN_PROSTATE_CANCER	c2.cgp	0.7678	0.0164	0.7514	0
V$AML1_Q6	c3.tft	GNATENKO_PLATELET_SIGNATURE	c2.cgp	-0.8174	-0.0661	0.7514	0
FLECHNER_PBL_KIDNEY_TRANSPLANT_OK_VS_DONOR_UP	c2.cgp	KLEIN_TARGETS_OF_BCR_ABL1_FUSION	c2.cgp	-0.7709	-0.0196	0.7513	0
OHGUCHI_LIVER_HNF4A_TARGETS_DN	c2.cgp	TAKEDA_TARGETS_OF_NUP98_HOXA9_FUSION_8D_DN	c2.cgp	0.7652	0.0139	0.7513	0
V$TAL1BETAITF2_01	c3.tft	IGLESIAS_E2F_TARGETS_UP	c2.cgp	-0.773	-0.0217	0.7513	0
V$E47_02	c3.tft	chr4q28	c1	0.8064	0.0551	0.7513	0
V$PAX_Q6	c3.tft	KARLSSON_TGFB1_TARGETS_DN	c2.cgp	-0.7772	-0.026	0.7513	0
CELL_FRACTION	c5	CHAUHAN_RESPONSE_TO_METHOXYESTRADIOL_DN	c2.cgp	-0.8732	-0.122	0.7512	2.3136e-10
PRC2_EZH2_UP.V1_UP	c6	KLEIN_TARGETS_OF_BCR_ABL1_FUSION	c2.cgp	0.7905	-0.0393	0.7512	0
V$GATA4_Q3	c3.tft	CADWELL_ATG16L1_TARGETS_UP	c2.cgp	0.8088	0.0576	0.7512	0
GNATENKO_PLATELET_SIGNATURE	c2.cgp	RICKMAN_HEAD_AND_NECK_CANCER_C	c2.cgp	-0.8195	-0.0685	0.7511	2.3136e-10
LEE_LIVER_CANCER_MYC_E2F1_DN	c2.cgp	GOTZMANN_EPITHELIAL_TO_MESENCHYMAL_TRANSITION_DN	c2.cgp	-0.7906	-0.0396	0.7511	0
KYNG_RESPONSE_TO_H2O2	c2.cgp	SCHLESINGER_METHYLATED_DE_NOVO_IN_CANCER	c2.cgp	-0.7571	-0.0059	0.7511	0
DAIRKEE_CANCER_PRONE_RESPONSE_BPA_E2	c2.cgp	chr1q32	c1	-0.7835	-0.0324	0.7511	0
TORCHIA_TARGETS_OF_EWSR1_FLI1_FUSION_UP	c2.cgp	JI_RESPONSE_TO_FSH_UP	c2.cgp	-0.781	-0.0299	0.7511	0
PTEN_DN.V2_UP	c6	WEIGEL_OXIDATIVE_STRESS_BY_TBH_AND_H2O2	c2.cgp	-0.7791	-0.028	0.7511	0
CAGNWMCNNNGAC_UNKNOWN	c3.tft	JISON_SICKLE_CELL_DISEASE_DN	c2.cgp	-0.7639	-0.0129	0.7511	2.3136e-10
CADWELL_ATG16L1_TARGETS_UP	c2.cgp	CHIBA_RESPONSE_TO_TSA	c2.cgp	-0.8014	0.0505	0.751	2.3136e-10
V$CEBP_Q2	c3.tft	ZHOU_TNF_SIGNALING_30MIN	c2.cgp	-0.7858	0.0348	0.751	0
V$FOXJ2_01	c3.tft	YEGNASUBRAMANIAN_PROSTATE_CANCER	c2.cgp	0.7567	0.0057	0.751	0
V$STAT5B_01	c3.tft	TANAKA_METHYLATED_IN_ESOPHAGEAL_CARCINOMA	c2.cgp	0.7858	0.0348	0.751	2.3136e-10
CERVERA_SDHB_TARGETS_1_DN	c2.cgp	CORRE_MULTIPLE_MYELOMA_UP	c2.cgp	0.7997	-0.0488	0.7509	0
MIKKELSEN_IPS_LCP_WITH_H3K4ME3	c2.cgp	SESTO_RESPONSE_TO_UV_C8	c2.cgp	-0.7981	-0.0472	0.7509	2.3136e-10
DURAND_STROMA_MAX_UP	c2.cgp	MARTINEZ_RESPONSE_TO_TRABECTEDIN_UP	c2.cgp	-0.8178	-0.0668	0.7509	0
V$IPF1_Q4	c3.tft	JI_RESPONSE_TO_FSH_UP	c2.cgp	-0.7731	0.0222	0.7509	0
CHYLA_CBFA2T3_TARGETS_UP	c2.cgp	CERVERA_SDHB_TARGETS_1_DN	c2.cgp	0.8313	-0.0805	0.7508	0
PRC2_EZH2_UP.V1_UP	c6	CELL_SURFACE	c5	0.7645	0.0137	0.7508	2.3136e-10
ZHANG_PROLIFERATING_VS_QUIESCENT	c2.cgp	SCHLESINGER_METHYLATED_DE_NOVO_IN_CANCER	c2.cgp	-0.7837	0.033	0.7507	2.3136e-10
ACEVEDO_LIVER_CANCER_WITH_H3K27ME3_DN	c2.cgp	CORRE_MULTIPLE_MYELOMA_UP	c2.cgp	0.7751	0.0244	0.7507	0
NFE2L2.V2	c6	RIGGI_EWING_SARCOMA_PROGENITOR_UP	c2.cgp	0.7526	-0.0019	0.7507	0
V$GR_Q6	c3.tft	REGULATION_OF_IMMUNE_SYSTEM_PROCESS	c5	0.7834	0.0326	0.7507	0
PYEON_CANCER_HEAD_AND_NECK_VS_CERVICAL_DN	c2.cgp	HOEBEKE_LYMPHOID_STEM_CELL_DN	c2.cgp	-0.7534	-0.0028	0.7506	2.3136e-10
RESPONSE_TO_EXTERNAL_STIMULUS	c5	HOSHIDA_LIVER_CANCER_LATE_RECURRENCE_DN	c2.cgp	0.861	0.1104	0.7506	0
V$CEBP_01	c3.tft	JI_RESPONSE_TO_FSH_UP	c2.cgp	-0.8037	-0.0531	0.7506	0
V$GATA1_05	c3.tft	MALONEY_RESPONSE_TO_17AAG_UP	c2.cgp	-0.8089	-0.0583	0.7506	2.3136e-10
V$HNF6_Q6	c3.tft	CADWELL_ATG16L1_TARGETS_UP	c2.cgp	0.7762	0.0257	0.7506	0
BASSO_B_LYMPHOCYTE_NETWORK	c2.cgp	chr4q28	c1	-0.7512	-0.0007	0.7505	2.3136e-10
SANSOM_APC_TARGETS_DN	c2.cgp	WATANABE_RECTAL_CANCER_RADIOTHERAPY_RESPONSIVE_UP	c2.cgp	-0.7524	-0.0019	0.7505	0
JI_RESPONSE_TO_FSH_UP	c2.cgp	chr4q28	c1	-0.7816	-0.0312	0.7505	0
VART_KSHV_INFECTION_ANGIOGENIC_MARKERS_DN	c2.cgp	ZHOU_TNF_SIGNALING_4HR	c2.cgp	-0.7701	-0.0196	0.7505	0
TIEN_INTESTINE_PROBIOTICS_24HR_DN	c2.cgp	CORRE_MULTIPLE_MYELOMA_UP	c2.cgp	-0.7832	-0.0328	0.7504	0
KYNG_DNA_DAMAGE_DN	c2.cgp	SABATES_COLORECTAL_ADENOMA_DN	c2.cgp	-0.8015	-0.0511	0.7504	0
CADWELL_ATG16L1_TARGETS_UP	c2.cgp	DITTMER_PTHLH_TARGETS_DN	c2.cgp	-0.8113	0.0608	0.7504	2.3136e-10
ESC_J1_UP_LATE.V1_DN	c6	BHATTACHARYA_EMBRYONIC_STEM_CELL	c2.cgp	-0.7534	0.003	0.7504	0
V$COUP_01	c3.tft	PEDRIOLI_MIR31_TARGETS_DN	c2.cgp	0.7778	-0.0274	0.7504	0
V$FXR_Q3	c3.tft	NING_CHRONIC_OBSTRUCTIVE_PULMONARY_DISEASE_UP	c2.cgp	-0.7808	0.0304	0.7504	0
JIANG_HYPOXIA_NORMAL	c2.cgp	KANG_IMMORTALIZED_BY_TERT_DN	c2.cgp	-0.7749	0.0246	0.7503	2.3136e-10
SMID_BREAST_CANCER_RELAPSE_IN_BONE_UP	c2.cgp	CORRE_MULTIPLE_MYELOMA_UP	c2.cgp	0.821	0.0706	0.7503	2.3136e-10
LABBE_WNT3A_TARGETS_DN	c2.cgp	HOEBEKE_LYMPHOID_STEM_CELL_DN	c2.cgp	-0.7543	0.004	0.7503	2.3136e-10
BROWNE_HCMV_INFECTION_1HR_UP	c2.cgp	MALONEY_RESPONSE_TO_17AAG_UP	c2.cgp	-0.771	-0.0207	0.7503	0
PRC2_EZH2_UP.V1_UP	c6	TOOKER_GEMCITABINE_RESISTANCE_UP	c2.cgp	-0.8089	-0.0586	0.7503	0
OHGUCHI_LIVER_HNF4A_TARGETS_DN	c2.cgp	MODY_HIPPOCAMPUS_PRENATAL	c2.cgp	-0.7981	-0.048	0.7502	0
V$TAL1ALPHAE47_01	c3.tft	GERHOLD_ADIPOGENESIS_DN	c2.cgp	-0.7647	0.0146	0.7502	0
V$CEBP_Q3	c3.tft	SRC_UP.V1_DN	c6	0.7869	0.0367	0.7502	0
LEE_LIVER_CANCER_CIPROFIBRATE_DN	c2.cgp	GOZGIT_ESR1_TARGETS_UP	c2.cgp	0.7685	0.0184	0.7501	2.3136e-10
DAIRKEE_CANCER_PRONE_RESPONSE_BPA_E2	c2.cgp	chr17p13	c1	-0.7614	-0.0112	0.7501	0
SRC_UP.V1_DN	c6	GRADE_COLON_AND_RECTAL_CANCER_UP	c2.cgp	-0.7687	0.0186	0.7501	0
ALK_DN.V1_UP	c6	CEBALLOS_TARGETS_OF_TP53_AND_MYC_UP	c2.cgp	-0.753	0.0029	0.7501	0
V$RFX1_02	c3.tft	WANG_TUMOR_INVASIVENESS_UP	c2.cgp	-0.7533	-0.0032	0.7501	2.3136e-10
V$AML_Q6	c3.tft	SESTO_RESPONSE_TO_UV_C8	c2.cgp	-0.8032	-0.053	0.7501	0
HSIAO_LIVER_SPECIFIC_GENES	c2.cgp	chr19q13	c1	0.7839	0.0339	0.75	0
ACEVEDO_LIVER_CANCER_WITH_H3K9ME3_DN	c2.cgp	TIEN_INTESTINE_PROBIOTICS_24HR_DN	c2.cgp	-0.7578	0.0078	0.75	0
LEE_LIVER_CANCER_SURVIVAL_DN	c2.cgp	NING_CHRONIC_OBSTRUCTIVE_PULMONARY_DISEASE_UP	c2.cgp	0.765	-0.015	0.75	0
HOSHIDA_LIVER_CANCER_LATE_RECURRENCE_DN	c2.cgp	ZHAN_VARIABLE_EARLY_DIFFERENTIATION_GENES_DN	c2.cgp	-0.8653	-0.1153	0.75	0
CELL_FRACTION	c5	YEGNASUBRAMANIAN_PROSTATE_CANCER	c2.cgp	0.7638	0.0138	0.75	0
BRCA1_DN.V1_UP	c6	chr4q28	c1	0.8426	0.0926	0.75	0
NING_CHRONIC_OBSTRUCTIVE_PULMONARY_DISEASE_UP	c2.cgp	DEBOSSCHER_NFKB_TARGETS_REPRESSED_BY_GLUCOCORTICOIDS	c2.cgp	-0.7727	0.0228	0.7499	2.3136e-10
MIKKELSEN_ES_ICP_WITH_H3K4ME3	c2.cgp	BURTON_ADIPOGENESIS_8	c2.cgp	-0.7605	-0.0106	0.7499	0
KRAS.DF.V1_DN	c6	YEGNASUBRAMANIAN_PROSTATE_CANCER	c2.cgp	0.7733	-0.0234	0.7499	2.3136e-10
V$NFE2_01	c3.tft	NATSUME_RESPONSE_TO_INTERFERON_BETA_DN	c2.cgp	-0.7623	-0.0124	0.7499	0
FONTAINE_PAPILLARY_THYROID_CARCINOMA_DN	c2.cgp	BENPORATH_ES_2	c2.cgp	0.8352	0.0854	0.7498	0
ER_GOLGI_INTERMEDIATE_COMPARTMENT	c5	CORRE_MULTIPLE_MYELOMA_UP	c2.cgp	-0.7623	-0.0126	0.7498	0
GLUTAMATE_RECEPTOR_ACTIVITY	c5	CORRE_MULTIPLE_MYELOMA_UP	c2.cgp	0.816	0.0662	0.7498	0
V$COUP_01	c3.tft	ABRAMSON_INTERACT_WITH_AIRE	c2.cgp	-0.7841	-0.0344	0.7498	0
CADWELL_ATG16L1_TARGETS_UP	c2.cgp	SCHAEFFER_PROSTATE_DEVELOPMENT_AND_CANCER_BOX4_DN	c2.cgp	-0.8843	-0.1346	0.7497	0
OHGUCHI_LIVER_HNF4A_TARGETS_DN	c2.cgp	CADWELL_ATG16L1_TARGETS_UP	c2.cgp	0.9026	0.1529	0.7497	0
WNT_UP.V1_UP	c6	BOYLAN_MULTIPLE_MYELOMA_C_D_DN	c2.cgp	0.7583	-0.0086	0.7497	0
V$GRE_C	c3.tft	KAYO_AGING_MUSCLE_DN	c2.cgp	-0.7567	-0.0071	0.7497	2.3136e-10
V$AREB6_04	c3.tft	FAELT_B_CLL_WITH_VH3_21_DN	c2.cgp	-0.7501	-0.0004	0.7497	0
MAHAJAN_RESPONSE_TO_IL1A_UP	c2.cgp	WATTEL_AUTONOMOUS_THYROID_ADENOMA_UP	c2.cgp	0.7601	0.0105	0.7496	0
SMID_BREAST_CANCER_RELAPSE_IN_BONE_UP	c2.cgp	MAHAJAN_RESPONSE_TO_IL1A_UP	c2.cgp	0.7511	-0.0015	0.7496	0
FONTAINE_PAPILLARY_THYROID_CARCINOMA_DN	c2.cgp	MALONEY_RESPONSE_TO_17AAG_UP	c2.cgp	-0.8073	0.0577	0.7496	2.3136e-10
BOSCO_TH1_CYTOTOXIC_MODULE	c2.cgp	NING_CHRONIC_OBSTRUCTIVE_PULMONARY_DISEASE_DN	c2.cgp	-0.7762	-0.0266	0.7496	0
RECEPTOR_COMPLEX	c5	ZAMORA_NOS2_TARGETS_DN	c2.cgp	-0.7874	-0.0378	0.7496	2.3136e-10
NFE2L2.V2	c6	WIERENGA_STAT5A_TARGETS_UP	c2.cgp	0.7616	0.0121	0.7496	2.3136e-10
V$TAL1ALPHAE47_01	c3.tft	OSMAN_BLADDER_CANCER_DN	c2.cgp	-0.7767	-0.027	0.7496	0
V$IPF1_Q4	c3.tft	KYNG_RESPONSE_TO_H2O2	c2.cgp	-0.8019	-0.0523	0.7496	0
CADWELL_ATG16L1_TARGETS_UP	c2.cgp	chr1q32	c1	0.7705	-0.021	0.7495	2.3136e-10
CELL_MIGRATION	c5	MORI_SMALL_PRE_BII_LYMPHOCYTE_DN	c2.cgp	-0.7784	-0.0289	0.7495	0
V$TAL1BETAE47_01	c3.tft	NING_CHRONIC_OBSTRUCTIVE_PULMONARY_DISEASE_UP	c2.cgp	-0.8631	-0.1137	0.7495	0
V$NKX25_01	c3.tft	RICKMAN_HEAD_AND_NECK_CANCER_D	c2.cgp	0.8198	0.0703	0.7495	0
V$STAT_Q6	c3.tft	DELLA_RESPONSE_TO_TSA_AND_BUTYRATE	c2.cgp	-0.7525	0.0029	0.7495	2.3136e-10
KYNG_RESPONSE_TO_H2O2	c2.cgp	KANG_IMMORTALIZED_BY_TERT_DN	c2.cgp	-0.7549	0.0055	0.7494	0
CHYLA_CBFA2T3_TARGETS_UP	c2.cgp	SESTO_RESPONSE_TO_UV_C7	c2.cgp	-0.7591	-0.0097	0.7494	0
PEDRIOLI_MIR31_TARGETS_DN	c2.cgp	ZHOU_TNF_SIGNALING_4HR	c2.cgp	-0.792	0.0426	0.7494	0
REGULATION_OF_IMMUNE_SYSTEM_PROCESS	c5	JIANG_AGING_HYPOTHALAMUS_UP	c2.cgp	-0.7576	0.0082	0.7494	2.3136e-10
RACCACAR_V$AML_Q6	c3.tft	OSMAN_BLADDER_CANCER_DN	c2.cgp	-0.7825	-0.033	0.7494	0
JI_RESPONSE_TO_FSH_UP	c2.cgp	MARTORIATI_MDM4_TARGETS_NEUROEPITHELIUM_DN	c2.cgp	-0.8531	-0.1038	0.7493	0
FOSTER_KDM1A_TARGETS_UP	c2.cgp	GNATENKO_PLATELET_SIGNATURE	c2.cgp	-0.7746	-0.0253	0.7493	2.3136e-10
REGULATION_OF_IMMUNE_SYSTEM_PROCESS	c5	NING_CHRONIC_OBSTRUCTIVE_PULMONARY_DISEASE_DN	c2.cgp	-0.8087	0.0594	0.7493	0
SNF5_DN.V1_DN	c6	IGLESIAS_E2F_TARGETS_UP	c2.cgp	-0.7754	0.0261	0.7493	0
V$IPF1_Q4	c3.tft	NING_CHRONIC_OBSTRUCTIVE_PULMONARY_DISEASE_DN	c2.cgp	-0.8007	0.0515	0.7493	0
V$AP3_Q6	c3.tft	chr1q24	c1	0.7592	0.0099	0.7493	2.3136e-10
V$OCT_Q6	c3.tft	chr4q28	c1	0.8098	0.0605	0.7493	0
MORI_SMALL_PRE_BII_LYMPHOCYTE_DN	c2.cgp	TAKEDA_TARGETS_OF_NUP98_HOXA9_FUSION_6HR_UP	c2.cgp	-0.7933	-0.0442	0.7492	0
CHYLA_CBFA2T3_TARGETS_UP	c2.cgp	JI_RESPONSE_TO_FSH_UP	c2.cgp	-0.7738	-0.0246	0.7492	0
V$OCT1_06	c3.tft	REGULATION_OF_IMMUNE_SYSTEM_PROCESS	c5	0.7547	0.0055	0.7492	2.3136e-10
V$CEBP_Q2	c3.tft	CHAUHAN_RESPONSE_TO_METHOXYESTRADIOL_DN	c2.cgp	-0.7776	0.0284	0.7492	0
XU_GH1_AUTOCRINE_TARGETS_UP	c2.cgp	ZHOU_TNF_SIGNALING_4HR	c2.cgp	-0.7683	-0.0192	0.7491	0
IRITANI_MAD1_TARGETS_DN	c2.cgp	GNATENKO_PLATELET_SIGNATURE	c2.cgp	0.8102	0.0611	0.7491	2.3136e-10
FEEDING_BEHAVIOR	c5	KLEIN_TARGETS_OF_BCR_ABL1_FUSION	c2.cgp	0.8115	0.0624	0.7491	0
PRC2_EZH2_UP.V1_UP	c6	RAMALHO_STEMNESS_UP	c2.cgp	-0.7665	-0.0174	0.7491	0
V$GRE_C	c3.tft	LAIHO_COLORECTAL_CANCER_SERRATED_UP	c2.cgp	-0.7953	-0.0462	0.7491	0
CADWELL_ATG16L1_TARGETS_UP	c2.cgp	JIANG_AGING_CEREBRAL_CORTEX_UP	c2.cgp	-0.7604	-0.0114	0.749	0
WANG_MLL_TARGETS	c2.cgp	MARTINEZ_RESPONSE_TO_TRABECTEDIN_UP	c2.cgp	-0.8194	-0.0704	0.749	0
REGULATION_OF_NEUROTRANSMITTER_LEVELS	c5	KLEIN_TARGETS_OF_BCR_ABL1_FUSION	c2.cgp	0.7732	0.0242	0.749	0
MYC_UP.V1_DN	c6	MALONEY_RESPONSE_TO_17AAG_UP	c2.cgp	-0.7523	0.0033	0.749	0
PKCA_DN.V1_DN	c6	MORI_SMALL_PRE_BII_LYMPHOCYTE_DN	c2.cgp	-0.7659	-0.0169	0.749	0
DOANE_RESPONSE_TO_ANDROGEN_UP	c2.cgp	CORRE_MULTIPLE_MYELOMA_UP	c2.cgp	0.7491	0.0002	0.7489	0
WNT_UP.V1_UP	c6	JISON_SICKLE_CELL_DISEASE_DN	c2.cgp	-0.7751	0.0261	0.7489	2.3136e-10
ALK_DN.V1_UP	c6	AKL_HTLV1_INFECTION_UP	c2.cgp	-0.8322	-0.0833	0.7489	0
V$S8_01	c3.tft	CADWELL_ATG16L1_TARGETS_UP	c2.cgp	0.8466	0.0976	0.7489	0
V$AML1_01	c3.tft	NING_CHRONIC_OBSTRUCTIVE_PULMONARY_DISEASE_DN	c2.cgp	-0.8554	-0.1065	0.7489	0
V$CART1_01	c3.tft	CADWELL_ATG16L1_TARGETS_UP	c2.cgp	0.7974	0.0485	0.7489	2.3136e-10
V$MEIS1_01	c3.tft	SABATES_COLORECTAL_ADENOMA_UP	c2.cgp	0.7884	0.0395	0.7489	0
V$AML1_Q6	c3.tft	NING_CHRONIC_OBSTRUCTIVE_PULMONARY_DISEASE_DN	c2.cgp	-0.8554	-0.1065	0.7489	0
WANG_LSD1_TARGETS_DN	c2.cgp	CHIBA_RESPONSE_TO_TSA	c2.cgp	-0.7686	-0.0198	0.7488	2.3136e-10
PHOSPHORIC_DIESTER_HYDROLASE_ACTIVITY	c5	JISON_SICKLE_CELL_DISEASE_DN	c2.cgp	-0.7832	-0.0344	0.7488	0
CTGYNNCTYTAA_UNKNOWN	c3.tft	CHYLA_CBFA2T3_TARGETS_UP	c2.cgp	0.7755	0.0268	0.7488	2.3136e-10
V$COREBINDINGFACTOR_Q6	c3.tft	LAIHO_COLORECTAL_CANCER_SERRATED_UP	c2.cgp	-0.7598	0.011	0.7488	0
SHEN_SMARCA2_TARGETS_DN	c2.cgp	chr4q28	c1	0.8288	0.0801	0.7487	2.3136e-10
HSIAO_LIVER_SPECIFIC_GENES	c2.cgp	DOANE_BREAST_CANCER_ESR1_DN	c2.cgp	0.8266	0.0779	0.7487	2.3136e-10
FAELT_B_CLL_WITH_VH3_21_DN	c2.cgp	SCHLESINGER_METHYLATED_DE_NOVO_IN_CANCER	c2.cgp	-0.8613	-0.1126	0.7487	0
HOSHIDA_LIVER_CANCER_LATE_RECURRENCE_DN	c2.cgp	KAYO_AGING_MUSCLE_DN	c2.cgp	-0.8488	-0.1002	0.7487	0
CHYLA_CBFA2T3_TARGETS_UP	c2.cgp	VALK_AML_CLUSTER_7	c2.cgp	0.8542	0.1055	0.7487	0
PHOSPHORIC_DIESTER_HYDROLASE_ACTIVITY	c5	MALONEY_RESPONSE_TO_17AAG_UP	c2.cgp	-0.7875	0.0388	0.7487	0
V$COUP_01	c3.tft	MENSSEN_MYC_TARGETS	c2.cgp	-0.7798	-0.0311	0.7487	0
SHETH_LIVER_CANCER_VS_TXNIP_LOSS_PAM4	c2.cgp	DOANE_BREAST_CANCER_ESR1_DN	c2.cgp	0.7503	0.0018	0.7486	2.3136e-10
SANSOM_APC_TARGETS_DN	c2.cgp	chryq11	c1	0.7493	0.0007	0.7486	0
MARTINEZ_RESPONSE_TO_TRABECTEDIN_UP	c2.cgp	SCHLESINGER_METHYLATED_DE_NOVO_IN_CANCER	c2.cgp	-0.8291	-0.0805	0.7486	0
HEMATOPOIETIN_INTERFERON_CLASSD200_DOMAIN_CYTOKINE_RECEPTOR_BINDING	c5	chr17p11	c1	0.7713	0.0227	0.7486	2.3136e-10
KYNG_DNA_DAMAGE_DN	c2.cgp	SCHLESINGER_METHYLATED_DE_NOVO_IN_CANCER	c2.cgp	-0.7738	0.0253	0.7485	0
V$LMO2COM_02	c3.tft	OSMAN_BLADDER_CANCER_DN	c2.cgp	-0.7545	-0.0059	0.7485	0
ZHANG_PROLIFERATING_VS_QUIESCENT	c2.cgp	SHETH_LIVER_CANCER_VS_TXNIP_LOSS_PAM4	c2.cgp	-0.8265	-0.0782	0.7484	0
LIPASE_ACTIVITY	c5	MALONEY_RESPONSE_TO_17AAG_UP	c2.cgp	-0.8112	-0.0628	0.7484	0
HSIAO_LIVER_SPECIFIC_GENES	c2.cgp	HAHTOLA_MYCOSIS_FUNGOIDES_SKIN_UP	c2.cgp	-0.8629	-0.1147	0.7483	2.3136e-10
PEDRIOLI_MIR31_TARGETS_DN	c2.cgp	ZAMORA_NOS2_TARGETS_DN	c2.cgp	-0.7764	-0.0281	0.7483	0
CELL_FRACTION	c5	YAO_TEMPORAL_RESPONSE_TO_PROGESTERONE_CLUSTER_12	c2.cgp	-0.7832	-0.0349	0.7483	0
V$MEIS1_01	c3.tft	chr4q28	c1	0.7984	0.0501	0.7483	2.3136e-10
POTTI_CYTOXAN_SENSITIVITY	c2.cgp	CADWELL_ATG16L1_TARGETS_UP	c2.cgp	-0.7682	0.02	0.7482	0
YAO_TEMPORAL_RESPONSE_TO_PROGESTERONE_CLUSTER_12	c2.cgp	chr17p11	c1	-0.7691	0.0209	0.7482	0
FEEDING_BEHAVIOR	c5	LIAN_LIPA_TARGETS_6M	c2.cgp	0.7561	-0.0078	0.7482	0
CAHOY_ASTROCYTIC	c6	ABRAMSON_INTERACT_WITH_AIRE	c2.cgp	-0.8148	-0.0666	0.7482	0
V$GATA_C	c3.tft	chr4q28	c1	0.8365	0.0883	0.7482	0
RESPONSE_TO_EXTERNAL_STIMULUS	c5	YOSHIMURA_MAPK8_TARGETS_DN	c2.cgp	-0.7532	0.0051	0.7481	0
CAHOY_ASTROCYTIC	c6	BHATTACHARYA_EMBRYONIC_STEM_CELL	c2.cgp	-0.7528	-0.0047	0.7481	0
LABBE_WNT3A_TARGETS_DN	c2.cgp	ZUCCHI_METASTASIS_DN	c2.cgp	-0.793	-0.045	0.748	0
JNK_DN.V1_DN	c6	JISON_SICKLE_CELL_DISEASE_DN	c2.cgp	-0.7826	-0.0346	0.748	0
ZUCCHI_METASTASIS_UP	c2.cgp	SHETH_LIVER_CANCER_VS_TXNIP_LOSS_PAM4	c2.cgp	-0.7827	-0.0349	0.7479	2.3136e-10
PEDRIOLI_MIR31_TARGETS_UP	c2.cgp	CORRE_MULTIPLE_MYELOMA_UP	c2.cgp	0.8218	0.0739	0.7479	2.3136e-10
V$IRF1_01	c3.tft	NING_CHRONIC_OBSTRUCTIVE_PULMONARY_DISEASE_UP	c2.cgp	-0.7929	-0.0449	0.7479	0
V$HFH1_01	c3.tft	FLOTHO_PEDIATRIC_ALL_THERAPY_RESPONSE_UP	c2.cgp	-0.7551	-0.0072	0.7479	0
V$GATA4_Q3	c3.tft	SRC_UP.V1_DN	c6	0.8107	0.0628	0.7479	0
SRC_UP.V1_DN	c6	YAO_TEMPORAL_RESPONSE_TO_PROGESTERONE_CLUSTER_17	c2.cgp	-0.8109	-0.0631	0.7478	0
V$STAT_Q6	c3.tft	JI_RESPONSE_TO_FSH_UP	c2.cgp	-0.7637	-0.0159	0.7478	0
WANG_LSD1_TARGETS_DN	c2.cgp	APRELIKOVA_BRCA1_TARGETS	c2.cgp	-0.7555	-0.0078	0.7477	0
BLUM_RESPONSE_TO_SALIRASIB_UP	c2.cgp	SHETH_LIVER_CANCER_VS_TXNIP_LOSS_PAM4	c2.cgp	-0.8099	-0.0621	0.7477	0
REGULATION_OF_IMMUNE_SYSTEM_PROCESS	c5	DOANE_RESPONSE_TO_ANDROGEN_UP	c2.cgp	0.7527	-0.005	0.7477	2.3136e-10
STRUCTURE_SPECIFIC_DNA_BINDING	c5	HOSHIDA_LIVER_CANCER_LATE_RECURRENCE_DN	c2.cgp	-0.8005	-0.0528	0.7477	0
JISON_SICKLE_CELL_DISEASE_DN	c2.cgp	ROPERO_HDAC2_TARGETS	c2.cgp	-0.7606	0.013	0.7476	0
BROWNE_HCMV_INFECTION_1HR_DN	c2.cgp	MENSSEN_MYC_TARGETS	c2.cgp	-0.7759	0.0282	0.7476	0
WNT_UP.V1_DN	c6	ZHANG_PROLIFERATING_VS_QUIESCENT	c2.cgp	-0.8143	-0.0668	0.7476	0
V$EN1_01	c3.tft	REGULATION_OF_IMMUNE_SYSTEM_PROCESS	c5	0.8103	0.0628	0.7476	0
V$MEIS1_01	c3.tft	CADWELL_ATG16L1_TARGETS_UP	c2.cgp	0.8143	0.0667	0.7476	2.3136e-10
V$CEBPGAMMA_Q6	c3.tft	KYNG_RESPONSE_TO_H2O2	c2.cgp	-0.7618	-0.0141	0.7476	0
NATSUME_RESPONSE_TO_INTERFERON_BETA_DN	c2.cgp	chr4q28	c1	-0.7737	-0.0262	0.7475	0
MEISSNER_NPC_HCP_WITH_H3K27ME3	c2.cgp	VECCHI_GASTRIC_CANCER_EARLY_DN	c2.cgp	0.7848	0.0374	0.7475	0
BROWNE_HCMV_INFECTION_1HR_DN	c2.cgp	KAYO_AGING_MUSCLE_DN	c2.cgp	-0.8133	-0.0658	0.7475	0
DIGESTION	c5	BOYLAN_MULTIPLE_MYELOMA_C_D_DN	c2.cgp	0.751	-0.0035	0.7475	0
HEART_DEVELOPMENT	c5	BOSCO_TH1_CYTOTOXIC_MODULE	c2.cgp	0.7539	0.0065	0.7475	0
V$ZIC1_01	c3.tft	DAIRKEE_CANCER_PRONE_RESPONSE_BPA_E2	c2.cgp	-0.7584	-0.011	0.7475	0
V$RP58_01	c3.tft	HOEBEKE_LYMPHOID_STEM_CELL_DN	c2.cgp	-0.7688	-0.0213	0.7475	0
V$RP58_01	c3.tft	SABATES_COLORECTAL_ADENOMA_UP	c2.cgp	0.7661	0.0186	0.7475	0
V$CEBPGAMMA_Q6	c3.tft	SRC_UP.V1_DN	c6	0.7481	0.0006	0.7475	0
ALK_DN.V1_UP	c6	BENPORATH_ES_2	c2.cgp	0.8274	0.0799	0.7474	0
V$GRE_C	c3.tft	JI_RESPONSE_TO_FSH_UP	c2.cgp	-0.8424	-0.0951	0.7474	0
MIKKELSEN_ES_HCP_WITH_H3_UNMETHYLATED	c2.cgp	BOYLAN_MULTIPLE_MYELOMA_C_D_DN	c2.cgp	0.7549	0.0076	0.7473	0
VEGF_A_UP.V1_UP	c6	PROVENZANI_METASTASIS_DN	c2.cgp	-0.772	-0.0247	0.7473	0
V$PAX_Q6	c3.tft	BENPORATH_MYC_TARGETS_WITH_EBOX	c2.cgp	-0.7874	-0.0401	0.7473	0
CHIBA_RESPONSE_TO_TSA	c2.cgp	VECCHI_GASTRIC_CANCER_EARLY_DN	c2.cgp	-0.7703	0.0231	0.7472	0
CHYLA_CBFA2T3_TARGETS_UP	c2.cgp	REN_ALVEOLAR_RHABDOMYOSARCOMA_UP	c2.cgp	0.7646	0.0174	0.7472	0
SERVITJA_ISLET_HNF1A_TARGETS_DN	c2.cgp	TONKS_TARGETS_OF_RUNX1_RUNX1T1_FUSION_MONOCYTE_DN	c2.cgp	0.7488	0.0016	0.7472	0
V$GRE_C	c3.tft	RICKMAN_HEAD_AND_NECK_CANCER_D	c2.cgp	0.7604	0.0131	0.7472	0
AFFAR_YY1_TARGETS_UP	c2.cgp	HAHTOLA_MYCOSIS_FUNGOIDES_SKIN_UP	c2.cgp	-0.7772	-0.0301	0.7471	0
YAMASHITA_LIVER_CANCER_WITH_EPCAM_UP	c2.cgp	BROWNE_HCMV_INFECTION_20HR_UP	c2.cgp	-0.8032	-0.0561	0.7471	0
ACEVEDO_FGFR1_TARGETS_IN_PROSTATE_CANCER_MODEL_DN	c2.cgp	ZHANG_PROLIFERATING_VS_QUIESCENT	c2.cgp	-0.7817	0.0347	0.7471	0
V$CEBPB_02	c3.tft	KYNG_RESPONSE_TO_H2O2	c2.cgp	-0.7619	-0.0149	0.7471	0
V$MEIS1_01	c3.tft	BARIS_THYROID_CANCER_DN	c2.cgp	-0.8302	-0.0831	0.7471	0
V$TCF4_Q5	c3.tft	MALONEY_RESPONSE_TO_17AAG_UP	c2.cgp	-0.7822	-0.0351	0.7471	0
JI_RESPONSE_TO_FSH_UP	c2.cgp	TAKEDA_TARGETS_OF_NUP98_HOXA9_FUSION_6HR_UP	c2.cgp	-0.7728	-0.0258	0.747	0
DURAND_STROMA_MAX_UP	c2.cgp	IIZUKA_LIVER_CANCER_PROGRESSION_L0_L1_DN	c2.cgp	-0.8007	-0.0537	0.747	0
REGULATION_OF_IMMUNE_SYSTEM_PROCESS	c5	SESTO_RESPONSE_TO_UV_C2	c2.cgp	-0.7728	-0.0258	0.747	0
ZHANG_ANTIVIRAL_RESPONSE_TO_RIBAVIRIN_UP	c2.cgp	MARTORIATI_MDM4_TARGETS_NEUROEPITHELIUM_DN	c2.cgp	-0.7856	-0.0388	0.7469	2.3136e-10
V$PAX_Q6	c3.tft	GRUETZMANN_PANCREATIC_CANCER_UP	c2.cgp	-0.7732	-0.0263	0.7469	0
BROWNE_HCMV_INFECTION_1HR_DN	c2.cgp	RHODES_CANCER_META_SIGNATURE	c2.cgp	-0.755	-0.0082	0.7468	2.3136e-10
IL2_UP.V1_UP	c6	NING_CHRONIC_OBSTRUCTIVE_PULMONARY_DISEASE_DN	c2.cgp	-0.8233	-0.0765	0.7468	2.3136e-10
RESPONSE_TO_EXTERNAL_STIMULUS	c5	NATSUME_RESPONSE_TO_INTERFERON_BETA_DN	c2.cgp	-0.8183	-0.0715	0.7467	0
V$AP4_Q6_01	c3.tft	NING_CHRONIC_OBSTRUCTIVE_PULMONARY_DISEASE_UP	c2.cgp	-0.805	0.0583	0.7467	0
SATO_SILENCED_BY_METHYLATION_IN_PANCREATIC_CANCER_1	c2.cgp	APRELIKOVA_BRCA1_TARGETS	c2.cgp	-0.8105	-0.0639	0.7466	0
PKCA_DN.V1_UP	c6	JISON_SICKLE_CELL_DISEASE_DN	c2.cgp	-0.8029	-0.0563	0.7466	0
V$CEBPB_01	c3.tft	SRC_UP.V1_DN	c6	0.7576	-0.0111	0.7466	0
V$COREBINDINGFACTOR_Q6	c3.tft	JIANG_AGING_CEREBRAL_CORTEX_DN	c2.cgp	-0.8077	-0.0611	0.7466	0
CHYLA_CBFA2T3_TARGETS_UP	c2.cgp	ALCALA_APOPTOSIS	c2.cgp	-0.7468	0.0004	0.7465	0
CAHOY_ASTROCYTIC	c6	MODY_HIPPOCAMPUS_PRENATAL	c2.cgp	-0.7957	-0.0492	0.7465	0
V$AML1_01	c3.tft	ZUCCHI_METASTASIS_DN	c2.cgp	-0.816	-0.0695	0.7465	0
V$FOXO4_02	c3.tft	IGLESIAS_E2F_TARGETS_UP	c2.cgp	-0.753	-0.0065	0.7465	0
V$AP1_01	c3.tft	HIRSCH_CELLULAR_TRANSFORMATION_SIGNATURE_DN	c2.cgp	-0.7839	-0.0374	0.7465	2.3136e-10
V$AML1_Q6	c3.tft	ZUCCHI_METASTASIS_DN	c2.cgp	-0.816	-0.0695	0.7465	0
ONO_FOXP3_TARGETS_DN	c2.cgp	BARIS_THYROID_CANCER_DN	c2.cgp	-0.7797	0.0332	0.7464	2.3136e-10
CELL_MIGRATION	c5	TANAKA_METHYLATED_IN_ESOPHAGEAL_CARCINOMA	c2.cgp	0.8278	0.0815	0.7464	0
SRC_UP.V1_DN	c6	KAYO_AGING_MUSCLE_DN	c2.cgp	-0.7729	-0.0264	0.7464	0
KRAS.LUNG.BREAST_UP.V1_DN	c6	chr4q28	c1	0.8136	0.0672	0.7464	2.3136e-10
V$MEF2_03	c3.tft	NING_CHRONIC_OBSTRUCTIVE_PULMONARY_DISEASE_UP	c2.cgp	-0.8323	-0.0858	0.7464	0
IRITANI_MAD1_TARGETS_DN	c2.cgp	CERVERA_SDHB_TARGETS_1_DN	c2.cgp	-0.7873	-0.041	0.7463	0
ABRAMSON_INTERACT_WITH_AIRE	c2.cgp	HSIAO_LIVER_SPECIFIC_GENES	c2.cgp	-0.8537	-0.1074	0.7463	2.3136e-10
WNT_UP.V1_DN	c6	LEI_MYB_TARGETS	c2.cgp	-0.7471	-0.0008	0.7463	0
RGAGGAARY_V$PU1_Q6	c3.tft	ZHANG_PROLIFERATING_VS_QUIESCENT	c2.cgp	-0.8154	0.0691	0.7463	0
RICKMAN_HEAD_AND_NECK_CANCER_A	c2.cgp	CORRE_MULTIPLE_MYELOMA_UP	c2.cgp	0.8044	0.0582	0.7462	0
PRC2_EZH2_UP.V1_DN	c6	DAZARD_RESPONSE_TO_UV_NHEK_UP	c2.cgp	-0.7465	0.0004	0.7462	0
V$LYF1_01	c3.tft	NING_CHRONIC_OBSTRUCTIVE_PULMONARY_DISEASE_UP	c2.cgp	-0.7782	0.032	0.7462	0
V$AP1_C	c3.tft	CHAUHAN_RESPONSE_TO_METHOXYESTRADIOL_DN	c2.cgp	-0.7824	-0.0362	0.7462	0
YTAATTAA_V$LHX3_01	c3.tft	REGULATION_OF_IMMUNE_SYSTEM_PROCESS	c5	0.8123	0.0661	0.7462	0
BARIS_THYROID_CANCER_DN	c2.cgp	ZHOU_INFLAMMATORY_RESPONSE_FIMA_UP	c2.cgp	-0.8421	-0.096	0.7461	0
MIKKELSEN_IPS_HCP_WITH_H3_UNMETHYLATED	c2.cgp	BOYLAN_MULTIPLE_MYELOMA_C_D_DN	c2.cgp	0.7463	0.0001	0.7461	0
CELL_FRACTION	c5	ZAMORA_NOS2_TARGETS_DN	c2.cgp	-0.7791	-0.033	0.7461	0
GENERATION_OF_A_SIGNAL_INVOLVED_IN_CELL_CELL_SIGNALING	c5	SABATES_COLORECTAL_ADENOMA_UP	c2.cgp	0.8227	0.0766	0.7461	2.3136e-10
RESPONSE_TO_EXTERNAL_STIMULUS	c5	DITTMER_PTHLH_TARGETS_DN	c2.cgp	-0.811	-0.0649	0.7461	2.3136e-10
REGULATION_OF_IMMUNE_SYSTEM_PROCESS	c5	LEE_LIVER_CANCER_SURVIVAL_UP	c2.cgp	0.8455	0.0994	0.7461	0
NFE2L2.V2	c6	MALONEY_RESPONSE_TO_17AAG_DN	c2.cgp	-0.8095	-0.0634	0.7461	2.3136e-10
V$NFKAPPAB_01	c3.tft	OSMAN_BLADDER_CANCER_DN	c2.cgp	-0.7559	-0.0099	0.7461	2.3136e-10
V$TBP_01	c3.tft	ZHOU_TNF_SIGNALING_30MIN	c2.cgp	-0.8333	-0.0872	0.7461	0
NIKOLSKY_MUTATED_AND_AMPLIFIED_IN_BREAST_CANCER	c2.cgp	SABATES_COLORECTAL_ADENOMA_DN	c2.cgp	0.7617	0.0157	0.746	0
MCCABE_BOUND_BY_HOXC6	c2.cgp	RAMASWAMY_METASTASIS_UP	c2.cgp	-0.7865	-0.0405	0.746	2.3136e-10
WANG_TUMOR_INVASIVENESS_UP	c2.cgp	chr17p11	c1	-0.8076	-0.0616	0.746	0
CHIANG_LIVER_CANCER_SUBCLASS_CTNNB1_UP	c2.cgp	MARTINEZ_RESPONSE_TO_TRABECTEDIN_UP	c2.cgp	-0.857	-0.1109	0.746	0
ECTODERM_DEVELOPMENT	c5	SHETH_LIVER_CANCER_VS_TXNIP_LOSS_PAM4	c2.cgp	0.754	0.008	0.746	0
V$AP4_01	c3.tft	REGULATION_OF_IMMUNE_SYSTEM_PROCESS	c5	0.7916	0.0456	0.746	0
V$TAL1ALPHAE47_01	c3.tft	JISON_SICKLE_CELL_DISEASE_DN	c2.cgp	-0.7541	0.0081	0.746	0
V$CEBP_01	c3.tft	HOEBEKE_LYMPHOID_STEM_CELL_DN	c2.cgp	-0.753	-0.007	0.746	0
HSIAO_LIVER_SPECIFIC_GENES	c2.cgp	SMITH_TERT_TARGETS_UP	c2.cgp	-0.7856	-0.0397	0.7459	0
SESTO_RESPONSE_TO_UV_C8	c2.cgp	SCHLESINGER_METHYLATED_DE_NOVO_IN_CANCER	c2.cgp	-0.7977	-0.0518	0.7459	0
BRUINS_UVC_RESPONSE_VIA_TP53_GROUP_D	c2.cgp	LEI_MYB_TARGETS	c2.cgp	-0.8086	-0.0627	0.7459	0
V$LBP1_Q6	c3.tft	REGULATION_OF_IMMUNE_SYSTEM_PROCESS	c5	0.7853	0.0394	0.7459	0
V$AP4_Q6_01	c3.tft	NATSUME_RESPONSE_TO_INTERFERON_BETA_DN	c2.cgp	-0.8508	-0.1049	0.7459	0
CHYLA_CBFA2T3_TARGETS_DN	c2.cgp	POMEROY_MEDULLOBLASTOMA_PROGNOSIS_DN	c2.cgp	-0.8279	-0.0821	0.7458	0
DURAND_STROMA_MAX_UP	c2.cgp	YAUCH_HEDGEHOG_SIGNALING_PARACRINE_DN	c2.cgp	0.8129	0.0671	0.7458	0
TRANSLATION_FACTOR_ACTIVITY_NUCLEIC_ACID_BINDING	c5	HOSHIDA_LIVER_CANCER_LATE_RECURRENCE_DN	c2.cgp	-0.8687	-0.1229	0.7458	0
DCA_UP.V1_DN	c6	REGULATION_OF_IMMUNE_SYSTEM_PROCESS	c5	0.8259	0.0801	0.7458	0
V$TATA_C	c3.tft	chr4q28	c1	0.7532	0.0075	0.7458	0
V$OLF1_01	c3.tft	SABATES_COLORECTAL_ADENOMA_UP	c2.cgp	0.746	-0.0002	0.7458	0
V$CHX10_01	c3.tft	SABATES_COLORECTAL_ADENOMA_UP	c2.cgp	0.7867	0.041	0.7458	0
V$POU6F1_01	c3.tft	REGULATION_OF_IMMUNE_SYSTEM_PROCESS	c5	0.7798	-0.034	0.7458	0
NEUROPEPTIDE_BINDING	c5	BOYLAN_MULTIPLE_MYELOMA_C_D_DN	c2.cgp	0.7688	-0.0231	0.7457	2.3136e-10
V$HNF3B_01	c3.tft	REGULATION_OF_IMMUNE_SYSTEM_PROCESS	c5	0.8406	0.095	0.7457	0
V$BRN2_01	c3.tft	OSMAN_BLADDER_CANCER_DN	c2.cgp	-0.7487	-0.003	0.7457	0
CADWELL_ATG16L1_TARGETS_UP	c2.cgp	ZUCCHI_METASTASIS_UP	c2.cgp	-0.8146	-0.0691	0.7456	0
TOOKER_GEMCITABINE_RESISTANCE_DN	c2.cgp	SHETH_LIVER_CANCER_VS_TXNIP_LOSS_PAM4	c2.cgp	-0.8429	-0.0973	0.7456	2.3136e-10
YAO_TEMPORAL_RESPONSE_TO_PROGESTERONE_CLUSTER_14	c2.cgp	BECKER_TAMOXIFEN_RESISTANCE_UP	c2.cgp	0.7492	0.0036	0.7456	0
SRC_UP.V1_DN	c6	HATADA_METHYLATED_IN_LUNG_CANCER_UP	c2.cgp	0.7726	-0.0271	0.7456	2.3136e-10
V$NFKAPPAB65_01	c3.tft	NING_CHRONIC_OBSTRUCTIVE_PULMONARY_DISEASE_DN	c2.cgp	-0.7676	-0.022	0.7456	2.3136e-10
V$FOXO3_01	c3.tft	CADWELL_ATG16L1_TARGETS_UP	c2.cgp	0.752	0.0064	0.7456	2.3136e-10
CHIANG_LIVER_CANCER_SUBCLASS_PROLIFERATION_DN	c2.cgp	ACEVEDO_LIVER_CANCER_WITH_H3K9ME3_DN	c2.cgp	0.7665	0.0209	0.7455	0
ZWANG_DOWN_BY_2ND_EGF_PULSE	c2.cgp	EBAUER_TARGETS_OF_PAX3_FOXO1_FUSION_UP	c2.cgp	0.768	0.0225	0.7455	0
V$FREAC4_01	c3.tft	JIANG_HYPOXIA_NORMAL	c2.cgp	-0.747	-0.0015	0.7455	2.3136e-10
V$AML_Q6	c3.tft	SRC_UP.V1_DN	c6	0.7781	-0.0326	0.7455	0
CERVERA_SDHB_TARGETS_1_DN	c2.cgp	BARIS_THYROID_CANCER_UP	c2.cgp	-0.7938	-0.0485	0.7454	2.3136e-10
XU_GH1_AUTOCRINE_TARGETS_UP	c2.cgp	SESTO_RESPONSE_TO_UV_C1	c2.cgp	-0.7573	-0.012	0.7454	0
CADWELL_ATG16L1_TARGETS_UP	c2.cgp	BAELDE_DIABETIC_NEPHROPATHY_DN	c2.cgp	-0.7902	0.0448	0.7454	0
YOSHIMURA_MAPK8_TARGETS_DN	c2.cgp	SCHLESINGER_METHYLATED_DE_NOVO_IN_CANCER	c2.cgp	-0.7792	-0.0337	0.7454	0
MEISSNER_BRAIN_HCP_WITH_H3K4ME2_AND_H3K27ME3	c2.cgp	PROVENZANI_METASTASIS_DN	c2.cgp	-0.759	-0.0136	0.7454	0
CELL_SURFACE	c5	FLECHNER_PBL_KIDNEY_TRANSPLANT_OK_VS_DONOR_UP	c2.cgp	-0.8115	-0.0661	0.7454	0
GENERATION_OF_A_SIGNAL_INVOLVED_IN_CELL_CELL_SIGNALING	c5	KUROZUMI_RESPONSE_TO_ONCOCYTIC_VIRUS_AND_CYCLIC_RGD	c2.cgp	0.8116	0.0662	0.7454	0
TRANSLATION_FACTOR_ACTIVITY_NUCLEIC_ACID_BINDING	c5	CERVERA_SDHB_TARGETS_1_DN	c2.cgp	-0.8448	-0.0993	0.7454	0
SRC_UP.V1_DN	c6	IRITANI_MAD1_TARGETS_DN	c2.cgp	-0.7937	-0.0482	0.7454	2.3136e-10
ESC_J1_UP_LATE.V1_DN	c6	chryq11	c1	0.7484	0.003	0.7454	0
CAHOY_ASTROCYTIC	c6	NIKOLSKY_MUTATED_AND_AMPLIFIED_IN_BREAST_CANCER	c2.cgp	0.7733	0.028	0.7454	0
V$COREBINDINGFACTOR_Q6	c3.tft	FAELT_B_CLL_WITH_VH3_21_DN	c2.cgp	-0.7869	-0.0415	0.7454	0
ZHONG_SECRETOME_OF_LUNG_CANCER_AND_FIBROBLAST	c2.cgp	CORRE_MULTIPLE_MYELOMA_UP	c2.cgp	-0.8285	-0.0833	0.7453	0
PYEON_CANCER_HEAD_AND_NECK_VS_CERVICAL_DN	c2.cgp	LAIHO_COLORECTAL_CANCER_SERRATED_UP	c2.cgp	-0.7944	-0.0491	0.7453	0
JIANG_HYPOXIA_VIA_VHL	c2.cgp	chr17p11	c1	-0.7771	-0.0318	0.7453	0
PEDRIOLI_MIR31_TARGETS_DN	c2.cgp	WANG_TUMOR_INVASIVENESS_DN	c2.cgp	-0.7822	-0.0369	0.7453	2.3136e-10
SRC_UP.V1_DN	c6	SCHLOSSER_MYC_TARGETS_AND_SERUM_RESPONSE_DN	c2.cgp	-0.7566	-0.0113	0.7453	0
V$MEF2_01	c3.tft	GNATENKO_PLATELET_SIGNATURE	c2.cgp	-0.8182	-0.0729	0.7453	0
V$T3R_Q6	c3.tft	CADWELL_ATG16L1_TARGETS_UP	c2.cgp	0.7622	-0.017	0.7453	2.3136e-10
TTAYRTAA_V$E4BP4_01	c3.tft	SABATES_COLORECTAL_ADENOMA_UP	c2.cgp	0.7539	-0.0086	0.7453	0
BRUINS_UVC_RESPONSE_VIA_TP53_GROUP_D	c2.cgp	CHAUHAN_RESPONSE_TO_METHOXYESTRADIOL_DN	c2.cgp	-0.8957	-0.1504	0.7452	0
PEDRIOLI_MIR31_TARGETS_DN	c2.cgp	TAKAO_RESPONSE_TO_UVB_RADIATION_DN	c2.cgp	-0.756	-0.0108	0.7452	0
RESPONSE_TO_EXTERNAL_STIMULUS	c5	HAHTOLA_MYCOSIS_FUNGOIDES_SKIN_UP	c2.cgp	-0.8739	-0.1287	0.7452	0
VEGF_A_UP.V1_UP	c6	NING_CHRONIC_OBSTRUCTIVE_PULMONARY_DISEASE_DN	c2.cgp	-0.8041	-0.059	0.7452	0
V$TTF1_Q6	c3.tft	POMEROY_MEDULLOBLASTOMA_PROGNOSIS_DN	c2.cgp	-0.7934	-0.0481	0.7452	2.3136e-10
V$FOXO3_01	c3.tft	WANG_TUMOR_INVASIVENESS_DN	c2.cgp	-0.7883	-0.0431	0.7451	0
V$NF1_Q6	c3.tft	TOMIDA_METASTASIS_UP	c2.cgp	-0.7817	-0.0367	0.745	0
V$AP1_01	c3.tft	CHAUHAN_RESPONSE_TO_METHOXYESTRADIOL_DN	c2.cgp	-0.7879	0.0429	0.745	0
CELL_FRACTION	c5	WEIGEL_OXIDATIVE_STRESS_BY_TBH_AND_H2O2	c2.cgp	-0.7553	0.0104	0.7449	0
PKCA_DN.V1_DN	c6	YOSHIMURA_MAPK8_TARGETS_DN	c2.cgp	-0.7897	-0.0448	0.7449	0
V$IRF1_01	c3.tft	JI_RESPONSE_TO_FSH_UP	c2.cgp	-0.7523	0.0074	0.7449	0
RACCACAR_V$AML_Q6	c3.tft	JISON_SICKLE_CELL_DISEASE_DN	c2.cgp	-0.7678	0.0229	0.7449	2.3136e-10
HSIAO_LIVER_SPECIFIC_GENES	c2.cgp	BHATTACHARYA_EMBRYONIC_STEM_CELL	c2.cgp	-0.7669	-0.0221	0.7448	0
CHNG_MULTIPLE_MYELOMA_HYPERPLOID_DN	c2.cgp	HSIAO_LIVER_SPECIFIC_GENES	c2.cgp	-0.8022	-0.0574	0.7448	0
WIERENGA_STAT5A_TARGETS_UP	c2.cgp	PARK_HSC_AND_MULTIPOTENT_PROGENITORS	c2.cgp	-0.7526	-0.0078	0.7448	0
MYC_UP.V1_DN	c6	KENNY_CTNNB1_TARGETS_DN	c2.cgp	-0.7504	0.0056	0.7448	2.3136e-10
GTGGGTGK_UNKNOWN	c3.tft	BARIS_THYROID_CANCER_DN	c2.cgp	-0.7729	-0.0281	0.7448	0
CHIANG_LIVER_CANCER_SUBCLASS_CTNNB1_UP	c2.cgp	SCHAEFFER_PROSTATE_DEVELOPMENT_AND_CANCER_BOX4_DN	c2.cgp	-0.7899	-0.0452	0.7447	0
CHIANG_LIVER_CANCER_SUBCLASS_CTNNB1_UP	c2.cgp	CADWELL_ATG16L1_TARGETS_UP	c2.cgp	0.7584	0.0137	0.7447	2.3136e-10
ACEVEDO_LIVER_CANCER_WITH_H3K9ME3_DN	c2.cgp	XU_GH1_EXOGENOUS_TARGETS_UP	c2.cgp	0.7538	-0.0092	0.7446	0
YOSHIMURA_MAPK8_TARGETS_DN	c2.cgp	CADWELL_ATG16L1_TARGETS_UP	c2.cgp	-0.7773	-0.0327	0.7446	0
KRAS.KIDNEY_UP.V1_DN	c6	ACEVEDO_LIVER_CANCER_WITH_H3K9ME3_DN	c2.cgp	0.7555	0.0109	0.7446	0
V$MEF2_01	c3.tft	KYNG_DNA_DAMAGE_DN	c2.cgp	-0.7672	-0.0226	0.7446	0
V$RP58_01	c3.tft	KYNG_DNA_DAMAGE_DN	c2.cgp	-0.7647	-0.0201	0.7446	0
RACCACAR_V$AML_Q6	c3.tft	HSIAO_LIVER_SPECIFIC_GENES	c2.cgp	0.8515	0.1068	0.7446	2.3136e-10
MIKKELSEN_MEF_ICP_WITH_H3K4ME3_AND_H3K27ME3	c2.cgp	TAKEDA_TARGETS_OF_NUP98_HOXA9_FUSION_8D_DN	c2.cgp	0.7501	-0.0056	0.7445	0
TOMIDA_METASTASIS_UP	c2.cgp	chr17p11	c1	-0.7855	-0.0411	0.7444	0
FONTAINE_PAPILLARY_THYROID_CARCINOMA_DN	c2.cgp	JISON_SICKLE_CELL_DISEASE_DN	c2.cgp	-0.7931	0.0488	0.7444	0
BOSCO_ALLERGEN_INDUCED_TH2_ASSOCIATED_MODULE	c2.cgp	VALK_AML_CLUSTER_7	c2.cgp	0.791	0.0466	0.7444	0
BOSCO_TH1_CYTOTOXIC_MODULE	c2.cgp	LAIHO_COLORECTAL_CANCER_SERRATED_UP	c2.cgp	-0.756	0.0117	0.7444	2.3136e-10
SRC_UP.V1_DN	c6	FONTAINE_PAPILLARY_THYROID_CARCINOMA_DN	c2.cgp	0.8044	0.06	0.7444	0
ZUCCHI_METASTASIS_DN	c2.cgp	EBAUER_TARGETS_OF_PAX3_FOXO1_FUSION_UP	c2.cgp	-0.7658	-0.0215	0.7443	0
IVANOVA_HEMATOPOIESIS_STEM_CELL	c2.cgp	NING_CHRONIC_OBSTRUCTIVE_PULMONARY_DISEASE_DN	c2.cgp	-0.7949	-0.0506	0.7443	0
MIKKELSEN_MEF_LCP_WITH_H3K27ME3	c2.cgp	BOYLAN_MULTIPLE_MYELOMA_C_D_DN	c2.cgp	0.7716	0.0273	0.7443	0
BOSCO_ALLERGEN_INDUCED_TH2_ASSOCIATED_MODULE	c2.cgp	SCHAEFFER_PROSTATE_DEVELOPMENT_AND_CANCER_BOX4_DN	c2.cgp	-0.7475	0.0032	0.7443	0
REGULATION_OF_IMMUNE_SYSTEM_PROCESS	c5	ZHONG_SECRETOME_OF_LUNG_CANCER_AND_FIBROBLAST	c2.cgp	-0.8115	-0.0672	0.7443	0
V$MEF2_01	c3.tft	NING_CHRONIC_OBSTRUCTIVE_PULMONARY_DISEASE_DN	c2.cgp	-0.8227	0.0783	0.7443	0
V$MEF2_01	c3.tft	LEE_AGING_NEOCORTEX_UP	c2.cgp	-0.7688	0.0245	0.7443	2.3136e-10
V$TST1_01	c3.tft	JI_RESPONSE_TO_FSH_UP	c2.cgp	-0.7613	-0.017	0.7443	0
V$LEF1_Q2	c3.tft	PEDRIOLI_MIR31_TARGETS_DN	c2.cgp	0.8089	0.0646	0.7443	0
CAHOY_NEURONAL	c6	REGULATION_OF_IMMUNE_SYSTEM_PROCESS	c5	0.8824	0.1382	0.7442	0
V$NF1_Q6	c3.tft	NING_CHRONIC_OBSTRUCTIVE_PULMONARY_DISEASE_UP	c2.cgp	-0.7696	0.0253	0.7442	0
WATTEL_AUTONOMOUS_THYROID_ADENOMA_UP	c2.cgp	SABATES_COLORECTAL_ADENOMA_UP	c2.cgp	0.8446	0.1004	0.7441	0
EXCRETION	c5	BOYLAN_MULTIPLE_MYELOMA_C_D_DN	c2.cgp	0.7826	0.0385	0.7441	0
V$CEBPGAMMA_Q6	c3.tft	JIANG_HYPOXIA_NORMAL	c2.cgp	-0.752	-0.0079	0.7441	0
HSIAO_LIVER_SPECIFIC_GENES	c2.cgp	HOEBEKE_LYMPHOID_STEM_CELL_DN	c2.cgp	-0.7714	0.0274	0.744	0
BROWNE_HCMV_INFECTION_48HR_DN	c2.cgp	ZHOU_TNF_SIGNALING_4HR	c2.cgp	-0.7492	0.0052	0.744	0
JOSEPH_RESPONSE_TO_SODIUM_BUTYRATE_UP	c2.cgp	SCHLESINGER_METHYLATED_DE_NOVO_IN_CANCER	c2.cgp	-0.769	-0.025	0.744	2.3136e-10
V$CEBPDELTA_Q6	c3.tft	NING_CHRONIC_OBSTRUCTIVE_PULMONARY_DISEASE_UP	c2.cgp	-0.8133	0.0693	0.744	2.3136e-10
RGAGGAARY_V$PU1_Q6	c3.tft	TANAKA_METHYLATED_IN_ESOPHAGEAL_CARCINOMA	c2.cgp	0.7913	0.0473	0.744	0
BENPORATH_ES_2	c2.cgp	MARTORIATI_MDM4_TARGETS_NEUROEPITHELIUM_DN	c2.cgp	0.7459	0.0021	0.7439	0
KAYO_AGING_MUSCLE_DN	c2.cgp	HSIAO_LIVER_SPECIFIC_GENES	c2.cgp	-0.7672	0.0233	0.7439	0
HOSHIDA_LIVER_CANCER_LATE_RECURRENCE_DN	c2.cgp	KLEIN_TARGETS_OF_BCR_ABL1_FUSION	c2.cgp	0.7732	-0.0293	0.7439	0
CHYLA_CBFA2T3_TARGETS_UP	c2.cgp	WOOD_EBV_EBNA1_TARGETS_UP	c2.cgp	-0.746	0.0021	0.7439	0
SERVITJA_ISLET_HNF1A_TARGETS_DN	c2.cgp	TAKEDA_TARGETS_OF_NUP98_HOXA9_FUSION_8D_DN	c2.cgp	0.7641	0.0202	0.7439	2.3136e-10
PROVENZANI_METASTASIS_DN	c2.cgp	CORRE_MULTIPLE_MYELOMA_UP	c2.cgp	-0.7622	0.0184	0.7438	0
BLALOCK_ALZHEIMERS_DISEASE_INCIPIENT_DN	c2.cgp	SHETH_LIVER_CANCER_VS_TXNIP_LOSS_PAM4	c2.cgp	-0.7554	0.0116	0.7438	0
OSADA_ASCL1_TARGETS_UP	c2.cgp	APRELIKOVA_BRCA1_TARGETS	c2.cgp	-0.8264	-0.0826	0.7438	2.3136e-10
CADWELL_ATG16L1_TARGETS_UP	c2.cgp	HOLLMANN_APOPTOSIS_VIA_CD40_DN	c2.cgp	-0.7441	-0.0003	0.7438	0
MIKKELSEN_ES_ICP_WITH_H3K4ME3	c2.cgp	JIANG_AGING_HYPOTHALAMUS_DN	c2.cgp	-0.7619	-0.0181	0.7438	0
RECEPTOR_COMPLEX	c5	CHIBA_RESPONSE_TO_TSA	c2.cgp	-0.8046	-0.0608	0.7438	0
FEEDING_BEHAVIOR	c5	GAL_LEUKEMIC_STEM_CELL_DN	c2.cgp	0.7468	-0.003	0.7438	0
HUMORAL_IMMUNE_RESPONSE	c5	HSIAO_LIVER_SPECIFIC_GENES	c2.cgp	0.8673	0.1236	0.7438	0
SRC_UP.V1_DN	c6	LEIN_NEURON_MARKERS	c2.cgp	0.7527	0.0089	0.7438	2.3136e-10
V$GRE_C	c3.tft	KAAB_FAILED_HEART_ATRIUM_DN	c2.cgp	-0.829	-0.0852	0.7438	2.3136e-10
ZUCCHI_METASTASIS_DN	c2.cgp	SCHLESINGER_METHYLATED_DE_NOVO_IN_CANCER	c2.cgp	-0.759	0.0153	0.7437	0
PEDRIOLI_MIR31_TARGETS_DN	c2.cgp	CERVERA_SDHB_TARGETS_1_DN	c2.cgp	0.8141	0.0704	0.7437	0
PKCA_DN.V1_DN	c6	KAAB_FAILED_HEART_VENTRICLE_DN	c2.cgp	-0.7857	-0.042	0.7437	0
NFE2L2.V2	c6	NIKOLSKY_MUTATED_AND_AMPLIFIED_IN_BREAST_CANCER	c2.cgp	0.8006	0.0569	0.7437	0
V$PAX_Q6	c3.tft	WEIGEL_OXIDATIVE_STRESS_BY_TBH_AND_H2O2	c2.cgp	-0.7476	-0.0039	0.7437	2.3136e-10
DEBOSSCHER_NFKB_TARGETS_REPRESSED_BY_GLUCOCORTICOIDS	c2.cgp	AKL_HTLV1_INFECTION_UP	c2.cgp	-0.7553	0.0116	0.7436	0
SU_THYMUS	c2.cgp	RICKMAN_HEAD_AND_NECK_CANCER_A	c2.cgp	0.7487	-0.0052	0.7436	0
YEGNASUBRAMANIAN_PROSTATE_CANCER	c2.cgp	SCHLESINGER_H3K27ME3_IN_NORMAL_AND_METHYLATED_IN_CANCER	c2.cgp	0.7602	0.0166	0.7436	2.3136e-10
BROWNE_HCMV_INFECTION_1HR_DN	c2.cgp	PROVENZANI_METASTASIS_DN	c2.cgp	-0.8243	-0.0807	0.7436	0
KARLSSON_TGFB1_TARGETS_DN	c2.cgp	KLEIN_TARGETS_OF_BCR_ABL1_FUSION	c2.cgp	-0.7675	-0.0239	0.7436	0
SYNAPSE	c5	chr4q28	c1	0.8253	0.0817	0.7436	0
REGULATION_OF_IMMUNE_SYSTEM_PROCESS	c5	PARK_HSC_AND_MULTIPOTENT_PROGENITORS	c2.cgp	-0.8566	-0.113	0.7436	2.3136e-10
PRC1_BMI_UP.V1_DN	c6	GOZGIT_ESR1_TARGETS_UP	c2.cgp	0.7533	-0.0097	0.7436	2.3136e-10
V$E47_01	c3.tft	NING_CHRONIC_OBSTRUCTIVE_PULMONARY_DISEASE_DN	c2.cgp	-0.7955	-0.0519	0.7436	0
WATTEL_AUTONOMOUS_THYROID_ADENOMA_UP	c2.cgp	OSMAN_BLADDER_CANCER_DN	c2.cgp	-0.7693	-0.0258	0.7435	0
SHEN_SMARCA2_TARGETS_DN	c2.cgp	CORRE_MULTIPLE_MYELOMA_UP	c2.cgp	0.8253	0.0818	0.7435	0
HIRSCH_CELLULAR_TRANSFORMATION_SIGNATURE_DN	c2.cgp	LIAN_LIPA_TARGETS_6M	c2.cgp	-0.7465	-0.003	0.7435	0
V$TBP_01	c3.tft	HILLION_HMGA1B_TARGETS	c2.cgp	-0.7491	0.0055	0.7435	2.3136e-10
KCCGNSWTTT_UNKNOWN	c3.tft	V$ARP1_01	c3.tft	-0.7453	0.0019	0.7435	0
WTGAAAT_UNKNOWN	c3.tft	YEGNASUBRAMANIAN_PROSTATE_CANCER	c2.cgp	0.7706	-0.0271	0.7435	0
YATGNWAAT_V$OCT_C	c3.tft	chr1q24	c1	0.7464	0.0029	0.7435	0
RGAGGAARY_V$PU1_Q6	c3.tft	JIANG_VHL_TARGETS	c2.cgp	-0.7671	-0.0237	0.7435	2.3136e-10
MARTORIATI_MDM4_TARGETS_NEUROEPITHELIUM_DN	c2.cgp	HAHTOLA_MYCOSIS_FUNGOIDES_SKIN_UP	c2.cgp	-0.8027	-0.0592	0.7434	0
MEISSNER_NPC_HCP_WITH_H3K27ME3	c2.cgp	MAHAJAN_RESPONSE_TO_IL1A_UP	c2.cgp	0.7528	0.0095	0.7434	0
JISON_SICKLE_CELL_DISEASE_DN	c2.cgp	SU_PANCREAS	c2.cgp	-0.7756	-0.0322	0.7434	0
REGULATION_OF_IMMUNE_SYSTEM_PROCESS	c5	PROVENZANI_METASTASIS_DN	c2.cgp	-0.818	-0.0745	0.7434	0
PRC2_SUZ12_UP.V1_UP	c6	BOYLAN_MULTIPLE_MYELOMA_C_D_DN	c2.cgp	0.782	0.0386	0.7434	2.3136e-10
SESTO_RESPONSE_TO_UV_C6	c2.cgp	AFFAR_YY1_TARGETS_UP	c2.cgp	-0.7636	-0.0204	0.7433	0
LEE_LIVER_CANCER_SURVIVAL_UP	c2.cgp	ACEVEDO_LIVER_CANCER_WITH_H3K9ME3_DN	c2.cgp	0.7571	-0.0139	0.7433	0
CHYLA_CBFA2T3_TARGETS_UP	c2.cgp	YAUCH_HEDGEHOG_SIGNALING_PARACRINE_DN	c2.cgp	0.88	0.1366	0.7433	0
BRUINS_UVC_RESPONSE_VIA_TP53_GROUP_D	c2.cgp	BENPORATH_MYC_TARGETS_WITH_EBOX	c2.cgp	-0.7886	-0.0453	0.7433	2.3136e-10
ZHOU_TNF_SIGNALING_30MIN	c2.cgp	AFFAR_YY1_TARGETS_UP	c2.cgp	-0.7582	0.015	0.7432	0
KYNG_RESPONSE_TO_H2O2	c2.cgp	VECCHI_GASTRIC_CANCER_EARLY_DN	c2.cgp	-0.7644	0.0212	0.7432	2.3136e-10
GRADE_COLON_AND_RECTAL_CANCER_DN	c2.cgp	CHIBA_RESPONSE_TO_TSA	c2.cgp	-0.7543	-0.0111	0.7432	2.3136e-10
VERHAAK_GLIOBLASTOMA_PRONEURAL	c2.cgp	NING_CHRONIC_OBSTRUCTIVE_PULMONARY_DISEASE_UP	c2.cgp	-0.8096	-0.0664	0.7432	0
V$NFKB_Q6_01	c3.tft	CHAUHAN_RESPONSE_TO_METHOXYESTRADIOL_DN	c2.cgp	-0.7763	-0.0331	0.7432	0
MAHAJAN_RESPONSE_TO_IL1A_UP	c2.cgp	DOANE_RESPONSE_TO_ANDROGEN_UP	c2.cgp	0.7435	-0.0004	0.7431	0
SRC_UP.V1_DN	c6	WONG_PROTEASOME_GENE_MODULE	c2.cgp	-0.7496	-0.0065	0.7431	2.3136e-10
IL21_UP.V1_DN	c6	CADWELL_ATG16L1_TARGETS_UP	c2.cgp	0.9009	0.1578	0.7431	0
V$COREBINDINGFACTOR_Q6	c3.tft	WEBER_METHYLATED_HCP_IN_FIBROBLAST_DN	c2.cgp	0.8144	0.0713	0.7431	2.3136e-10
RGAGGAARY_V$PU1_Q6	c3.tft	YAO_TEMPORAL_RESPONSE_TO_PROGESTERONE_CLUSTER_12	c2.cgp	-0.7476	0.0045	0.7431	0
BROWNE_HCMV_INFECTION_1HR_DN	c2.cgp	MARTORIATI_MDM4_TARGETS_NEUROEPITHELIUM_DN	c2.cgp	0.8294	0.0864	0.743	0
P53_DN.V1_DN	c6	SHETH_LIVER_CANCER_VS_TXNIP_LOSS_PAM5	c2.cgp	0.7539	-0.0108	0.743	0
PRC2_EZH2_UP.V1_UP	c6	KAYO_AGING_MUSCLE_UP	c2.cgp	0.7922	0.0492	0.743	0
V$AP4_Q5	c3.tft	NING_CHRONIC_OBSTRUCTIVE_PULMONARY_DISEASE_DN	c2.cgp	-0.8753	-0.1323	0.743	2.3136e-10
SESTO_RESPONSE_TO_UV_C8	c2.cgp	EBAUER_TARGETS_OF_PAX3_FOXO1_FUSION_UP	c2.cgp	-0.7608	-0.0179	0.7429	0
MATZUK_SPERMATOZOA	c2.cgp	BENPORATH_MYC_TARGETS_WITH_EBOX	c2.cgp	-0.8008	-0.0579	0.7429	2.3136e-10
V$POU6F1_01	c3.tft	SRC_UP.V1_DN	c6	0.7659	-0.023	0.7429	0
OSADA_ASCL1_TARGETS_UP	c2.cgp	AMUNDSON_RESPONSE_TO_ARSENITE	c2.cgp	-0.756	-0.0132	0.7428	0
MATZUK_SPERMATOZOA	c2.cgp	SABATES_COLORECTAL_ADENOMA_UP	c2.cgp	0.8071	0.0643	0.7428	2.3136e-10
BROWNE_HCMV_INFECTION_1HR_DN	c2.cgp	SABATES_COLORECTAL_ADENOMA_DN	c2.cgp	0.7786	-0.0358	0.7428	2.3136e-10
TORCHIA_TARGETS_OF_EWSR1_FLI1_FUSION_UP	c2.cgp	FAELT_B_CLL_WITH_VH3_21_DN	c2.cgp	-0.827	-0.0842	0.7428	0
V$NRF2_01	c3.tft	chr20q12	c1	-0.7651	0.0223	0.7428	0
V$TATA_C	c3.tft	REGULATION_OF_IMMUNE_SYSTEM_PROCESS	c5	0.8071	0.0642	0.7428	2.3136e-10
V$ZIC3_01	c3.tft	TOOKER_GEMCITABINE_RESISTANCE_UP	c2.cgp	-0.7485	-0.0057	0.7428	0
V$AP1_Q4_01	c3.tft	HOEBEKE_LYMPHOID_STEM_CELL_DN	c2.cgp	-0.7605	-0.0177	0.7428	0
V$POU6F1_01	c3.tft	DAZARD_RESPONSE_TO_UV_NHEK_UP	c2.cgp	-0.7636	-0.0209	0.7427	0
V$GR_Q6_01	c3.tft	FLOTHO_PEDIATRIC_ALL_THERAPY_RESPONSE_UP	c2.cgp	-0.7773	-0.0346	0.7427	2.3136e-10
V$MYOD_Q6_01	c3.tft	BOSCO_TH1_CYTOTOXIC_MODULE	c2.cgp	0.7435	0.0008	0.7427	2.3136e-10
YTAATTAA_V$LHX3_01	c3.tft	chr4q28	c1	0.7961	0.0534	0.7427	0
BROWNE_HCMV_INFECTION_1HR_DN	c2.cgp	WANG_TUMOR_INVASIVENESS_UP	c2.cgp	-0.8497	-0.1072	0.7425	0
WANG_MLL_TARGETS	c2.cgp	WEBER_METHYLATED_HCP_IN_FIBROBLAST_DN	c2.cgp	0.7841	0.0415	0.7425	0
P53_DN.V1_DN	c6	CHYLA_CBFA2T3_TARGETS_DN	c2.cgp	0.7459	-0.0034	0.7425	2.3136e-10
ALK_DN.V1_UP	c6	IIZUKA_LIVER_CANCER_PROGRESSION_L0_L1_DN	c2.cgp	-0.7748	-0.0323	0.7425	0
CADWELL_ATG16L1_TARGETS_UP	c2.cgp	SHEN_SMARCA2_TARGETS_DN	c2.cgp	0.9061	0.1637	0.7424	0
RECEPTOR_COMPLEX	c5	JOSEPH_RESPONSE_TO_SODIUM_BUTYRATE_UP	c2.cgp	-0.7463	-0.0039	0.7424	0
RESPONSE_TO_EXTERNAL_STIMULUS	c5	FAELT_B_CLL_WITH_VH3_21_DN	c2.cgp	-0.8493	-0.107	0.7424	0
P53_DN.V1_DN	c6	MIKKELSEN_MEF_ICP_WITH_H3K4ME3_AND_H3K27ME3	c2.cgp	0.7594	-0.017	0.7424	2.3136e-10
V$TCF4_Q5	c3.tft	CADWELL_ATG16L1_TARGETS_UP	c2.cgp	0.8109	-0.0685	0.7424	0
WATANABE_RECTAL_CANCER_RADIOTHERAPY_RESPONSIVE_UP	c2.cgp	chr20q12	c1	-0.7598	-0.0175	0.7423	0
KUROZUMI_RESPONSE_TO_ONCOCYTIC_VIRUS_AND_CYCLIC_RGD	c2.cgp	CHIANG_LIVER_CANCER_SUBCLASS_POLYSOMY7_UP	c2.cgp	0.749	0.0068	0.7422	0
CAIRO_HEPATOBLASTOMA_DN	c2.cgp	NIKOLSKY_MUTATED_AND_AMPLIFIED_IN_BREAST_CANCER	c2.cgp	0.7526	-0.0105	0.7422	0
YAO_TEMPORAL_RESPONSE_TO_PROGESTERONE_CLUSTER_14	c2.cgp	ZHANG_ANTIVIRAL_RESPONSE_TO_RIBAVIRIN_UP	c2.cgp	0.7514	0.0093	0.7421	0
TRANSLATION_FACTOR_ACTIVITY_NUCLEIC_ACID_BINDING	c5	BROWNE_HCMV_INFECTION_1HR_DN	c2.cgp	-0.7949	0.0528	0.7421	2.3136e-10
PRC2_EZH2_UP.V1_UP	c6	PYEON_CANCER_HEAD_AND_NECK_VS_CERVICAL_DN	c2.cgp	0.7721	0.03	0.7421	0
ALK_DN.V1_UP	c6	HOFMANN_MYELODYSPLASTIC_SYNDROM_LOW_RISK_DN	c2.cgp	-0.7498	-0.0077	0.7421	0
CRX_DN.V1_DN	c6	PARK_HSC_AND_MULTIPOTENT_PROGENITORS	c2.cgp	-0.7424	-0.0003	0.7421	0
VART_KSHV_INFECTION_ANGIOGENIC_MARKERS_DN	c2.cgp	MARTINEZ_RESPONSE_TO_TRABECTEDIN_UP	c2.cgp	-0.7953	-0.0532	0.742	0
BROWNE_HCMV_INFECTION_1HR_DN	c2.cgp	KANG_IMMORTALIZED_BY_TERT_DN	c2.cgp	0.7583	-0.0164	0.742	0
BOSCO_ALLERGEN_INDUCED_TH2_ASSOCIATED_MODULE	c2.cgp	ROLEF_GLIS3_TARGETS	c2.cgp	0.8246	0.0826	0.742	2.3136e-10
RELA_DN.V1_UP	c6	BENPORATH_ES_2	c2.cgp	0.7813	0.0394	0.742	0
MYC_UP.V1_DN	c6	KYNG_DNA_DAMAGE_DN	c2.cgp	-0.783	-0.041	0.742	0
SRC_UP.V1_DN	c6	CHYLA_CBFA2T3_TARGETS_UP	c2.cgp	0.7467	-0.0047	0.742	0
PRC2_EZH2_UP.V1_DN	c6	TANAKA_METHYLATED_IN_ESOPHAGEAL_CARCINOMA	c2.cgp	0.8722	0.1302	0.742	0
V$CEBPDELTA_Q6	c3.tft	LEE_AGING_NEOCORTEX_UP	c2.cgp	-0.7503	0.0082	0.742	0
FONTAINE_PAPILLARY_THYROID_CARCINOMA_DN	c2.cgp	GNATENKO_PLATELET_SIGNATURE	c2.cgp	-0.8186	-0.0767	0.7419	0
SRC_UP.V1_DN	c6	RHEIN_ALL_GLUCOCORTICOID_THERAPY_DN	c2.cgp	-0.7574	0.0155	0.7419	0
ALK_DN.V1_UP	c6	PETRETTO_CARDIAC_HYPERTROPHY	c2.cgp	-0.7474	-0.0055	0.7419	0
APRELIKOVA_BRCA1_TARGETS	c2.cgp	LEE_LIVER_CANCER_MYC_E2F1_DN	c2.cgp	-0.7838	-0.0421	0.7418	0
HEART_DEVELOPMENT	c5	NING_CHRONIC_OBSTRUCTIVE_PULMONARY_DISEASE_UP	c2.cgp	-0.7851	-0.0433	0.7418	0
MYC_UP.V1_DN	c6	LEI_MYB_TARGETS	c2.cgp	-0.7784	-0.0366	0.7418	0
DCA_UP.V1_UP	c6	BOYLAN_MULTIPLE_MYELOMA_C_D_DN	c2.cgp	0.7632	0.0214	0.7418	0
V$RORA2_01	c3.tft	REGULATION_OF_IMMUNE_SYSTEM_PROCESS	c5	0.7485	-0.0068	0.7418	0
FAELT_B_CLL_WITH_VH3_21_DN	c2.cgp	SANSOM_APC_TARGETS_DN	c2.cgp	-0.7511	0.0094	0.7417	0
LEE_LIVER_CANCER_SURVIVAL_DN	c2.cgp	ACEVEDO_LIVER_CANCER_WITH_H3K27ME3_DN	c2.cgp	-0.8293	-0.0876	0.7417	2.3136e-10
MIKKELSEN_MEF_ICP_WITH_H3K27ME3	c2.cgp	CADWELL_ATG16L1_TARGETS_UP	c2.cgp	0.9176	0.1758	0.7417	0
DUAN_PRDM5_TARGETS	c2.cgp	JIANG_HYPOXIA_NORMAL	c2.cgp	-0.7828	-0.0412	0.7417	0
IL2_UP.V1_UP	c6	PRC2_EZH2_UP.V1_UP	c6	0.8236	0.0819	0.7417	2.3136e-10
V$AML1_01	c3.tft	HSIAO_LIVER_SPECIFIC_GENES	c2.cgp	0.8006	0.0588	0.7417	0
V$STAT6_02	c3.tft	CALCIUM_CHANNEL_ACTIVITY	c5	0.7882	0.0466	0.7417	0
V$RP58_01	c3.tft	BARIS_THYROID_CANCER_DN	c2.cgp	-0.7997	-0.058	0.7417	0
V$CEBPDELTA_Q6	c3.tft	SESTO_RESPONSE_TO_UV_C8	c2.cgp	-0.7435	-0.0019	0.7417	0
V$AML1_Q6	c3.tft	HSIAO_LIVER_SPECIFIC_GENES	c2.cgp	0.8006	0.0588	0.7417	0
WGTTNNNNNAAA_UNKNOWN	c3.tft	NING_CHRONIC_OBSTRUCTIVE_PULMONARY_DISEASE_DN	c2.cgp	-0.8309	-0.0892	0.7417	0
WTGAAAT_UNKNOWN	c3.tft	NING_CHRONIC_OBSTRUCTIVE_PULMONARY_DISEASE_DN	c2.cgp	-0.8511	-0.1094	0.7417	2.3136e-10
ODONNELL_METASTASIS_UP	c2.cgp	chr1q24	c1	0.7496	0.008	0.7416	2.3136e-10
ESC_V6.5_UP_EARLY.V1_UP	c6	NING_CHRONIC_OBSTRUCTIVE_PULMONARY_DISEASE_UP	c2.cgp	-0.7914	-0.0498	0.7416	0
V$NRSF_01	c3.tft	WORSCHECH_TUMOR_REJECTION_UP	c2.cgp	0.7651	-0.0235	0.7416	0
JIANG_HYPOXIA_NORMAL	c2.cgp	LEE_TARGETS_OF_PTCH1_AND_SUFU_UP	c2.cgp	-0.8134	-0.0719	0.7415	0
ROME_INSULIN_TARGETS_IN_MUSCLE_DN	c2.cgp	OSMAN_BLADDER_CANCER_DN	c2.cgp	-0.8023	-0.0608	0.7415	0
KUROZUMI_RESPONSE_TO_ONCOCYTIC_VIRUS_AND_CYCLIC_RGD	c2.cgp	NING_CHRONIC_OBSTRUCTIVE_PULMONARY_DISEASE_DN	c2.cgp	-0.7916	-0.0501	0.7415	0
BOSCO_TH1_CYTOTOXIC_MODULE	c2.cgp	LEI_MYB_TARGETS	c2.cgp	-0.7525	-0.0109	0.7415	0
BCAT.100_UP.V1_DN	c6	BOYLAN_MULTIPLE_MYELOMA_C_D_DN	c2.cgp	0.7943	0.0528	0.7415	0
KRAS.PROSTATE_UP.V1_UP	c6	YEGNASUBRAMANIAN_PROSTATE_CANCER	c2.cgp	0.7486	0.007	0.7415	2.3136e-10
V$HOXA4_Q2	c3.tft	SRC_UP.V1_DN	c6	0.749	0.0075	0.7415	0
RACCACAR_V$AML_Q6	c3.tft	OHGUCHI_LIVER_HNF4A_TARGETS_DN	c2.cgp	0.87	0.1285	0.7415	0
RICKMAN_HEAD_AND_NECK_CANCER_D	c2.cgp	BARIS_THYROID_CANCER_DN	c2.cgp	-0.7513	-0.0099	0.7414	2.3136e-10
CELL_FRACTION	c5	NING_CHRONIC_OBSTRUCTIVE_PULMONARY_DISEASE_DN	c2.cgp	-0.841	-0.0996	0.7414	0
RECEPTOR_COMPLEX	c5	WEIGEL_OXIDATIVE_STRESS_BY_TBH_AND_H2O2	c2.cgp	-0.7415	0.0001	0.7414	0
DETECTION_OF_STIMULUS	c5	VART_KSHV_INFECTION_ANGIOGENIC_MARKERS_DN	c2.cgp	0.7873	0.0459	0.7414	0
SRC_UP.V1_DN	c6	SMALL_NUCLEAR_RIBONUCLEOPROTEIN_COMPLEX	c5	-0.7444	0.003	0.7414	0
PKCA_DN.V1_DN	c6	BENPORATH_MYC_TARGETS_WITH_EBOX	c2.cgp	-0.7564	-0.015	0.7414	0
IL2_UP.V1_UP	c6	OSMAN_BLADDER_CANCER_DN	c2.cgp	-0.793	-0.0516	0.7414	0
V$HLF_01	c3.tft	NING_CHRONIC_OBSTRUCTIVE_PULMONARY_DISEASE_UP	c2.cgp	-0.7671	-0.0257	0.7414	0
CREIGHTON_ENDOCRINE_THERAPY_RESISTANCE_2	c2.cgp	TAKAO_RESPONSE_TO_UVB_RADIATION_UP	c2.cgp	-0.7449	-0.0037	0.7413	2.3136e-10
MIKKELSEN_IPS_LCP_WITH_H3K4ME3	c2.cgp	JIANG_HYPOXIA_NORMAL	c2.cgp	-0.7761	-0.0348	0.7413	2.3136e-10
BRUINS_UVC_RESPONSE_VIA_TP53_GROUP_D	c2.cgp	NING_CHRONIC_OBSTRUCTIVE_PULMONARY_DISEASE_DN	c2.cgp	-0.8679	-0.1266	0.7413	0
BOSCO_ALLERGEN_INDUCED_TH2_ASSOCIATED_MODULE	c2.cgp	JISON_SICKLE_CELL_DISEASE_DN	c2.cgp	-0.7783	-0.037	0.7413	0
SMALL_NUCLEAR_RIBONUCLEOPROTEIN_COMPLEX	c5	NING_CHRONIC_OBSTRUCTIVE_PULMONARY_DISEASE_DN	c2.cgp	0.7643	0.023	0.7413	2.3136e-10
RESPONSE_TO_EXTERNAL_STIMULUS	c5	ZHONG_SECRETOME_OF_LUNG_CANCER_AND_FIBROBLAST	c2.cgp	-0.8233	-0.0821	0.7413	2.3136e-10
V$TAL1BETAITF2_01	c3.tft	OSMAN_BLADDER_CANCER_DN	c2.cgp	-0.7421	-0.0008	0.7413	0
V$GRE_C	c3.tft	FAELT_B_CLL_WITH_VH_REARRANGEMENTS_DN	c2.cgp	-0.7487	0.0075	0.7413	0
V$IPF1_Q4	c3.tft	LEE_AGING_NEOCORTEX_UP	c2.cgp	-0.7613	-0.02	0.7413	0
V$LEF1_Q2	c3.tft	MAHAJAN_RESPONSE_TO_IL1A_UP	c2.cgp	0.745	-0.0036	0.7413	2.3136e-10
KUROZUMI_RESPONSE_TO_ONCOCYTIC_VIRUS_AND_CYCLIC_RGD	c2.cgp	LAIHO_COLORECTAL_CANCER_SERRATED_UP	c2.cgp	-0.7778	-0.0366	0.7412	0
CAIRO_HEPATOBLASTOMA_DN	c2.cgp	NING_CHRONIC_OBSTRUCTIVE_PULMONARY_DISEASE_DN	c2.cgp	-0.8174	0.0763	0.7411	0
BOSCO_TH1_CYTOTOXIC_MODULE	c2.cgp	ZHOU_TNF_SIGNALING_4HR	c2.cgp	-0.743	-0.0018	0.7411	2.3136e-10
E2F3_UP.V1_DN	c6	CORRE_MULTIPLE_MYELOMA_UP	c2.cgp	0.7984	0.0573	0.7411	0
SNF5_DN.V1_DN	c6	ALFANO_MYC_TARGETS	c2.cgp	-0.7688	-0.0277	0.7411	2.3136e-10
JAK2_DN.V1_DN	c6	CORRE_MULTIPLE_MYELOMA_UP	c2.cgp	0.7532	-0.0121	0.7411	0
V$GRE_C	c3.tft	SCHAEFFER_PROSTATE_DEVELOPMENT_AND_CANCER_BOX4_DN	c2.cgp	-0.7771	-0.036	0.7411	2.3136e-10
RESPONSE_TO_EXTERNAL_STIMULUS	c5	ZHOU_TNF_SIGNALING_4HR	c2.cgp	-0.7968	0.0558	0.741	0
V$ARP1_01	c3.tft	REGULATION_OF_IMMUNE_SYSTEM_PROCESS	c5	0.8186	0.0776	0.741	2.3136e-10
ZHAN_V2_LATE_DIFFERENTIATION_GENES	c2.cgp	CORRE_MULTIPLE_MYELOMA_UP	c2.cgp	-0.7457	-0.0048	0.7409	0
JI_RESPONSE_TO_FSH_UP	c2.cgp	DOANE_BREAST_CANCER_CLASSES_UP	c2.cgp	-0.7644	-0.0234	0.7409	0
MEISSNER_NPC_HCP_WITH_H3K4ME2	c2.cgp	MALONEY_RESPONSE_TO_17AAG_UP	c2.cgp	-0.7699	0.029	0.7409	2.3136e-10
KARLSSON_TGFB1_TARGETS_DN	c2.cgp	OSADA_ASCL1_TARGETS_UP	c2.cgp	-0.7977	-0.0568	0.7409	0
BOSCO_TH1_CYTOTOXIC_MODULE	c2.cgp	SESTO_RESPONSE_TO_UV_C1	c2.cgp	-0.7727	0.0318	0.7409	2.3136e-10
CADWELL_ATG16L1_TARGETS_UP	c2.cgp	HAHTOLA_MYCOSIS_FUNGOIDES_SKIN_DN	c2.cgp	-0.7585	0.0177	0.7408	0
CHAUHAN_RESPONSE_TO_METHOXYESTRADIOL_DN	c2.cgp	EBAUER_TARGETS_OF_PAX3_FOXO1_FUSION_UP	c2.cgp	-0.8378	-0.097	0.7408	0
CAIRO_HEPATOBLASTOMA_DN	c2.cgp	GOTZMANN_EPITHELIAL_TO_MESENCHYMAL_TRANSITION_DN	c2.cgp	-0.7678	-0.027	0.7408	0
V$GRE_C	c3.tft	HSIAO_HOUSEKEEPING_GENES	c2.cgp	-0.8376	-0.0968	0.7408	0
V$CIZ_01	c3.tft	BARIS_THYROID_CANCER_DN	c2.cgp	-0.753	-0.0122	0.7408	0
V$GR_Q6_01	c3.tft	IRITANI_MAD1_TARGETS_DN	c2.cgp	-0.8404	-0.0996	0.7408	0
FIRESTEIN_PROLIFERATION	c2.cgp	NING_CHRONIC_OBSTRUCTIVE_PULMONARY_DISEASE_UP	c2.cgp	-0.8458	-0.1052	0.7407	2.3136e-10
BROWNE_HCMV_INFECTION_1HR_DN	c2.cgp	PAL_PRMT5_TARGETS_UP	c2.cgp	-0.7778	-0.0371	0.7407	2.3136e-10
PRC2_EZH2_UP.V1_DN	c6	JOHNSTONE_PARVB_TARGETS_2_UP	c2.cgp	-0.7634	-0.0227	0.7407	2.3136e-10
V$P53_02	c3.tft	BENPORATH_MYC_TARGETS_WITH_EBOX	c2.cgp	-0.7557	-0.015	0.7407	0
ZHANG_RESPONSE_TO_CANTHARIDIN_DN	c2.cgp	NING_CHRONIC_OBSTRUCTIVE_PULMONARY_DISEASE_DN	c2.cgp	0.8279	0.0873	0.7406	0
BROWNE_HCMV_INFECTION_1HR_DN	c2.cgp	MALONEY_RESPONSE_TO_17AAG_UP	c2.cgp	-0.7598	-0.0192	0.7406	2.3136e-10
V$RP58_01	c3.tft	HAHTOLA_MYCOSIS_FUNGOIDES_SKIN_UP	c2.cgp	-0.7743	-0.0337	0.7406	0
RACCACAR_V$AML_Q6	c3.tft	NING_CHRONIC_OBSTRUCTIVE_PULMONARY_DISEASE_DN	c2.cgp	-0.8293	0.0886	0.7406	2.3136e-10
MIKKELSEN_ES_HCP_WITH_H3_UNMETHYLATED	c2.cgp	CADWELL_ATG16L1_TARGETS_UP	c2.cgp	0.8841	0.1436	0.7405	0
TARTE_PLASMA_CELL_VS_PLASMABLAST_UP	c2.cgp	CERVERA_SDHB_TARGETS_1_DN	c2.cgp	0.7731	0.0327	0.7404	2.3136e-10
LEE_AGING_CEREBELLUM_DN	c2.cgp	GAZDA_DIAMOND_BLACKFAN_ANEMIA_MYELOID_DN	c2.cgp	-0.7411	0.0007	0.7404	0
CYCLIN_D1_KE_.V1_DN	c6	JOHNSTONE_PARVB_TARGETS_2_UP	c2.cgp	-0.764	-0.0236	0.7404	2.3136e-10
V$IPF1_Q4	c3.tft	DAZARD_RESPONSE_TO_UV_NHEK_UP	c2.cgp	-0.776	-0.0357	0.7404	2.3136e-10
V$POU1F1_Q6	c3.tft	REGULATION_OF_IMMUNE_SYSTEM_PROCESS	c5	0.7859	-0.0455	0.7404	0
ABRAMSON_INTERACT_WITH_AIRE	c2.cgp	RICKMAN_HEAD_AND_NECK_CANCER_A	c2.cgp	-0.7675	-0.0271	0.7403	2.3136e-10
ATF2_UP.V1_UP	c6	chr4q28	c1	0.7792	-0.0389	0.7403	0
PKCA_DN.V1_DN	c6	LEE_AGING_NEOCORTEX_UP	c2.cgp	-0.7629	0.0226	0.7403	0
V$PAX_Q6	c3.tft	JOSEPH_RESPONSE_TO_SODIUM_BUTYRATE_UP	c2.cgp	-0.8173	-0.077	0.7403	0
NING_CHRONIC_OBSTRUCTIVE_PULMONARY_DISEASE_UP	c2.cgp	ZHOU_INFLAMMATORY_RESPONSE_FIMA_UP	c2.cgp	-0.8716	-0.1314	0.7402	2.3136e-10
RAMASWAMY_METASTASIS_UP	c2.cgp	NING_CHRONIC_OBSTRUCTIVE_PULMONARY_DISEASE_DN	c2.cgp	0.7567	-0.0165	0.7402	0
LABBE_WNT3A_TARGETS_DN	c2.cgp	LAIHO_COLORECTAL_CANCER_SERRATED_UP	c2.cgp	-0.7523	-0.0121	0.7402	2.3136e-10
MEL18_DN.V1_UP	c6	YAUCH_HEDGEHOG_SIGNALING_PARACRINE_DN	c2.cgp	0.7459	-0.0057	0.7402	0
V$ERR1_Q2	c3.tft	CADWELL_ATG16L1_TARGETS_UP	c2.cgp	0.7876	-0.0473	0.7402	2.3136e-10
LIAN_LIPA_TARGETS_6M	c2.cgp	SU_PANCREAS	c2.cgp	0.7426	0.0025	0.7401	2.3136e-10
YAO_TEMPORAL_RESPONSE_TO_PROGESTERONE_CLUSTER_14	c2.cgp	IGLESIAS_E2F_TARGETS_UP	c2.cgp	0.7554	0.0153	0.7401	2.3136e-10
V$MEF2_Q6_01	c3.tft	REGULATION_OF_IMMUNE_SYSTEM_PROCESS	c5	0.8074	0.0673	0.7401	0
CADWELL_ATG16L1_TARGETS_UP	c2.cgp	TAKAO_RESPONSE_TO_UVB_RADIATION_DN	c2.cgp	-0.8094	-0.0694	0.74	2.3136e-10
CELL_FRACTION	c5	GERHOLD_ADIPOGENESIS_DN	c2.cgp	-0.763	-0.0229	0.74	2.3136e-10
ECTODERM_DEVELOPMENT	c5	BARIS_THYROID_CANCER_DN	c2.cgp	-0.7429	-0.0029	0.74	0
PRC2_EZH2_UP.V1_UP	c6	CADWELL_ATG16L1_TARGETS_UP	c2.cgp	0.8135	-0.0735	0.74	0
V$MEF2_01	c3.tft	ZWANG_DOWN_BY_2ND_EGF_PULSE	c2.cgp	0.8263	0.0863	0.74	0
V$TAL1BETAITF2_01	c3.tft	NING_CHRONIC_OBSTRUCTIVE_PULMONARY_DISEASE_DN	c2.cgp	-0.8824	-0.1424	0.74	0
V$IK1_01	c3.tft	SRC_UP.V1_DN	c6	0.7491	-0.0091	0.74	0
FOSTER_KDM1A_TARGETS_UP	c2.cgp	NING_CHRONIC_OBSTRUCTIVE_PULMONARY_DISEASE_DN	c2.cgp	-0.8227	-0.0828	0.7399	2.3136e-10
V$IK3_01	c3.tft	SRC_UP.V1_DN	c6	0.7704	-0.0305	0.7399	2.3136e-10
V$AP4_Q5	c3.tft	NUTT_GBM_VS_AO_GLIOMA_UP	c2.cgp	-0.7415	-0.0016	0.7399	0
V$FREAC2_01	c3.tft	JI_RESPONSE_TO_FSH_UP	c2.cgp	-0.8162	-0.0762	0.7399	0
V$PAX4_02	c3.tft	chr4q28	c1	0.784	0.0441	0.7399	2.3136e-10
V$COREBINDINGFACTOR_Q6	c3.tft	PRC2_EZH2_UP.V1_UP	c6	0.7597	-0.0198	0.7399	2.3136e-10
HSIAO_LIVER_SPECIFIC_GENES	c2.cgp	SANA_RESPONSE_TO_IFNG_DN	c2.cgp	-0.7823	-0.0425	0.7398	0
CADWELL_ATG16L1_TARGETS_UP	c2.cgp	HOEBEKE_LYMPHOID_STEM_CELL_DN	c2.cgp	-0.8204	-0.0807	0.7398	0
MIKKELSEN_IPS_HCP_WITH_H3_UNMETHYLATED	c2.cgp	chr4q28	c1	0.8114	0.0717	0.7398	0
WIERENGA_PML_INTERACTOME	c2.cgp	DER_IFN_ALPHA_RESPONSE_UP	c2.cgp	0.7459	-0.0061	0.7398	0
BOSCO_ALLERGEN_INDUCED_TH2_ASSOCIATED_MODULE	c2.cgp	YAUCH_HEDGEHOG_SIGNALING_PARACRINE_DN	c2.cgp	0.797	0.0572	0.7398	2.3136e-10
EXCRETION	c5	chr4q28	c1	0.8316	0.0917	0.7398	0
CELL_MIGRATION	c5	ER_GOLGI_INTERMEDIATE_COMPARTMENT	c5	-0.7566	-0.0168	0.7398	0
ALK_DN.V1_DN	c6	CORRE_MULTIPLE_MYELOMA_UP	c2.cgp	0.8191	0.0793	0.7398	0
V$RORA2_01	c3.tft	SRC_UP.V1_DN	c6	0.775	0.0353	0.7398	2.3136e-10
RGTTAMWNATT_V$HNF1_01	c3.tft	BOSCO_ALLERGEN_INDUCED_TH2_ASSOCIATED_MODULE	c2.cgp	0.7465	0.0068	0.7398	0
NING_CHRONIC_OBSTRUCTIVE_PULMONARY_DISEASE_UP	c2.cgp	RAHMAN_TP53_TARGETS_PHOSPHORYLATED	c2.cgp	0.8183	0.0786	0.7397	2.3136e-10
BOYAULT_LIVER_CANCER_SUBCLASS_G123_DN	c2.cgp	SU_PLACENTA	c2.cgp	0.7689	0.0293	0.7397	0
PYEON_CANCER_HEAD_AND_NECK_VS_CERVICAL_DN	c2.cgp	WATTEL_AUTONOMOUS_THYROID_ADENOMA_UP	c2.cgp	0.8253	0.0856	0.7397	0
TORCHIA_TARGETS_OF_EWSR1_FLI1_FUSION_UP	c2.cgp	JIANG_HYPOXIA_NORMAL	c2.cgp	-0.7951	0.0554	0.7397	0
REGULATION_OF_IMMUNE_SYSTEM_PROCESS	c5	WANG_LSD1_TARGETS_DN	c2.cgp	0.802	-0.0623	0.7397	0
PRC2_EZH2_UP.V1_DN	c6	GRUETZMANN_PANCREATIC_CANCER_UP	c2.cgp	-0.7749	-0.0351	0.7397	2.3136e-10
V$AP1_Q2_01	c3.tft	ZWANG_DOWN_BY_2ND_EGF_PULSE	c2.cgp	0.7752	0.0356	0.7397	2.3136e-10
KARLSSON_TGFB1_TARGETS_UP	c2.cgp	chr4q28	c1	-0.7918	-0.0522	0.7396	0
SRC_UP.V1_DN	c6	UNFOLDED_PROTEIN_BINDING	c5	-0.7582	-0.0187	0.7396	0
V$AML1_01	c3.tft	RICKMAN_HEAD_AND_NECK_CANCER_A	c2.cgp	0.8072	0.0676	0.7396	2.3136e-10
V$AML1_Q6	c3.tft	RICKMAN_HEAD_AND_NECK_CANCER_A	c2.cgp	0.8072	0.0676	0.7396	2.3136e-10
MOREAUX_MULTIPLE_MYELOMA_BY_TACI_DN	c2.cgp	HSIAO_LIVER_SPECIFIC_GENES	c2.cgp	-0.7775	-0.0379	0.7395	0
JOSEPH_RESPONSE_TO_SODIUM_BUTYRATE_UP	c2.cgp	VECCHI_GASTRIC_CANCER_EARLY_DN	c2.cgp	-0.7918	-0.0523	0.7395	0
MCCABE_BOUND_BY_HOXC6	c2.cgp	KAYO_AGING_MUSCLE_DN	c2.cgp	-0.8337	-0.0942	0.7395	0
CHIANG_LIVER_CANCER_SUBCLASS_POLYSOMY7_UP	c2.cgp	SHETH_LIVER_CANCER_VS_TXNIP_LOSS_PAM4	c2.cgp	0.792	0.0525	0.7395	0
MIKKELSEN_ES_ICP_WITH_H3K4ME3	c2.cgp	TOOKER_GEMCITABINE_RESISTANCE_UP	c2.cgp	-0.822	-0.0825	0.7395	0
CELL_SURFACE	c5	NATSUME_RESPONSE_TO_INTERFERON_BETA_DN	c2.cgp	-0.791	-0.0515	0.7395	0
V$TTF1_Q6	c3.tft	NING_CHRONIC_OBSTRUCTIVE_PULMONARY_DISEASE_UP	c2.cgp	-0.7546	0.0152	0.7395	0
V$T3R_Q6	c3.tft	SENGUPTA_NASOPHARYNGEAL_CARCINOMA_WITH_LMP1_DN	c2.cgp	0.7581	0.0187	0.7395	0
FOSTER_KDM1A_TARGETS_UP	c2.cgp	HOEBEKE_LYMPHOID_STEM_CELL_DN	c2.cgp	-0.7914	-0.0521	0.7394	0
NOTCH_DN.V1_UP	c6	CADWELL_ATG16L1_TARGETS_UP	c2.cgp	0.9053	0.1658	0.7394	0
V$AP4_Q6	c3.tft	NING_CHRONIC_OBSTRUCTIVE_PULMONARY_DISEASE_UP	c2.cgp	-0.7868	0.0474	0.7394	0
MARTORIATI_MDM4_TARGETS_NEUROEPITHELIUM_DN	c2.cgp	HOEBEKE_LYMPHOID_STEM_CELL_DN	c2.cgp	-0.755	0.0157	0.7393	0
FLECHNER_PBL_KIDNEY_TRANSPLANT_REJECTED_VS_OK_UP	c2.cgp	chr4q28	c1	-0.7665	-0.0272	0.7393	2.3136e-10
CHAUHAN_RESPONSE_TO_METHOXYESTRADIOL_DN	c2.cgp	SCHLESINGER_METHYLATED_DE_NOVO_IN_CANCER	c2.cgp	-0.8351	-0.0958	0.7393	0
LIM_MAMMARY_LUMINAL_MATURE_UP	c2.cgp	POMEROY_MEDULLOBLASTOMA_PROGNOSIS_DN	c2.cgp	-0.7686	-0.0293	0.7393	0
CELL_FRACTION	c5	ZUCCHI_METASTASIS_DN	c2.cgp	-0.7804	-0.0411	0.7393	0
PKCA_DN.V1_DN	c6	LEI_MYB_TARGETS	c2.cgp	-0.8228	-0.0836	0.7393	0
PTEN_DN.V2_UP	c6	GRUETZMANN_PANCREATIC_CANCER_UP	c2.cgp	-0.7848	-0.0456	0.7393	0
ESC_J1_UP_LATE.V1_DN	c6	WANG_TUMOR_INVASIVENESS_UP	c2.cgp	-0.7948	-0.0555	0.7393	0
V$STAT5B_01	c3.tft	ZHANG_PROLIFERATING_VS_QUIESCENT	c2.cgp	-0.7797	0.0404	0.7393	0
REGULATION_OF_NEUROTRANSMITTER_LEVELS	c5	SANSOM_APC_TARGETS_DN	c2.cgp	0.7717	0.0326	0.7392	2.3136e-10
V$MEF2_01	c3.tft	JI_RESPONSE_TO_FSH_UP	c2.cgp	-0.8146	-0.0754	0.7392	0
ODONNELL_TFRC_TARGETS_UP	c2.cgp	AKL_HTLV1_INFECTION_UP	c2.cgp	-0.7642	-0.0251	0.7391	0
LEE_LIVER_CANCER_SURVIVAL_DN	c2.cgp	HSIAO_LIVER_SPECIFIC_GENES	c2.cgp	-0.7895	-0.0504	0.7391	0
BROWNE_HCMV_INFECTION_30MIN_DN	c2.cgp	VART_KSHV_INFECTION_ANGIOGENIC_MARKERS_DN	c2.cgp	0.7496	0.0105	0.7391	0
YATGNWAAT_V$OCT_C	c3.tft	MALONEY_RESPONSE_TO_17AAG_UP	c2.cgp	-0.7806	0.0414	0.7391	0
ZUCCHI_METASTASIS_UP	c2.cgp	chr17p11	c1	-0.7606	-0.0216	0.739	0
HSIAO_LIVER_SPECIFIC_GENES	c2.cgp	SEIDEN_ONCOGENESIS_BY_MET	c2.cgp	-0.7539	0.0149	0.739	0
MAHAJAN_RESPONSE_TO_IL1A_UP	c2.cgp	PARK_HSC_AND_MULTIPOTENT_PROGENITORS	c2.cgp	-0.7898	-0.0508	0.739	0
ALK_DN.V1_UP	c6	ZAMORA_NOS2_TARGETS_DN	c2.cgp	-0.7872	-0.0482	0.739	0
KRAS.AMP.LUNG_UP.V1_DN	c6	chr4q28	c1	0.8304	0.0913	0.739	0
V$NRSF_01	c3.tft	HAHTOLA_SEZARY_SYNDROM_DN	c2.cgp	0.7409	-0.0019	0.739	2.3136e-10
V$PAX_Q6	c3.tft	BENPORATH_ES_2	c2.cgp	0.7532	0.0142	0.739	0
POTTI_CYTOXAN_SENSITIVITY	c2.cgp	HSIAO_LIVER_SPECIFIC_GENES	c2.cgp	-0.7557	-0.0168	0.7389	0
CHYLA_CBFA2T3_TARGETS_DN	c2.cgp	KIM_ALL_DISORDERS_DURATION_CORR_DN	c2.cgp	-0.7586	-0.0197	0.7389	2.3136e-10
GENERATION_OF_A_SIGNAL_INVOLVED_IN_CELL_CELL_SIGNALING	c5	CADWELL_ATG16L1_TARGETS_UP	c2.cgp	0.8432	0.1043	0.7389	0
RESPONSE_TO_EXTERNAL_STIMULUS	c5	TAKAO_RESPONSE_TO_UVB_RADIATION_DN	c2.cgp	-0.8163	-0.0774	0.7389	0
CALCIUM_CHANNEL_ACTIVITY	c5	CORRE_MULTIPLE_MYELOMA_UP	c2.cgp	0.8382	0.0993	0.7389	0
ESC_J1_UP_LATE.V1_DN	c6	NING_CHRONIC_OBSTRUCTIVE_PULMONARY_DISEASE_DN	c2.cgp	-0.7619	0.023	0.7389	0
V$CEBPDELTA_Q6	c3.tft	ZWANG_DOWN_BY_2ND_EGF_PULSE	c2.cgp	0.8357	0.0968	0.7389	2.3136e-10
RTTTNNNYTGGM_UNKNOWN	c3.tft	APRELIKOVA_BRCA1_TARGETS	c2.cgp	-0.7477	-0.0088	0.7389	2.3136e-10
GNATENKO_PLATELET_SIGNATURE	c2.cgp	ZHOU_INFLAMMATORY_RESPONSE_FIMA_UP	c2.cgp	-0.8296	-0.0908	0.7388	0
NING_CHRONIC_OBSTRUCTIVE_PULMONARY_DISEASE_DN	c2.cgp	ZHOU_INFLAMMATORY_RESPONSE_FIMA_UP	c2.cgp	-0.877	-0.1382	0.7388	2.3136e-10
KIM_ALL_DISORDERS_CALB1_CORR_DN	c2.cgp	MALONEY_RESPONSE_TO_17AAG_UP	c2.cgp	-0.7778	-0.039	0.7388	0
REGULATION_OF_IMMUNE_SYSTEM_PROCESS	c5	YAO_TEMPORAL_RESPONSE_TO_PROGESTERONE_CLUSTER_12	c2.cgp	-0.7512	-0.0124	0.7388	0
CELL_MIGRATION	c5	JIANG_AGING_CEREBRAL_CORTEX_DN	c2.cgp	-0.7966	-0.0578	0.7388	2.3136e-10
V$FOXO3_01	c3.tft	ROME_INSULIN_TARGETS_IN_MUSCLE_UP	c2.cgp	-0.7762	-0.0374	0.7388	2.3136e-10
V$COREBINDINGFACTOR_Q6	c3.tft	JI_RESPONSE_TO_FSH_UP	c2.cgp	-0.807	-0.0682	0.7388	0
V$T3R_Q6	c3.tft	PROTEIN_RNA_COMPLEX_ASSEMBLY	c5	-0.7724	-0.0336	0.7388	0
YEGNASUBRAMANIAN_PROSTATE_CANCER	c2.cgp	MARTORIATI_MDM4_TARGETS_NEUROEPITHELIUM_DN	c2.cgp	0.7778	0.0391	0.7387	0
TOOKER_GEMCITABINE_RESISTANCE_DN	c2.cgp	CORRE_MULTIPLE_MYELOMA_UP	c2.cgp	-0.7853	-0.0466	0.7387	0
DURAND_STROMA_MAX_UP	c2.cgp	TAKAO_RESPONSE_TO_UVB_RADIATION_DN	c2.cgp	-0.7589	0.0201	0.7387	0
KRAS.DF.V1_DN	c6	LIAN_LIPA_TARGETS_6M	c2.cgp	0.7485	0.0097	0.7387	0
V$AP4_Q6_01	c3.tft	TOMIDA_METASTASIS_UP	c2.cgp	-0.7964	-0.0577	0.7387	0
V$OCT1_02	c3.tft	BOSCO_TH1_CYTOTOXIC_MODULE	c2.cgp	0.7591	0.0205	0.7386	0
V$COREBINDINGFACTOR_Q6	c3.tft	KYNG_WERNER_SYNDROM_AND_NORMAL_AGING_DN	c2.cgp	-0.7887	-0.0501	0.7386	0
GATAAGR_V$GATA_C	c3.tft	SRC_UP.V1_DN	c6	0.8264	0.0878	0.7386	0
POMEROY_MEDULLOBLASTOMA_PROGNOSIS_DN	c2.cgp	WATTEL_AUTONOMOUS_THYROID_ADENOMA_UP	c2.cgp	-0.7548	-0.0163	0.7385	2.3136e-10
RIGGI_EWING_SARCOMA_PROGENITOR_UP	c2.cgp	ZHOU_TNF_SIGNALING_30MIN	c2.cgp	-0.7637	0.0252	0.7385	0
BOSCO_ALLERGEN_INDUCED_TH2_ASSOCIATED_MODULE	c2.cgp	SU_LIVER	c2.cgp	0.7961	0.0576	0.7385	0
V$AP4_01	c3.tft	SRC_UP.V1_DN	c6	0.7585	-0.02	0.7385	2.3136e-10
ZWANG_DOWN_BY_2ND_EGF_PULSE	c2.cgp	WANG_LSD1_TARGETS_DN	c2.cgp	0.7641	0.0257	0.7384	0
REGULATION_OF_IMMUNE_SYSTEM_PROCESS	c5	IKEDA_MIR133_TARGETS_UP	c2.cgp	-0.7844	-0.0461	0.7384	2.3136e-10
V$AML_Q6	c3.tft	PROVENZANI_METASTASIS_DN	c2.cgp	-0.8077	-0.0693	0.7384	2.3136e-10
GRADE_COLON_AND_RECTAL_CANCER_DN	c2.cgp	FAELT_B_CLL_WITH_VH3_21_DN	c2.cgp	-0.772	0.0337	0.7383	2.3136e-10
HOSHIDA_LIVER_CANCER_SUBCLASS_S2	c2.cgp	CERVERA_SDHB_TARGETS_1_DN	c2.cgp	-0.8029	0.0646	0.7383	2.3136e-10
JOHNSTONE_PARVB_TARGETS_2_UP	c2.cgp	KAYO_AGING_MUSCLE_UP	c2.cgp	-0.7515	-0.0132	0.7383	2.3136e-10
REGULATION_OF_IMMUNE_SYSTEM_PROCESS	c5	SERVITJA_ISLET_HNF1A_TARGETS_DN	c2.cgp	0.9075	0.1693	0.7383	0
NFE2L2.V2	c6	TGFB_UP.V1_UP	c6	0.7533	0.015	0.7383	2.3136e-10
V$MEF2_01	c3.tft	DELLA_RESPONSE_TO_TSA_AND_BUTYRATE	c2.cgp	-0.7819	-0.0436	0.7383	0
CADWELL_ATG16L1_TARGETS_UP	c2.cgp	GOTZMANN_EPITHELIAL_TO_MESENCHYMAL_TRANSITION_DN	c2.cgp	-0.7774	-0.0391	0.7382	0
FLOTHO_PEDIATRIC_ALL_THERAPY_RESPONSE_UP	c2.cgp	LEE_LIVER_CANCER_MYC_E2F1_DN	c2.cgp	-0.768	-0.0297	0.7382	2.3136e-10
SHEDDEN_LUNG_CANCER_GOOD_SURVIVAL_A12	c2.cgp	THEILGAARD_NEUTROPHIL_AT_SKIN_WOUND_DN	c2.cgp	-0.7411	-0.0029	0.7382	0
BROWNE_HCMV_INFECTION_1HR_DN	c2.cgp	GAZDA_DIAMOND_BLACKFAN_ANEMIA_MYELOID_DN	c2.cgp	-0.7815	-0.0434	0.7382	0
SRC_UP.V1_DN	c6	DANG_MYC_TARGETS_UP	c2.cgp	-0.8005	-0.0623	0.7382	0
ALK_DN.V1_UP	c6	ZHOU_TNF_SIGNALING_30MIN	c2.cgp	-0.7922	-0.0539	0.7382	0
KRAS.LUNG.BREAST_UP.V1_UP	c6	chr4q28	c1	0.8256	0.0875	0.7382	2.3136e-10
JIANG_HYPOXIA_NORMAL	c2.cgp	chr17p13	c1	-0.7718	-0.0338	0.7381	2.3136e-10
CADWELL_ATG16L1_TARGETS_UP	c2.cgp	DOANE_RESPONSE_TO_ANDROGEN_UP	c2.cgp	0.835	0.0969	0.7381	0
CHYLA_CBFA2T3_TARGETS_DN	c2.cgp	JISON_SICKLE_CELL_DISEASE_DN	c2.cgp	-0.7899	-0.0518	0.7381	0
RECEPTOR_COMPLEX	c5	KYNG_DNA_DAMAGE_DN	c2.cgp	-0.7589	-0.0208	0.7381	0
CELL_MIGRATION	c5	PARK_HSC_AND_MULTIPOTENT_PROGENITORS	c2.cgp	-0.8332	-0.0951	0.7381	0
MYC_UP.V1_DN	c6	LEE_AGING_NEOCORTEX_UP	c2.cgp	-0.7433	0.0052	0.7381	0
SNF5_DN.V1_DN	c6	BECKER_TAMOXIFEN_RESISTANCE_UP	c2.cgp	-0.7423	-0.0042	0.7381	0
V$MYOD_Q6_01	c3.tft	REGULATION_OF_IMMUNE_SYSTEM_PROCESS	c5	0.7932	0.0551	0.7381	0
YKACATTT_UNKNOWN	c3.tft	SABATES_COLORECTAL_ADENOMA_UP	c2.cgp	0.7468	-0.0087	0.7381	0
SESTO_RESPONSE_TO_UV_C0	c2.cgp	HSIAO_LIVER_SPECIFIC_GENES	c2.cgp	-0.7915	-0.0535	0.738	2.3136e-10
YAO_TEMPORAL_RESPONSE_TO_PROGESTERONE_CLUSTER_10	c2.cgp	HSIAO_LIVER_SPECIFIC_GENES	c2.cgp	-0.7947	-0.0568	0.738	2.3136e-10
BRUINS_UVC_RESPONSE_VIA_TP53_GROUP_D	c2.cgp	JIANG_VHL_TARGETS	c2.cgp	-0.8353	-0.0974	0.738	0
V$P53_DECAMER_Q2	c3.tft	BARIS_THYROID_CANCER_DN	c2.cgp	-0.7924	-0.0544	0.738	0
SANSOM_APC_TARGETS_DN	c2.cgp	HAHTOLA_MYCOSIS_FUNGOIDES_SKIN_UP	c2.cgp	-0.7649	0.027	0.7379	0
HIRSCH_CELLULAR_TRANSFORMATION_SIGNATURE_DN	c2.cgp	SHETH_LIVER_CANCER_VS_TXNIP_LOSS_PAM4	c2.cgp	-0.7486	-0.0108	0.7379	0
SRC_UP.V1_DN	c6	STARK_PREFRONTAL_CORTEX_22Q11_DELETION_DN	c2.cgp	-0.7531	0.0152	0.7379	0
V$COUP_01	c3.tft	GRADE_METASTASIS_DN	c2.cgp	-0.7553	0.0174	0.7379	0
V$OLF1_01	c3.tft	REGULATION_OF_IMMUNE_SYSTEM_PROCESS	c5	0.7863	0.0485	0.7379	2.3136e-10
V$LHX3_01	c3.tft	chr4q28	c1	0.8076	0.0698	0.7378	0
OHGUCHI_LIVER_HNF4A_TARGETS_DN	c2.cgp	LIAN_LIPA_TARGETS_6M	c2.cgp	0.826	0.0883	0.7377	0
DURAND_STROMA_MAX_UP	c2.cgp	SCHAEFFER_PROSTATE_DEVELOPMENT_AND_CANCER_BOX4_DN	c2.cgp	-0.7713	0.0336	0.7377	0
SRC_UP.V1_DN	c6	APPIERTO_RESPONSE_TO_FENRETINIDE_DN	c2.cgp	-0.7791	-0.0414	0.7377	2.3136e-10
V$COUP_01	c3.tft	PENG_GLUCOSE_DEPRIVATION_DN	c2.cgp	-0.7464	0.0087	0.7377	0
V$CDC5_01	c3.tft	NING_CHRONIC_OBSTRUCTIVE_PULMONARY_DISEASE_DN	c2.cgp	-0.7527	0.0151	0.7377	0
V$HOXA4_Q2	c3.tft	DAZARD_RESPONSE_TO_UV_NHEK_UP	c2.cgp	-0.7675	-0.0299	0.7377	2.3136e-10
TGCTGAY_UNKNOWN	c3.tft	JOHNSTONE_PARVB_TARGETS_2_UP	c2.cgp	-0.7474	0.0097	0.7377	0
RGAGGAARY_V$PU1_Q6	c3.tft	ZWANG_DOWN_BY_2ND_EGF_PULSE	c2.cgp	0.7908	-0.0531	0.7377	0
GOZGIT_ESR1_TARGETS_UP	c2.cgp	TONKS_TARGETS_OF_RUNX1_RUNX1T1_FUSION_MONOCYTE_UP	c2.cgp	-0.7463	0.0087	0.7376	2.3136e-10
DEBOSSCHER_NFKB_TARGETS_REPRESSED_BY_GLUCOCORTICOIDS	c2.cgp	PROVENZANI_METASTASIS_DN	c2.cgp	-0.7565	0.0189	0.7376	2.3136e-10
ZHOU_TNF_SIGNALING_4HR	c2.cgp	chr17p11	c1	-0.7833	-0.0457	0.7376	2.3136e-10
TOOKER_GEMCITABINE_RESISTANCE_DN	c2.cgp	HSIAO_LIVER_SPECIFIC_GENES	c2.cgp	-0.889	-0.1514	0.7376	0
REGULATION_OF_IMMUNE_SYSTEM_PROCESS	c5	GOTZMANN_EPITHELIAL_TO_MESENCHYMAL_TRANSITION_DN	c2.cgp	-0.7421	0.0045	0.7376	0
BARIS_THYROID_CANCER_DN	c2.cgp	SABATES_COLORECTAL_ADENOMA_UP	c2.cgp	-0.7525	0.015	0.7375	0
MCCABE_BOUND_BY_HOXC6	c2.cgp	PENG_GLUCOSE_DEPRIVATION_DN	c2.cgp	-0.7653	-0.0278	0.7375	0
VART_KSHV_INFECTION_ANGIOGENIC_MARKERS_DN	c2.cgp	SCHAEFFER_PROSTATE_DEVELOPMENT_AND_CANCER_BOX4_DN	c2.cgp	-0.7939	-0.0564	0.7375	0
MEISSNER_NPC_HCP_WITH_H3K27ME3	c2.cgp	WORSCHECH_TUMOR_REJECTION_UP	c2.cgp	0.7665	0.029	0.7375	0
CHIANG_LIVER_CANCER_SUBCLASS_POLYSOMY7_UP	c2.cgp	CADWELL_ATG16L1_TARGETS_UP	c2.cgp	0.7903	0.0528	0.7375	2.3136e-10
DUAN_PRDM5_TARGETS	c2.cgp	GNATENKO_PLATELET_SIGNATURE	c2.cgp	-0.7721	-0.0346	0.7375	0
REGULATION_OF_CELL_DIFFERENTIATION	c5	IGLESIAS_E2F_TARGETS_UP	c2.cgp	-0.7414	0.0039	0.7375	0
UNFOLDED_PROTEIN_BINDING	c5	MCCABE_BOUND_BY_HOXC6	c2.cgp	-0.7898	-0.0524	0.7375	0
V$FREAC4_01	c3.tft	ZWANG_DOWN_BY_2ND_EGF_PULSE	c2.cgp	0.77	0.0325	0.7375	0
V$GATA6_01	c3.tft	MALONEY_RESPONSE_TO_17AAG_UP	c2.cgp	-0.8095	-0.072	0.7375	0
V$T3R_Q6	c3.tft	TOOKER_GEMCITABINE_RESISTANCE_UP	c2.cgp	-0.7535	-0.016	0.7375	0
MOHANKUMAR_TLX1_TARGETS_UP	c2.cgp	chr17p13	c1	-0.7449	-0.0075	0.7374	0
POMEROY_MEDULLOBLASTOMA_PROGNOSIS_DN	c2.cgp	chr1q32	c1	-0.7403	-0.0028	0.7374	0
OSADA_ASCL1_TARGETS_UP	c2.cgp	PROVENZANI_METASTASIS_DN	c2.cgp	-0.8181	-0.0806	0.7374	2.3136e-10
CADWELL_ATG16L1_TARGETS_UP	c2.cgp	KUNINGER_IGF1_VS_PDGFB_TARGETS_UP	c2.cgp	0.8109	0.0735	0.7374	2.3136e-10
BOYLAN_MULTIPLE_MYELOMA_C_D_DN	c2.cgp	SU_LIVER	c2.cgp	0.7841	-0.0467	0.7374	2.3136e-10
JISON_SICKLE_CELL_DISEASE_DN	c2.cgp	ZUCCHI_METASTASIS_UP	c2.cgp	0.7412	-0.0038	0.7374	0
ALK_DN.V1_UP	c6	LEI_MYB_TARGETS	c2.cgp	-0.8054	0.068	0.7374	0
V$RP58_01	c3.tft	KYNG_RESPONSE_TO_H2O2	c2.cgp	-0.7689	-0.0314	0.7374	0
TGCTGAY_UNKNOWN	c3.tft	DAZARD_RESPONSE_TO_UV_NHEK_UP	c2.cgp	-0.7775	-0.0401	0.7374	0
JIANG_AGING_HYPOTHALAMUS_DN	c2.cgp	ROPERO_HDAC2_TARGETS	c2.cgp	-0.7478	0.0104	0.7373	0
TAKAO_RESPONSE_TO_UVB_RADIATION_DN	c2.cgp	chr17p11	c1	-0.7671	-0.0298	0.7373	2.3136e-10
SYNAPSE	c5	MALONEY_RESPONSE_TO_17AAG_UP	c2.cgp	-0.7792	-0.0419	0.7373	0
SU_PLACENTA	c2.cgp	SHETH_LIVER_CANCER_VS_TXNIP_LOSS_PAM4	c2.cgp	0.8402	0.103	0.7372	2.3136e-10
ACEVEDO_LIVER_CANCER_WITH_H3K9ME3_DN	c2.cgp	LOPES_METHYLATED_IN_COLON_CANCER_UP	c2.cgp	0.745	-0.0078	0.7372	2.3136e-10
HIRSCH_CELLULAR_TRANSFORMATION_SIGNATURE_DN	c2.cgp	KLEIN_TARGETS_OF_BCR_ABL1_FUSION	c2.cgp	-0.846	-0.1088	0.7372	0
SRC_UP.V1_DN	c6	OUELLET_OVARIAN_CANCER_INVASIVE_VS_LMP_UP	c2.cgp	-0.7732	-0.0361	0.7372	2.3136e-10
PKCA_DN.V1_DN	c6	BARIS_THYROID_CANCER_DN	c2.cgp	-0.8473	-0.1101	0.7372	0
PKCA_DN.V1_DN	c6	SCHAEFFER_PROSTATE_DEVELOPMENT_AND_CANCER_BOX4_DN	c2.cgp	-0.8904	-0.1533	0.7372	0
V$FOXO3_01	c3.tft	GOTZMANN_EPITHELIAL_TO_MESENCHYMAL_TRANSITION_DN	c2.cgp	-0.7786	-0.0414	0.7372	0
DORN_ADENOVIRUS_INFECTION_12HR_DN	c2.cgp	OSADA_ASCL1_TARGETS_UP	c2.cgp	-0.7464	-0.0093	0.7371	0
BRUINS_UVC_RESPONSE_VIA_TP53_GROUP_D	c2.cgp	WEIGEL_OXIDATIVE_STRESS_BY_TBH_AND_H2O2	c2.cgp	-0.7894	-0.0523	0.7371	0
ZWANG_DOWN_BY_2ND_EGF_PULSE	c2.cgp	ZHANG_RESPONSE_TO_CANTHARIDIN_DN	c2.cgp	-0.7996	-0.0625	0.7371	2.3136e-10
ESC_J1_UP_LATE.V1_DN	c6	SENGUPTA_NASOPHARYNGEAL_CARCINOMA_WITH_LMP1_DN	c2.cgp	0.749	0.0119	0.7371	0
KRAS.AMP.LUNG_UP.V1_UP	c6	P53_DN.V1_DN	c6	0.7373	0.0002	0.7371	0
V$POU6F1_01	c3.tft	FLOTHO_PEDIATRIC_ALL_THERAPY_RESPONSE_UP	c2.cgp	-0.7433	-0.0062	0.7371	0
V$LEF1_Q2	c3.tft	DAIRKEE_CANCER_PRONE_RESPONSE_BPA_E2	c2.cgp	-0.7552	-0.0181	0.7371	0
MALONEY_RESPONSE_TO_17AAG_UP	c2.cgp	MATZUK_SPERMATOZOA	c2.cgp	-0.7659	-0.0289	0.737	0
IKEDA_MIR133_TARGETS_UP	c2.cgp	CADWELL_ATG16L1_TARGETS_UP	c2.cgp	-0.7993	-0.0623	0.737	2.3136e-10
NEUROTRANSMITTER_BINDING	c5	REGULATION_OF_IMMUNE_SYSTEM_PROCESS	c5	0.9088	0.1719	0.737	0
ATF2_UP.V1_UP	c6	SHETH_LIVER_CANCER_VS_TXNIP_LOSS_PAM4	c2.cgp	0.8434	0.1063	0.737	0
PKCA_DN.V1_DN	c6	SU_TESTIS	c2.cgp	0.7529	0.0159	0.737	0
NIKOLSKY_MUTATED_AND_AMPLIFIED_IN_BREAST_CANCER	c2.cgp	SENGUPTA_NASOPHARYNGEAL_CARCINOMA_WITH_LMP1_DN	c2.cgp	0.7796	0.0427	0.7369	0
VART_KSHV_INFECTION_ANGIOGENIC_MARKERS_DN	c2.cgp	TAKAO_RESPONSE_TO_UVB_RADIATION_DN	c2.cgp	-0.7494	0.0125	0.7369	2.3136e-10
MIKKELSEN_IPS_LCP_WITH_H3K4ME3	c2.cgp	HSIAO_LIVER_SPECIFIC_GENES	c2.cgp	0.8309	0.094	0.7369	0
ACEVEDO_FGFR1_TARGETS_IN_PROSTATE_CANCER_MODEL_DN	c2.cgp	ZHOU_TNF_SIGNALING_30MIN	c2.cgp	-0.8138	-0.0769	0.7369	0
V$FOXO4_02	c3.tft	HAHTOLA_MYCOSIS_FUNGOIDES_SKIN_UP	c2.cgp	-0.8001	-0.0633	0.7369	0
V$AP1_Q4_01	c3.tft	HSIAO_HOUSEKEEPING_GENES	c2.cgp	-0.7819	-0.045	0.7369	0
WEBER_METHYLATED_HCP_IN_FIBROBLAST_DN	c2.cgp	KLEIN_TARGETS_OF_BCR_ABL1_FUSION	c2.cgp	0.7915	0.0548	0.7368	0
FLOTHO_PEDIATRIC_ALL_THERAPY_RESPONSE_UP	c2.cgp	XU_GH1_EXOGENOUS_TARGETS_DN	c2.cgp	-0.7753	-0.0385	0.7368	0
PYEON_CANCER_HEAD_AND_NECK_VS_CERVICAL_DN	c2.cgp	YEGNASUBRAMANIAN_PROSTATE_CANCER	c2.cgp	0.7593	0.0225	0.7368	0
GENERATION_OF_A_SIGNAL_INVOLVED_IN_CELL_CELL_SIGNALING	c5	MALONEY_RESPONSE_TO_17AAG_UP	c2.cgp	-0.7642	-0.0274	0.7368	0
V$HFH3_01	c3.tft	CADWELL_ATG16L1_TARGETS_UP	c2.cgp	0.8147	0.0779	0.7368	0
V$T3R_Q6	c3.tft	ZHAN_VARIABLE_EARLY_DIFFERENTIATION_GENES_DN	c2.cgp	-0.7562	0.0194	0.7368	0
WATTEL_AUTONOMOUS_THYROID_ADENOMA_UP	c2.cgp	DEBOSSCHER_NFKB_TARGETS_REPRESSED_BY_GLUCOCORTICOIDS	c2.cgp	0.7525	0.0158	0.7367	0
HSIAO_LIVER_SPECIFIC_GENES	c2.cgp	NEWMAN_ERCC6_TARGETS_DN	c2.cgp	0.7542	0.0176	0.7367	0
APRELIKOVA_BRCA1_TARGETS	c2.cgp	DEBOSSCHER_NFKB_TARGETS_REPRESSED_BY_GLUCOCORTICOIDS	c2.cgp	-0.7642	0.0275	0.7367	0
CHYLA_CBFA2T3_TARGETS_UP	c2.cgp	chr9p22	c1	0.7654	0.0287	0.7367	0
DUAN_PRDM5_TARGETS	c2.cgp	NING_CHRONIC_OBSTRUCTIVE_PULMONARY_DISEASE_DN	c2.cgp	-0.8204	-0.0836	0.7367	0
DURAND_STROMA_MAX_UP	c2.cgp	WEBER_METHYLATED_HCP_IN_FIBROBLAST_DN	c2.cgp	0.7472	0.0105	0.7367	0
HORMONE_ACTIVITY	c5	YEGNASUBRAMANIAN_PROSTATE_CANCER	c2.cgp	0.7475	0.0108	0.7367	0
V$DBP_Q6	c3.tft	DELLA_RESPONSE_TO_TSA_AND_BUTYRATE	c2.cgp	-0.7823	-0.0456	0.7367	0
V$MYOGENIN_Q6	c3.tft	HSIAO_LIVER_SPECIFIC_GENES	c2.cgp	0.7375	0.0008	0.7367	0
RGTTAMWNATT_V$HNF1_01	c3.tft	SABATES_COLORECTAL_ADENOMA_UP	c2.cgp	0.8143	0.0776	0.7367	0
SABATES_COLORECTAL_ADENOMA_UP	c2.cgp	chr9p22	c1	0.7857	0.0491	0.7366	0
SU_THYMUS	c2.cgp	LAIHO_COLORECTAL_CANCER_SERRATED_UP	c2.cgp	-0.7384	0.0018	0.7366	0
JOSEPH_RESPONSE_TO_SODIUM_BUTYRATE_UP	c2.cgp	NEWMAN_ERCC6_TARGETS_DN	c2.cgp	-0.7435	-0.0069	0.7366	0
WANG_TUMOR_INVASIVENESS_DN	c2.cgp	CORRE_MULTIPLE_MYELOMA_UP	c2.cgp	-0.7678	0.0312	0.7366	0
CHIANG_LIVER_CANCER_SUBCLASS_CTNNB1_UP	c2.cgp	FAELT_B_CLL_WITH_VH3_21_DN	c2.cgp	-0.7732	-0.0365	0.7366	0
FAELT_B_CLL_WITH_VH_REARRANGEMENTS_DN	c2.cgp	HSIAO_LIVER_SPECIFIC_GENES	c2.cgp	-0.8005	-0.064	0.7365	0
GRADE_METASTASIS_DN	c2.cgp	TANAKA_METHYLATED_IN_ESOPHAGEAL_CARCINOMA	c2.cgp	-0.7704	-0.0338	0.7365	2.3136e-10
PEDRIOLI_MIR31_TARGETS_DN	c2.cgp	SMID_BREAST_CANCER_RELAPSE_IN_BONE_UP	c2.cgp	0.8603	0.1238	0.7365	0
CELL_MIGRATION	c5	ZAMORA_NOS2_TARGETS_DN	c2.cgp	-0.7663	-0.0298	0.7365	0
ESC_J1_UP_LATE.V1_DN	c6	TRANSLATION_FACTOR_ACTIVITY_NUCLEIC_ACID_BINDING	c5	-0.7574	-0.0209	0.7365	0
V$E47_01	c3.tft	JIANG_HYPOXIA_NORMAL	c2.cgp	-0.7535	-0.017	0.7365	0
V$HNF1_C	c3.tft	JISON_SICKLE_CELL_DISEASE_DN	c2.cgp	-0.7376	-0.0011	0.7365	2.3136e-10
V$FOXJ2_01	c3.tft	FLOTHO_PEDIATRIC_ALL_THERAPY_RESPONSE_UP	c2.cgp	-0.7789	-0.0424	0.7365	2.3136e-10
V$TBP_01	c3.tft	JOHNSTONE_PARVB_TARGETS_2_UP	c2.cgp	-0.7436	-0.007	0.7365	0
V$STAT5A_04	c3.tft	FLOTHO_PEDIATRIC_ALL_THERAPY_RESPONSE_UP	c2.cgp	-0.7454	0.0089	0.7365	2.3136e-10
CORRE_MULTIPLE_MYELOMA_UP	c2.cgp	chryp11	c1	0.8015	0.0652	0.7364	0
MARTINEZ_RESPONSE_TO_TRABECTEDIN_UP	c2.cgp	chr7q21	c1	-0.7499	-0.0135	0.7364	0
HSIAO_HOUSEKEEPING_GENES	c2.cgp	LEE_AGING_CEREBELLUM_DN	c2.cgp	-0.7481	-0.0118	0.7364	0
OHGUCHI_LIVER_HNF4A_TARGETS_DN	c2.cgp	POMEROY_MEDULLOBLASTOMA_PROGNOSIS_DN	c2.cgp	-0.7668	-0.0304	0.7364	2.3136e-10
OHGUCHI_LIVER_HNF4A_TARGETS_DN	c2.cgp	LEE_LIVER_CANCER_SURVIVAL_DN	c2.cgp	-0.8146	-0.0782	0.7364	0
WANG_MLL_TARGETS	c2.cgp	YAUCH_HEDGEHOG_SIGNALING_PARACRINE_DN	c2.cgp	0.8444	0.108	0.7364	0
FEEDING_BEHAVIOR	c5	CORRE_MULTIPLE_MYELOMA_UP	c2.cgp	0.8019	0.0656	0.7364	0
NEUROTRANSMITTER_BINDING	c5	TAKEDA_TARGETS_OF_NUP98_HOXA9_FUSION_8D_DN	c2.cgp	0.7481	0.0117	0.7364	2.3136e-10
V$IRF1_01	c3.tft	GNATENKO_PLATELET_SIGNATURE	c2.cgp	-0.742	-0.0056	0.7364	0
V$TATA_01	c3.tft	REGULATION_OF_IMMUNE_SYSTEM_PROCESS	c5	0.8513	0.1149	0.7364	2.3136e-10
V$MEF2_Q6_01	c3.tft	SABATES_COLORECTAL_ADENOMA_UP	c2.cgp	0.7963	0.0599	0.7364	0
MEISSNER_NPC_HCP_WITH_H3K27ME3	c2.cgp	LIAN_LIPA_TARGETS_6M	c2.cgp	0.7517	0.0154	0.7363	0
SRC_UP.V1_DN	c6	ZHANG_RESPONSE_TO_CANTHARIDIN_DN	c2.cgp	-0.7862	-0.0499	0.7363	0
PRC2_EZH2_UP.V1_DN	c6	MALONEY_RESPONSE_TO_17AAG_UP	c2.cgp	-0.7759	-0.0397	0.7363	0
NIKOLSKY_MUTATED_AND_AMPLIFIED_IN_BREAST_CANCER	c2.cgp	MARTORIATI_MDM4_TARGETS_NEUROEPITHELIUM_DN	c2.cgp	0.7546	0.0184	0.7362	2.3136e-10
KAAB_FAILED_HEART_ATRIUM_DN	c2.cgp	CORRE_MULTIPLE_MYELOMA_UP	c2.cgp	-0.7988	-0.0625	0.7362	2.3136e-10
CADWELL_ATG16L1_TARGETS_UP	c2.cgp	LANG_MYB_FAMILY_TARGETS	c2.cgp	-0.7626	0.0264	0.7362	0
CELL_MIGRATION	c5	NATSUME_RESPONSE_TO_INTERFERON_BETA_DN	c2.cgp	-0.7953	-0.0591	0.7362	0
V$STAT5B_01	c3.tft	ZHOU_TNF_SIGNALING_30MIN	c2.cgp	-0.7683	0.032	0.7362	2.3136e-10
V$EFC_Q6	c3.tft	POMEROY_MEDULLOBLASTOMA_PROGNOSIS_DN	c2.cgp	-0.7641	-0.0278	0.7362	0
V$PXR_Q2	c3.tft	NING_CHRONIC_OBSTRUCTIVE_PULMONARY_DISEASE_DN	c2.cgp	-0.8282	-0.092	0.7362	0
ACEVEDO_LIVER_CANCER_WITH_H3K27ME3_DN	c2.cgp	KAYO_AGING_MUSCLE_DN	c2.cgp	-0.8386	-0.1024	0.7361	0
CAIRO_HEPATOBLASTOMA_DN	c2.cgp	DELLA_RESPONSE_TO_TSA_AND_BUTYRATE	c2.cgp	-0.7653	0.0292	0.7361	0
BOUDOUKHA_BOUND_BY_IGF2BP2	c2.cgp	AFFAR_YY1_TARGETS_UP	c2.cgp	-0.7554	0.0193	0.7361	0
CELL_FRACTION	c5	ZUCCHI_METASTASIS_UP	c2.cgp	-0.7976	-0.0615	0.7361	0
RESPONSE_TO_EXTERNAL_STIMULUS	c5	ALFANO_MYC_TARGETS	c2.cgp	-0.7748	-0.0387	0.7361	2.3136e-10
SYATTGTG_UNKNOWN	c3.tft	POMEROY_MEDULLOBLASTOMA_PROGNOSIS_DN	c2.cgp	-0.7872	0.0511	0.7361	2.3136e-10
SABATES_COLORECTAL_ADENOMA_DN	c2.cgp	SABATES_COLORECTAL_ADENOMA_UP	c2.cgp	0.8347	0.0987	0.736	0
NIKOLSKY_MUTATED_AND_AMPLIFIED_IN_BREAST_CANCER	c2.cgp	SILIGAN_BOUND_BY_EWS_FLT1_FUSION	c2.cgp	0.7531	0.0171	0.736	0
YAMASHITA_LIVER_CANCER_STEM_CELL_DN	c2.cgp	YEGNASUBRAMANIAN_PROSTATE_CANCER	c2.cgp	0.7693	-0.0333	0.736	2.3136e-10
LIPASE_ACTIVITY	c5	BURTON_ADIPOGENESIS_8	c2.cgp	-0.7489	0.0129	0.736	0
[truncated: 36,893 more rows]

## Sheet: Supplementary Table S6D
Supplementary Table S6D. Summary of ER_MGSs in the ER-MGSIN in ovarian cancer
Gene set	Num. ER-MRTPs	Category
REGULATION_OF_IMMUNE_SYSTEM_PROCESS	525	c5
CADWELL_ATG16L1_TARGETS_UP	523	c2.cgp
chr4q28	520	c1
SRC_UP.V1_DN	425	c6
HSIAO_LIVER_SPECIFIC_GENES	417	c2.cgp
NING_CHRONIC_OBSTRUCTIVE_PULMONARY_DISEASE_UP	381	c2.cgp
chr1q24	354	c1
SABATES_COLORECTAL_ADENOMA_UP	344	c2.cgp
MALONEY_RESPONSE_TO_17AAG_UP	342	c2.cgp
NING_CHRONIC_OBSTRUCTIVE_PULMONARY_DISEASE_DN	327	c2.cgp
OSMAN_BLADDER_CANCER_DN	324	c2.cgp
BARIS_THYROID_CANCER_DN	312	c2.cgp
JISON_SICKLE_CELL_DISEASE_DN	307	c2.cgp
SHETH_LIVER_CANCER_VS_TXNIP_LOSS_PAM4	295	c2.cgp
PRC2_EZH2_UP.V1_UP	294	c6
ACEVEDO_LIVER_CANCER_WITH_H3K9ME3_DN	280	c2.cgp
CORRE_MULTIPLE_MYELOMA_UP	276	c2.cgp
BOSCO_TH1_CYTOTOXIC_MODULE	269	c2.cgp
chr17p11	267	c1
BOYLAN_MULTIPLE_MYELOMA_C_D_DN	264	c2.cgp
ZHANG_PROLIFERATING_VS_QUIESCENT	261	c2.cgp
DAZARD_RESPONSE_TO_UV_NHEK_UP	259	c2.cgp
GNATENKO_PLATELET_SIGNATURE	253	c2.cgp
CHYLA_CBFA2T3_TARGETS_UP	252	c2.cgp
ZWANG_DOWN_BY_2ND_EGF_PULSE	252	c2.cgp
JI_RESPONSE_TO_FSH_UP	251	c2.cgp
JOHNSTONE_PARVB_TARGETS_2_UP	251	c2.cgp
IGLESIAS_E2F_TARGETS_UP	250	c2.cgp
DOANE_BREAST_CANCER_ESR1_DN	248	c2.cgp
CHAUHAN_RESPONSE_TO_METHOXYESTRADIOL_DN	248	c2.cgp
YEGNASUBRAMANIAN_PROSTATE_CANCER	236	c2.cgp
PKCA_DN.V1_DN	235	c6
NUTT_GBM_VS_AO_GLIOMA_UP	232	c2.cgp
BENPORATH_ES_2	231	c2.cgp
FLOTHO_PEDIATRIC_ALL_THERAPY_RESPONSE_UP	231	c2.cgp
BROWNE_HCMV_INFECTION_1HR_DN	231	c2.cgp
CERVERA_SDHB_TARGETS_1_DN	227	c2.cgp
WORSCHECH_TUMOR_REJECTION_UP	225	c2.cgp
P53_DN.V1_DN	224	c6
ZHOU_TNF_SIGNALING_30MIN	223	c2.cgp
ZUCCHI_METASTASIS_DN	222	c2.cgp
OHGUCHI_LIVER_HNF4A_TARGETS_DN	221	c2.cgp
NATSUME_RESPONSE_TO_INTERFERON_BETA_DN	220	c2.cgp
ALK_DN.V1_UP	220	c6
V$GRE_C	219	c3.tft
APRELIKOVA_BRCA1_TARGETS	218	c2.cgp
SU_THYMUS	217	c2.cgp
JIANG_HYPOXIA_NORMAL	217	c2.cgp
DELLA_RESPONSE_TO_TSA_AND_BUTYRATE	215	c2.cgp
GOZGIT_ESR1_TARGETS_UP	214	c2.cgp
LIAN_LIPA_TARGETS_6M	214	c2.cgp
JIANG_AGING_HYPOTHALAMUS_DN	214	c2.cgp
HOEBEKE_LYMPHOID_STEM_CELL_DN	212	c2.cgp
NFE2L2.V2	211	c6
SU_TESTIS	210	c2.cgp
GERHOLD_ADIPOGENESIS_DN	201	c2.cgp
TAKEDA_TARGETS_OF_NUP98_HOXA9_FUSION_8D_DN	200	c2.cgp
CELL_FRACTION	200	c5
RESPONSE_TO_EXTERNAL_STIMULUS	199	c5
CAHOY_ASTROCYTIC	198	c6
BENPORATH_MYC_TARGETS_WITH_EBOX	197	c2.cgp
KCCGNSWTTT_UNKNOWN	197	c3.tft
LEE_AGING_NEOCORTEX_UP	194	c2.cgp
V$STAT6_02	190	c3.tft
KEEN_RESPONSE_TO_ROSIGLITAZONE_DN	188	c2.cgp
BURTON_ADIPOGENESIS_8	185	c2.cgp
PROVENZANI_METASTASIS_DN	184	c2.cgp
HOSHIDA_LIVER_CANCER_LATE_RECURRENCE_DN	184	c2.cgp
chr20q12	183	c1
WEIGEL_OXIDATIVE_STRESS_BY_TBH_AND_H2O2	182	c2.cgp
MCCABE_BOUND_BY_HOXC6	181	c2.cgp
TOOKER_GEMCITABINE_RESISTANCE_UP	179	c2.cgp
ESC_J1_UP_LATE.V1_DN	179	c6
TANAKA_METHYLATED_IN_ESOPHAGEAL_CARCINOMA	178	c2.cgp
BRUINS_UVC_RESPONSE_VIA_TP53_GROUP_B	178	c2.cgp
RGAGGAARY_V$PU1_Q6	177	c3.tft
KUROZUMI_RESPONSE_TO_ONCOCYTIC_VIRUS_AND_CYCLIC_RGD	176	c2.cgp
DORN_ADENOVIRUS_INFECTION_32HR_DN	175	c2.cgp
TAKEDA_TARGETS_OF_NUP98_HOXA9_FUSION_6HR_UP	174	c2.cgp
FAELT_B_CLL_WITH_VH3_21_DN	174	c2.cgp
KARLSSON_TGFB1_TARGETS_DN	174	c2.cgp
DURAND_STROMA_MAX_UP	174	c2.cgp
DAIRKEE_CANCER_PRONE_RESPONSE_BPA_E2	172	c2.cgp
PEDRIOLI_MIR31_TARGETS_DN	172	c2.cgp
HAHTOLA_SEZARY_SYNDROM_DN	169	c2.cgp
ALFANO_MYC_TARGETS	169	c2.cgp
ACEVEDO_LIVER_CANCER_WITH_H3K27ME3_DN	168	c2.cgp
DEBOSSCHER_NFKB_TARGETS_REPRESSED_BY_GLUCOCORTICOIDS	167	c2.cgp
KLEIN_TARGETS_OF_BCR_ABL1_FUSION	166	c2.cgp
SESTO_RESPONSE_TO_UV_C8	164	c2.cgp
CHIBA_RESPONSE_TO_TSA	164	c2.cgp
V$COREBINDINGFACTOR_Q6	164	c3.tft
BOSCO_ALLERGEN_INDUCED_TH2_ASSOCIATED_MODULE	163	c2.cgp
WANG_MLL_TARGETS	161	c2.cgp
V$LEF1_Q2	161	c3.tft
BECKER_TAMOXIFEN_RESISTANCE_UP	160	c2.cgp
LEE_LIVER_CANCER_MYC_E2F1_DN	159	c2.cgp
FLECHNER_PBL_KIDNEY_TRANSPLANT_OK_VS_DONOR_UP	158	c2.cgp
V$COUP_01	155	c3.tft
POMEROY_MEDULLOBLASTOMA_PROGNOSIS_DN	153	c2.cgp
REN_ALVEOLAR_RHABDOMYOSARCOMA_DN	153	c2.cgp
JIANG_AGING_CEREBRAL_CORTEX_DN	153	c2.cgp
KYNG_DNA_DAMAGE_DN	152	c2.cgp
KUROZUMI_RESPONSE_TO_ONCOCYTIC_VIRUS	152	c2.cgp
SANSOM_APC_TARGETS_DN	151	c2.cgp
HILLION_HMGA1B_TARGETS	149	c2.cgp
BAELDE_DIABETIC_NEPHROPATHY_DN	148	c2.cgp
TONKS_TARGETS_OF_RUNX1_RUNX1T1_FUSION_MONOCYTE_DN	147	c2.cgp
PARK_HSC_AND_MULTIPOTENT_PROGENITORS	146	c2.cgp
XU_GH1_AUTOCRINE_TARGETS_UP	143	c2.cgp
VART_KSHV_INFECTION_ANGIOGENIC_MARKERS_DN	143	c2.cgp
SENGUPTA_NASOPHARYNGEAL_CARCINOMA_WITH_LMP1_DN	142	c2.cgp
RICKMAN_HEAD_AND_NECK_CANCER_A	142	c2.cgp
RICKMAN_HEAD_AND_NECK_CANCER_D	142	c2.cgp
GAJATE_RESPONSE_TO_TRABECTEDIN_UP	141	c2.cgp
CELL_MIGRATION	141	c5
MAHAJAN_RESPONSE_TO_IL1A_UP	139	c2.cgp
MEL18_DN.V1_UP	139	c6
V$FOXO3_01	139	c3.tft
ZHANG_ANTIVIRAL_RESPONSE_TO_RIBAVIRIN_UP	138	c2.cgp
KYNG_RESPONSE_TO_H2O2	138	c2.cgp
CHYLA_CBFA2T3_TARGETS_DN	138	c2.cgp
WIERENGA_STAT5A_TARGETS_UP	138	c2.cgp
CERVERA_SDHB_TARGETS_1_UP	137	c2.cgp
CHIANG_LIVER_CANCER_SUBCLASS_CTNNB1_UP	137	c2.cgp
RIGGI_EWING_SARCOMA_PROGENITOR_UP	136	c2.cgp
SESTO_RESPONSE_TO_UV_C6	134	c2.cgp
BURTON_ADIPOGENESIS_7	134	c2.cgp
BOYAULT_LIVER_CANCER_SUBCLASS_G123_DN	134	c2.cgp
CEBALLOS_TARGETS_OF_TP53_AND_MYC_UP	133	c2.cgp
HUMORAL_IMMUNE_RESPONSE	133	c5
chr7q31	133	c1
SCHAEFFER_PROSTATE_DEVELOPMENT_6HR_DN	131	c2.cgp
HAHTOLA_MYCOSIS_FUNGOIDES_SKIN_UP	130	c2.cgp
V$PAX_Q6	130	c3.tft
chr12q13	129	c1
MARTINEZ_RESPONSE_TO_TRABECTEDIN_UP	129	c2.cgp
JOSEPH_RESPONSE_TO_SODIUM_BUTYRATE_UP	129	c2.cgp
HIRSCH_CELLULAR_TRANSFORMATION_SIGNATURE_DN	128	c2.cgp
PYEON_CANCER_HEAD_AND_NECK_VS_CERVICAL_DN	127	c2.cgp
SNF5_DN.V1_DN	127	c6
V$RFX1_02	127	c3.tft
MODY_HIPPOCAMPUS_NEONATAL	126	c2.cgp
HUPER_BREAST_BASAL_VS_LUMINAL_UP	126	c2.cgp
WANG_RESPONSE_TO_GSK3_INHIBITOR_SB216763_UP	126	c2.cgp
NIKOLSKY_MUTATED_AND_AMPLIFIED_IN_BREAST_CANCER	125	c2.cgp
chr2q24	124	c1
WOO_LIVER_CANCER_RECURRENCE_DN	122	c2.cgp
chr17p13	121	c1
GAL_LEUKEMIC_STEM_CELL_DN	121	c2.cgp
VECCHI_GASTRIC_CANCER_EARLY_DN	121	c2.cgp
RACCACAR_V$AML_Q6	121	c3.tft
FRIDMAN_SENESCENCE_UP	120	c2.cgp
chr7q21	119	c1
MIKKELSEN_ES_ICP_WITH_H3K4ME3	119	c2.cgp
ZAMORA_NOS2_TARGETS_DN	118	c2.cgp
HSIAO_HOUSEKEEPING_GENES	118	c2.cgp
AFFAR_YY1_TARGETS_UP	117	c2.cgp
NGUYEN_NOTCH1_TARGETS_DN	117	c2.cgp
OSADA_ASCL1_TARGETS_UP	117	c2.cgp
SCHAEFFER_PROSTATE_DEVELOPMENT_AND_CANCER_BOX4_DN	116	c2.cgp
WIERENGA_PML_INTERACTOME	116	c2.cgp
SCHLESINGER_METHYLATED_DE_NOVO_IN_CANCER	114	c2.cgp
JOHANSSON_BRAIN_CANCER_EARLY_VS_LATE_DN	113	c2.cgp
CHIANG_LIVER_CANCER_SUBCLASS_POLYSOMY7_UP	113	c2.cgp
RECEPTOR_COMPLEX	113	c5
CHNG_MULTIPLE_MYELOMA_HYPERPLOID_UP	112	c2.cgp
MILI_PSEUDOPODIA_CHEMOTAXIS_DN	112	c2.cgp
V$AP4_Q6_01	112	c3.tft
chr9p22	111	c1
ZHOU_TNF_SIGNALING_4HR	111	c2.cgp
ZHAN_VARIABLE_EARLY_DIFFERENTIATION_GENES_DN	111	c2.cgp
V$CEBPGAMMA_Q6	111	c3.tft
ODONNELL_TFRC_TARGETS_UP	110	c2.cgp
chr1q32	109	c1
LEE_LIVER_CANCER_E2F1_UP	109	c2.cgp
V$FOXO4_02	109	c3.tft
TAKAO_RESPONSE_TO_UVB_RADIATION_DN	108	c2.cgp
LOPES_METHYLATED_IN_COLON_CANCER_UP	108	c2.cgp
DEMAGALHAES_AGING_UP	108	c2.cgp
V$IPF1_Q4	108	c3.tft
V$CDX2_Q5	108	c3.tft
WATTEL_AUTONOMOUS_THYROID_ADENOMA_UP	107	c2.cgp
LEI_MYB_TARGETS	107	c2.cgp
LABBE_WNT3A_TARGETS_DN	107	c2.cgp
KORKOLA_CORRELATED_WITH_POU5F1	107	c2.cgp
CAIRO_HEPATOBLASTOMA_DN	107	c2.cgp
CREIGHTON_ENDOCRINE_THERAPY_RESISTANCE_2	106	c2.cgp
BRUINS_UVC_RESPONSE_VIA_TP53_GROUP_D	106	c2.cgp
PRC2_EZH2_UP.V1_DN	106	c6
V$AREB6_02	106	c3.tft
V$TBP_01	106	c3.tft
TOMIDA_METASTASIS_UP	105	c2.cgp
RICKMAN_HEAD_AND_NECK_CANCER_C	104	c2.cgp
ATF2_S_UP.V1_DN	104	c6
V$GR_Q6_01	104	c3.tft
YKACATTT_UNKNOWN	104	c3.tft
NEWMAN_ERCC6_TARGETS_DN	103	c2.cgp
SABATES_COLORECTAL_ADENOMA_DN	103	c2.cgp
YAMASHITA_LIVER_CANCER_WITH_EPCAM_UP	103	c2.cgp
GCCATNTTG_V$YY1_Q6	103	c3.tft
IRITANI_MAD1_TARGETS_DN	102	c2.cgp
PLASARI_TGFB1_SIGNALING_VIA_NFIC_10HR_UP	102	c2.cgp
FOSTER_KDM1A_TARGETS_UP	102	c2.cgp
WATANABE_RECTAL_CANCER_RADIOTHERAPY_RESPONSIVE_UP	101	c2.cgp
LAIHO_COLORECTAL_CANCER_SERRATED_UP	101	c2.cgp
MORI_SMALL_PRE_BII_LYMPHOCYTE_DN	101	c2.cgp
KENNY_CTNNB1_TARGETS_DN	101	c2.cgp
DORN_ADENOVIRUS_INFECTION_12HR_DN	101	c2.cgp
V$MEF2_01	101	c3.tft
V$AP1_01	101	c3.tft
KANG_IMMORTALIZED_BY_TERT_DN	99	c2.cgp
YAO_TEMPORAL_RESPONSE_TO_PROGESTERONE_CLUSTER_6	99	c2.cgp
IKEDA_MIR133_TARGETS_UP	99	c2.cgp
SCHAEFFER_PROSTATE_DEVELOPMENT_48HR_DN	98	c2.cgp
MEISSNER_NPC_HCP_WITH_H3K27ME3	98	c2.cgp
ZHOU_INFLAMMATORY_RESPONSE_LIVE_DN	97	c2.cgp
HOSHIDA_LIVER_CANCER_SUBCLASS_S1	97	c2.cgp
KYNG_RESPONSE_TO_H2O2_VIA_ERCC6_DN	97	c2.cgp
GAZDA_DIAMOND_BLACKFAN_ANEMIA_MYELOID_DN	96	c2.cgp
BILANGES_SERUM_RESPONSE_TRANSLATION	96	c2.cgp
TORCHIA_TARGETS_OF_EWSR1_FLI1_FUSION_UP	96	c2.cgp
NAKAMURA_TUMOR_ZONE_PERIPHERAL_VS_CENTRAL_DN	96	c2.cgp
CREIGHTON_AKT1_SIGNALING_VIA_MTOR_DN	95	c2.cgp
GOTZMANN_EPITHELIAL_TO_MESENCHYMAL_TRANSITION_DN	95	c2.cgp
WATANABE_RECTAL_CANCER_RADIOTHERAPY_RESPONSIVE_DN	94	c2.cgp
ZHONG_SECRETOME_OF_LUNG_CANCER_AND_FIBROBLAST	94	c2.cgp
WANG_LSD1_TARGETS_DN	94	c2.cgp
GRADE_METASTASIS_DN	94	c2.cgp
WORSCHECH_TUMOR_EVASION_AND_TOLEROGENICITY_UP	94	c2.cgp
HOSHIDA_LIVER_CANCER_SUBCLASS_S2	94	c2.cgp
V$NF1_Q6	94	c3.tft
V$RP58_01	94	c3.tft
AKL_HTLV1_INFECTION_UP	93	c2.cgp
MODY_HIPPOCAMPUS_PRENATAL	93	c2.cgp
SESTO_RESPONSE_TO_UV_C1	93	c2.cgp
KONDO_EZH2_TARGETS	93	c2.cgp
SMID_BREAST_CANCER_RELAPSE_IN_BONE_UP	93	c2.cgp
chr19q13	93	c1
MARTORIATI_MDM4_TARGETS_NEUROEPITHELIUM_DN	92	c2.cgp
GRADE_COLON_AND_RECTAL_CANCER_DN	92	c2.cgp
KIM_ALL_DISORDERS_DURATION_CORR_DN	92	c2.cgp
BOUDOUKHA_BOUND_BY_IGF2BP2	92	c2.cgp
DIGESTION	92	c5
V$MYOD_Q6	92	c3.tft
V$LBP1_Q6	92	c3.tft
chr17q11	91	c1
LEE_AGING_CEREBELLUM_DN	91	c2.cgp
YAO_TEMPORAL_RESPONSE_TO_PROGESTERONE_CLUSTER_14	91	c2.cgp
PROTEIN_RNA_COMPLEX_ASSEMBLY	91	c5
TGFB_UP.V1_UP	90	c6
GENTILE_UV_RESPONSE_CLUSTER_D7	89	c2.cgp
SU_LIVER	89	c2.cgp
MATZUK_SPERMATOZOA	89	c2.cgp
POTTI_CYTOXAN_SENSITIVITY	89	c2.cgp
V$TAL1ALPHAE47_01	89	c3.tft
V$T3R_Q6	89	c3.tft
WANG_TUMOR_INVASIVENESS_DN	88	c2.cgp
YAO_TEMPORAL_RESPONSE_TO_PROGESTERONE_CLUSTER_12	88	c2.cgp
V$STAT5B_01	88	c3.tft
V$AML_Q6	88	c3.tft
V$ER_Q6_01	88	c3.tft
LEE_NEURAL_CREST_STEM_CELL_UP	87	c2.cgp
SYATTGTG_UNKNOWN	87	c3.tft
chr11q21	87	c1
IIZUKA_LIVER_CANCER_PROGRESSION_L0_L1_DN	86	c2.cgp
MIKKELSEN_IPS_LCP_WITH_H3K4ME3	86	c2.cgp
LIM_MAMMARY_LUMINAL_MATURE_UP	86	c2.cgp
TRANSLATION_FACTOR_ACTIVITY_NUCLEIC_ACID_BINDING	86	c5
V$AP1_Q4_01	86	c3.tft
ZHONG_RESPONSE_TO_AZACITIDINE_AND_TSA_DN	85	c2.cgp
DOANE_RESPONSE_TO_ANDROGEN_UP	85	c2.cgp
VART_KSHV_INFECTION_ANGIOGENIC_MARKERS_UP	85	c2.cgp
JAATINEN_HEMATOPOIETIC_STEM_CELL_DN	84	c2.cgp
CAGNWMCNNNGAC_UNKNOWN	84	c3.tft
V$P53_02	83	c3.tft
IIZUKA_LIVER_CANCER_PROGRESSION_G1_G2_DN	82	c2.cgp
NADLER_OBESITY_UP	82	c2.cgp
JIANG_VHL_TARGETS	82	c2.cgp
BROWNE_HCMV_INFECTION_48HR_DN	82	c2.cgp
SASSON_RESPONSE_TO_GONADOTROPHINS_UP	82	c2.cgp
MYC_UP.V1_DN	82	c6
V$IRF1_01	82	c3.tft
V$AML1_01	82	c3.tft
V$ZIC1_01	82	c3.tft
V$AML1_Q6	82	c3.tft
TIEN_INTESTINE_PROBIOTICS_24HR_DN	81	c2.cgp
DER_IFN_ALPHA_RESPONSE_UP	81	c2.cgp
ACEVEDO_FGFR1_TARGETS_IN_PROSTATE_CANCER_MODEL_DN	81	c2.cgp
CELL_SURFACE	81	c5
PTEN_DN.V2_UP	81	c6
MOHANKUMAR_TLX1_TARGETS_DN	80	c2.cgp
SPIELMAN_LYMPHOBLAST_EUROPEAN_VS_ASIAN_UP	80	c2.cgp
JOHNSTONE_PARVB_TARGETS_3_UP	80	c2.cgp
V$CDPCR3HD_01	80	c3.tft
ROPERO_HDAC2_TARGETS	79	c2.cgp
MULTI_ORGANISM_PROCESS	79	c5
V$GATA1_05	79	c3.tft
DITTMER_PTHLH_TARGETS_DN	78	c2.cgp
SMID_BREAST_CANCER_LUMINAL_A_UP	78	c2.cgp
BROWNE_HCMV_INFECTION_30MIN_DN	78	c2.cgp
INTERLEUKIN_BINDING	78	c5
GGAANCGGAANY_UNKNOWN	78	c3.tft
RGTTAMWNATT_V$HNF1_01	78	c3.tft
RICKMAN_HEAD_AND_NECK_CANCER_F	77	c2.cgp
RAMASWAMY_METASTASIS_UP	77	c2.cgp
YAUCH_HEDGEHOG_SIGNALING_PARACRINE_DN	77	c2.cgp
VALK_AML_CLUSTER_7	77	c2.cgp
FONTAINE_PAPILLARY_THYROID_CARCINOMA_DN	77	c2.cgp
PECE_MAMMARY_STEM_CELL_DN	77	c2.cgp
V$NRF2_01	77	c3.tft
V$E12_Q6	77	c3.tft
MIKKELSEN_MEF_ICP_WITH_H3K4ME3_AND_H3K27ME3	76	c2.cgp
SRC_UP.V1_UP	76	c6
V$AP4_Q5	76	c3.tft
V$LMO2COM_01	76	c3.tft
AMUNDSON_RESPONSE_TO_ARSENITE	75	c2.cgp
MENSSEN_MYC_TARGETS	75	c2.cgp
SHEDDEN_LUNG_CANCER_GOOD_SURVIVAL_A12	75	c2.cgp
V$MEIS1_01	75	c3.tft
V$STAT_Q6	75	c3.tft
GRUETZMANN_PANCREATIC_CANCER_UP	74	c2.cgp
BHATTACHARYA_EMBRYONIC_STEM_CELL	74	c2.cgp
KAYO_AGING_MUSCLE_DN	74	c2.cgp
CHAUHAN_RESPONSE_TO_METHOXYESTRADIOL_UP	74	c2.cgp
DANG_MYC_TARGETS_UP	74	c2.cgp
V$GATA1_03	74	c3.tft
TTCYNRGAA_V$STAT5B_01	74	c3.tft
ZUCCHI_METASTASIS_UP	73	c2.cgp
KYNG_WERNER_SYNDROM_AND_NORMAL_AGING_DN	73	c2.cgp
V$TITF1_Q3	73	c3.tft
V$DBP_Q6	73	c3.tft
CRX_DN.V1_DN	72	c6
LEF1_UP.V1_UP	72	c6
V$E47_01	72	c3.tft
V$TAL1BETAITF2_01	72	c3.tft
V$CEBP_01	72	c3.tft
V$OLF1_01	72	c3.tft
V$NKX22_01	72	c3.tft
V$HOXA4_Q2	72	c3.tft
TAKEDA_TARGETS_OF_NUP98_HOXA9_FUSION_3D_DN	72	c2.cgp
WOOD_EBV_EBNA1_TARGETS_UP	71	c2.cgp
REN_ALVEOLAR_RHABDOMYOSARCOMA_UP	71	c2.cgp
YAMASHITA_METHYLATED_IN_PROSTATE_CANCER	71	c2.cgp
ABRAMSON_INTERACT_WITH_AIRE	71	c2.cgp
V$FREAC4_01	71	c3.tft
V$POU6F1_01	71	c3.tft
SU_PLACENTA	70	c2.cgp
WEBER_METHYLATED_HCP_IN_FIBROBLAST_DN	70	c2.cgp
BAE_BRCA1_TARGETS_UP	70	c2.cgp
V$STAT4_01	70	c3.tft
V$EFC_Q6	70	c3.tft
LI_AMPLIFIED_IN_LUNG_CANCER	69	c2.cgp
LEE_TARGETS_OF_PTCH1_AND_SUFU_UP	69	c2.cgp
THEILGAARD_NEUTROPHIL_AT_SKIN_WOUND_DN	69	c2.cgp
SATO_SILENCED_BY_METHYLATION_IN_PANCREATIC_CANCER_1	69	c2.cgp
WIERENGA_STAT5A_TARGETS_DN	69	c2.cgp
PLASARI_TGFB1_TARGETS_10HR_UP	69	c2.cgp
BOSCO_EPITHELIAL_DIFFERENTIATION_MODULE	69	c2.cgp
ENZYME_LINKED_RECEPTOR_PROTEIN_SIGNALING_PATHWAY	69	c5
MTOR_UP.V1_DN	69	c6
ATF2_UP.V1_UP	69	c6
V$CEBPDELTA_Q6	69	c3.tft
V$TTF1_Q6	69	c3.tft
chr12q12	69	c1
VECCHI_GASTRIC_CANCER_ADVANCED_VS_EARLY_DN	68	c2.cgp
LEE_LIVER_CANCER_ACOX1_UP	68	c2.cgp
GILDEA_METASTASIS	68	c2.cgp
KIM_GASTRIC_CANCER_CHEMOSENSITIVITY	68	c2.cgp
YAMAZAKI_TCEB3_TARGETS_DN	68	c2.cgp
PHOSPHORIC_DIESTER_HYDROLASE_ACTIVITY	68	c5
V$NRSF_01	68	c3.tft
V$CHX10_01	68	c3.tft
WCAANNNYCAG_UNKNOWN	68	c3.tft
TIEN_INTESTINE_PROBIOTICS_6HR_UP	67	c2.cgp
RAHMAN_TP53_TARGETS_PHOSPHORYLATED	67	c2.cgp
PENG_LEUCINE_DEPRIVATION_DN	67	c2.cgp
GRADE_COLON_AND_RECTAL_CANCER_UP	67	c2.cgp
FEEDING_BEHAVIOR	67	c5
chryq11	67	c1
PARENT_MTOR_SIGNALING_DN	66	c2.cgp
JIANG_HYPOXIA_CANCER	66	c2.cgp
DUAN_PRDM5_TARGETS	66	c2.cgp
RAPA_EARLY_UP.V1_DN	66	c6
V$TATA_C	66	c3.tft
V$MYOD_Q6_01	66	c3.tft
GTGGGTGK_UNKNOWN	66	c3.tft
WTGAAAT_UNKNOWN	66	c3.tft
WELCSH_BRCA1_TARGETS_DN	65	c2.cgp
MARCHINI_TRABECTEDIN_RESISTANCE_DN	65	c2.cgp
ACEVEDO_LIVER_CANCER_WITH_H3K27ME3_UP	65	c2.cgp
LEE_LIVER_CANCER_SURVIVAL_UP	65	c2.cgp
ONO_AML1_TARGETS_DN	65	c2.cgp
ONO_FOXP3_TARGETS_DN	65	c2.cgp
V$AREB6_04	65	c3.tft
DEN_INTERACT_WITH_LCA5	64	c2.cgp
RHODES_CANCER_META_SIGNATURE	64	c2.cgp
BOYAULT_LIVER_CANCER_SUBCLASS_G3_DN	64	c2.cgp
WOO_LIVER_CANCER_RECURRENCE_UP	64	c2.cgp
SMALL_NUCLEAR_RIBONUCLEOPROTEIN_COMPLEX	64	c5
V$NFKAPPAB_01	64	c3.tft
V$HMEF2_Q6	64	c3.tft
RTTTNNNYTGGM_UNKNOWN	64	c3.tft
TGGNNNNNNKCCAR_UNKNOWN	64	c3.tft
ZHOU_INFLAMMATORY_RESPONSE_FIMA_UP	63	c2.cgp
JOHANSSON_GLIOMAGENESIS_BY_PDGFB_UP	63	c2.cgp
JIANG_AGING_CEREBRAL_CORTEX_UP	63	c2.cgp
TOOKER_GEMCITABINE_RESISTANCE_DN	63	c2.cgp
DETECTION_OF_STIMULUS	63	c5
STRUCTURE_SPECIFIC_DNA_BINDING	63	c5
ESC_V6.5_UP_EARLY.V1_UP	63	c6
V$EGR2_01	63	c3.tft
V$FREAC2_01	63	c3.tft
LI_LUNG_CANCER	62	c2.cgp
GROSS_HYPOXIA_VIA_HIF1A_UP	62	c2.cgp
MALONEY_RESPONSE_TO_17AAG_DN	62	c2.cgp
MEISSNER_BRAIN_HCP_WITH_H3K4ME2_AND_H3K27ME3	62	c2.cgp
VERHAAK_GLIOBLASTOMA_CLASSICAL	62	c2.cgp
IKEDA_MIR1_TARGETS_UP	62	c2.cgp
SERVITJA_ISLET_HNF1A_TARGETS_DN	62	c2.cgp
V$AP4_01	62	c3.tft
V$CEBP_Q2	62	c3.tft
V$SMAD3_Q6	62	c3.tft
V$P53_DECAMER_Q2	62	c3.tft
V$CEBP_Q3	62	c3.tft
GTTRYCATRR_UNKNOWN	62	c3.tft
HOWLIN_PUBERTAL_MAMMARY_GLAND	61	c2.cgp
PETRETTO_CARDIAC_HYPERTROPHY	61	c2.cgp
FIRESTEIN_PROLIFERATION	61	c2.cgp
KRAS.DF.V1_DN	61	c6
V$FAC1_01	61	c3.tft
YNGTTNNNATT_UNKNOWN	61	c3.tft
chr10q23	61	c1
TAKAO_RESPONSE_TO_UVB_RADIATION_UP	60	c2.cgp
YOSHIMURA_MAPK8_TARGETS_DN	60	c2.cgp
MEISSNER_NPC_HCP_WITH_H3K4ME2	60	c2.cgp
MIKKELSEN_MEF_HCP_WITH_H3_UNMETHYLATED	60	c2.cgp
chr3q13	60	c1
WOOD_EBV_EBNA1_TARGETS_DN	59	c2.cgp
SMID_BREAST_CANCER_ERBB2_UP	59	c2.cgp
LEE_LIVER_CANCER_SURVIVAL_DN	59	c2.cgp
IL2_UP.V1_UP	59	c6
V$HFH1_01	59	c3.tft
V$OCT1_03	59	c3.tft
V$HFH4_01	59	c3.tft
TONKS_TARGETS_OF_RUNX1_RUNX1T1_FUSION_MONOCYTE_UP	58	c2.cgp
PENG_GLUCOSE_DEPRIVATION_DN	58	c2.cgp
ZHANG_RESPONSE_TO_CANTHARIDIN_DN	58	c2.cgp
KAAB_FAILED_HEART_VENTRICLE_DN	58	c2.cgp
GAVIN_FOXP3_TARGETS_CLUSTER_P7	58	c2.cgp
DCA_UP.V1_DN	58	c6
RB_P130_DN.V1_UP	58	c6
V$MEIS1BHOXA9_01	58	c3.tft
V$STAT5A_01	58	c3.tft
V$HNF4_DR1_Q3	58	c3.tft
DOANE_BREAST_CANCER_CLASSES_UP	57	c2.cgp
CHEN_LUNG_CANCER_SURVIVAL	57	c2.cgp
BLUM_RESPONSE_TO_SALIRASIB_UP	57	c2.cgp
CROONQUIST_NRAS_VS_STROMAL_STIMULATION_UP	57	c2.cgp
SKELETAL_DEVELOPMENT	57	c5
GENERATION_OF_A_SIGNAL_INVOLVED_IN_CELL_CELL_SIGNALING	57	c5
LIPASE_ACTIVITY	57	c5
WNT_UP.V1_DN	57	c6
V$AMEF2_Q6	57	c3.tft
V$HNF4_01_B	57	c3.tft
YATGNWAAT_V$OCT_C	57	c3.tft
CHOW_RASSF1_TARGETS_DN	56	c2.cgp
SHETH_LIVER_CANCER_VS_TXNIP_LOSS_PAM5	56	c2.cgp
CHIANG_LIVER_CANCER_SUBCLASS_PROLIFERATION_DN	56	c2.cgp
KIM_BIPOLAR_DISORDER_OLIGODENDROCYTE_DENSITY_CORR_DN	56	c2.cgp
ECTODERM_DEVELOPMENT	56	c5
PIGF_UP.V1_DN	56	c6
TTTNNANAGCYR_UNKNOWN	56	c3.tft
RIGGI_EWING_SARCOMA_PROGENITOR_DN	56	c2.cgp
chr15q24	56	c1
chr4q13	55	c1
SHIPP_DLBCL_VS_FOLLICULAR_LYMPHOMA_DN	55	c2.cgp
WALLACE_PROSTATE_CANCER_UP	55	c2.cgp
PILON_KLF1_TARGETS_UP	55	c2.cgp
V$TGIF_01	55	c3.tft
EBAUER_TARGETS_OF_PAX3_FOXO1_FUSION_UP	54	c2.cgp
HATADA_METHYLATED_IN_LUNG_CANCER_UP	54	c2.cgp
ZHAN_V2_LATE_DIFFERENTIATION_GENES	54	c2.cgp
BROWNE_HCMV_INFECTION_20HR_UP	54	c2.cgp
JACKSON_DNMT1_TARGETS_UP	54	c2.cgp
ALONSO_METASTASIS_EMT_UP	54	c2.cgp
MIKKELSEN_MEF_ICP_WITH_H3K27ME3	54	c2.cgp
JIANG_HYPOXIA_VIA_VHL	54	c2.cgp
EXCRETION	54	c5
CYCLIN_D1_KE_.V1_DN	54	c6
V$NFE2_01	54	c3.tft
V$NKX25_01	54	c3.tft
V$AFP1_Q6	54	c3.tft
V$AP3_Q6	54	c3.tft
TGAYRTCA_V$ATF3_Q6	54	c3.tft
BARIS_THYROID_CANCER_UP	53	c2.cgp
MOHANKUMAR_TLX1_TARGETS_UP	53	c2.cgp
LEE_LIVER_CANCER_CIPROFIBRATE_DN	53	c2.cgp
BURTON_ADIPOGENESIS_4	53	c2.cgp
SESTO_RESPONSE_TO_UV_C7	53	c2.cgp
YAUCH_HEDGEHOG_SIGNALING_PARACRINE_UP	53	c2.cgp
WANG_TUMOR_INVASIVENESS_UP	53	c2.cgp
NAKAYAMA_SOFT_TISSUE_TUMORS_PCA1_DN	53	c2.cgp
HEART_DEVELOPMENT	53	c5
V$ZID_01	53	c3.tft
V$CEBPB_02	53	c3.tft
ARGGGTTAA_UNKNOWN	53	c3.tft
V$MIF1_01	53	c3.tft
SENGUPTA_NASOPHARYNGEAL_CARCINOMA_DN	52	c2.cgp
KAAB_FAILED_HEART_ATRIUM_DN	52	c2.cgp
RAMASWAMY_METASTASIS_DN	52	c2.cgp
YAMAZAKI_TCEB3_TARGETS_UP	52	c2.cgp
LEIN_NEURON_MARKERS	52	c2.cgp
BCAT.100_UP.V1_DN	52	c6
V$GATA1_04	52	c3.tft
V$FOXD3_01	52	c3.tft
V$FOXO1_02	52	c3.tft
V$NCX_01	52	c3.tft
V$HNF1_Q6	52	c3.tft
BERENJENO_TRANSFORMED_BY_RHOA_DN	51	c2.cgp
LANG_MYB_FAMILY_TARGETS	51	c2.cgp
COLLER_MYC_TARGETS_UP	51	c2.cgp
RUIZ_TNC_TARGETS_UP	51	c2.cgp
SWEET_LUNG_CANCER_KRAS_UP	51	c2.cgp
REGULATION_OF_CELL_DIFFERENTIATION	51	c5
V$FREAC3_01	51	c3.tft
CCTNTMAGA_UNKNOWN	51	c3.tft
V$ERR1_Q2	51	c3.tft
V$FXR_Q3	51	c3.tft
V$HNF3ALPHA_Q6	51	c3.tft
WANG_LMO4_TARGETS_UP	50	c2.cgp
MIKKELSEN_MEF_HCP_WITH_H3K27ME3	50	c2.cgp
BROWNE_HCMV_INFECTION_1HR_UP	50	c2.cgp
KIM_ALL_DISORDERS_CALB1_CORR_DN	50	c2.cgp
HOLLEMAN_PREDNISOLONE_RESISTANCE_B_ALL_UP	50	c2.cgp
ER_GOLGI_INTERMEDIATE_COMPARTMENT	50	c5
UNFOLDED_PROTEIN_BINDING	50	c5
KRAS.KIDNEY_UP.V1_UP	50	c6
V$E47_02	50	c3.tft
V$HNF1_01	50	c3.tft
V$AP4_Q6	50	c3.tft
V$AP1_C	50	c3.tft
V$POU3F2_02	50	c3.tft
V$MAF_Q6	50	c3.tft
RYTGCNWTGGNR_UNKNOWN	50	c3.tft
TGCTGAY_UNKNOWN	50	c3.tft
PEREZ_TP63_TARGETS	49	c2.cgp
CAFFAREL_RESPONSE_TO_THC_UP	49	c2.cgp
DAIRKEE_CANCER_PRONE_RESPONSE_BPA	49	c2.cgp
VALK_AML_CLUSTER_5	49	c2.cgp
RNA_SPLICINGVIA_TRANSESTERIFICATION_REACTIONS	49	c5
ION_TRANSMEMBRANE_TRANSPORTER_ACTIVITY	49	c5
RAPA_EARLY_UP.V1_UP	49	c6
AAAYRNCTG_UNKNOWN	49	c3.tft
V$OCT1_02	49	c3.tft
V$HEB_Q6	49	c3.tft
WGTTNNNNNAAA_UNKNOWN	49	c3.tft
KAYO_AGING_MUSCLE_UP	48	c2.cgp
SESTO_RESPONSE_TO_UV_C0	48	c2.cgp
XU_GH1_EXOGENOUS_TARGETS_DN	48	c2.cgp
ROME_INSULIN_TARGETS_IN_MUSCLE_DN	48	c2.cgp
YAO_TEMPORAL_RESPONSE_TO_PROGESTERONE_CLUSTER_13	48	c2.cgp
PEDRIOLI_MIR31_TARGETS_UP	48	c2.cgp
REGULATION_OF_NEUROTRANSMITTER_LEVELS	48	c5
WNT_UP.V1_UP	48	c6
PRC2_SUZ12_UP.V1_UP	48	c6
V$TST1_01	48	c3.tft
V$TATA_01	48	c3.tft
V$TCF11_01	48	c3.tft
V$PXR_Q2	48	c3.tft
TORCHIA_TARGETS_OF_EWSR1_FLI1_FUSION_DN	48	c2.cgp
VANHARANTA_UTERINE_FIBROID_WITH_7Q_DELETION_UP	47	c2.cgp
CAFFAREL_RESPONSE_TO_THC_24HR_5_DN	47	c2.cgp
MEISSNER_BRAIN_HCP_WITH_H3_UNMETHYLATED	47	c2.cgp
RELA_DN.V1_UP	47	c6
V$EVI1_02	47	c3.tft
V$ARP1_01	47	c3.tft
V$HAND1E47_01	47	c3.tft
V$GATA4_Q3	47	c3.tft
V$TCF4_Q5	47	c3.tft
V$CEBP_Q2_01	47	c3.tft
BILBAN_B_CLL_LPL_DN	46	c2.cgp
TARTE_PLASMA_CELL_VS_PLASMABLAST_UP	46	c2.cgp
SU_PANCREAS	46	c2.cgp
SESTO_RESPONSE_TO_UV_C5	46	c2.cgp
ZHAN_V1_LATE_DIFFERENTIATION_GENES_UP	46	c2.cgp
BOYAULT_LIVER_CANCER_SUBCLASS_G123_UP	46	c2.cgp
NEUROTRANSMITTER_BINDING	46	c5
VEGF_A_UP.V1_UP	46	c6
V$LMO2COM_02	46	c3.tft
V$MEF2_Q6_01	46	c3.tft
APPIERTO_RESPONSE_TO_FENRETINIDE_DN	45	c2.cgp
STARK_PREFRONTAL_CORTEX_22Q11_DELETION_DN	45	c2.cgp
PAL_PRMT5_TARGETS_UP	45	c2.cgp
KUNINGER_IGF1_VS_PDGFB_TARGETS_UP	45	c2.cgp
YAO_TEMPORAL_RESPONSE_TO_PROGESTERONE_CLUSTER_7	45	c2.cgp
CALCIUM_CHANNEL_ACTIVITY	45	c5
JAK2_DN.V1_DN	45	c6
V$TAL1BETAE47_01	45	c3.tft
V$LYF1_01	45	c3.tft
V$HFH8_01	45	c3.tft
V$ETS1_B	45	c3.tft
CTGYNNCTYTAA_UNKNOWN	45	c3.tft
V$CRX_Q4	45	c3.tft
V$NFKB_Q6_01	45	c3.tft
KATSANOU_ELAVL1_TARGETS_UP	45	c2.cgp
CHEBOTAEV_GR_TARGETS_DN	44	c2.cgp
SCHLOSSER_MYC_TARGETS_REPRESSED_BY_SERUM	44	c2.cgp
HERNANDEZ_ABERRANT_MITOSIS_BY_DOCETACEL_2NM_UP	44	c2.cgp
NAKAYAMA_FRA2_TARGETS	44	c2.cgp
MIKKELSEN_NPC_HCP_WITH_H3K4ME3_AND_H3K27ME3	44	c2.cgp
PTEN_DN.V2_DN	44	c6
V$CDPCR1_01	44	c3.tft
V$OCT1_01	44	c3.tft
V$POU1F1_Q6	44	c3.tft
AFFAR_YY1_TARGETS_DN	44	c2.cgp
SCHLOSSER_MYC_TARGETS_AND_SERUM_RESPONSE_DN	43	c2.cgp
SILIGAN_BOUND_BY_EWS_FLT1_FUSION	43	c2.cgp
GEISS_RESPONSE_TO_DSRNA_UP	43	c2.cgp
MONNIER_POSTRADIATION_TUMOR_ESCAPE_DN	43	c2.cgp
ACEVEDO_NORMAL_TISSUE_ADJACENT_TO_LIVER_TUMOR_UP	43	c2.cgp
QI_PLASMACYTOMA_DN	43	c2.cgp
YAO_TEMPORAL_RESPONSE_TO_PROGESTERONE_CLUSTER_10	43	c2.cgp
YAO_TEMPORAL_RESPONSE_TO_PROGESTERONE_CLUSTER_17	43	c2.cgp
KARLSSON_TGFB1_TARGETS_UP	43	c2.cgp
RECEPTOR_SIGNALING_PROTEIN_ACTIVITY	43	c5
E2F3_UP.V1_DN	43	c6
V$GABP_B	43	c3.tft
V$OCT1_B	43	c3.tft
V$MSX1_01	43	c3.tft
V$ER_Q6_02	43	c3.tft
WCTCNATGGY_UNKNOWN	43	c3.tft
MEINHOLD_OVARIAN_CANCER_LOW_GRADE_DN	42	c2.cgp
MOREAUX_MULTIPLE_MYELOMA_BY_TACI_DN	42	c2.cgp
YAMASHITA_LIVER_CANCER_STEM_CELL_DN	42	c2.cgp
V$MYOD_01	42	c3.tft
V$CEBPB_01	42	c3.tft
V$RORA2_01	42	c3.tft
V$AP1_Q2	42	c3.tft
V$MYOGENIN_Q6	42	c3.tft
YNTTTNNNANGCARM_UNKNOWN	42	c3.tft
TTAYRTAA_V$E4BP4_01	42	c3.tft
GGATTA_V$PITX2_Q2	42	c3.tft
TGANNYRGCA_V$TCF11MAFG_01	42	c3.tft
CAIRO_PML_TARGETS_BOUND_BY_MYC_UP	41	c2.cgp
ALCALA_APOPTOSIS	41	c2.cgp
LOCKWOOD_AMPLIFIED_IN_LUNG_CANCER	41	c2.cgp
CROMER_METASTASIS_UP	41	c2.cgp
PELLICCIOTTA_HDAC_IN_ANTIGEN_PRESENTATION_UP	41	c2.cgp
ROME_INSULIN_TARGETS_IN_MUSCLE_UP	41	c2.cgp
SYNAPSE	41	c5
GLUTAMATE_RECEPTOR_ACTIVITY	41	c5
NEUROPEPTIDE_BINDING	41	c5
AMINE_BINDING	41	c5
PRC1_BMI_UP.V1_UP	41	c6
V$RORA1_01	41	c3.tft
V$CDC5_01	41	c3.tft
GGARNTKYCCA_UNKNOWN	41	c3.tft
V$AR_Q6	41	c3.tft
chr10q24	40	c1
SHEN_SMARCA2_TARGETS_DN	40	c2.cgp
SANA_RESPONSE_TO_IFNG_DN	40	c2.cgp
FAELT_B_CLL_WITH_VH_REARRANGEMENTS_DN	40	c2.cgp
IVANOVA_HEMATOPOIESIS_STEM_CELL_AND_PROGENITOR	40	c2.cgp
MIKKELSEN_MCV6_ICP_WITH_H3K4ME3_AND_H3K27ME3	40	c2.cgp
V$HNF3B_01	40	c3.tft
V$HNF3_Q6	40	c3.tft
V$AP1_Q2_01	40	c3.tft
V$PR_01	40	c3.tft
VERHAAK_AML_WITH_NPM1_MUTATED_DN	40	c2.cgp
BERENJENO_ROCK_SIGNALING_NOT_VIA_RHOA_DN	39	c2.cgp
RICKMAN_HEAD_AND_NECK_CANCER_E	39	c2.cgp
NIKOLSKY_BREAST_CANCER_17Q11_Q21_AMPLICON	39	c2.cgp
IVANOVA_HEMATOPOIESIS_STEM_CELL	39	c2.cgp
GAVIN_FOXP3_TARGETS_CLUSTER_T7	39	c2.cgp
WHITFIELD_CELL_CYCLE_M_G1	39	c2.cgp
HOELZEL_NF1_TARGETS_DN	39	c2.cgp
LI_DCP2_BOUND_MRNA	39	c2.cgp
HORMONE_ACTIVITY	39	c5
V$SRY_02	39	c3.tft
V$ER_Q6	39	c3.tft
CATRRAGC_UNKNOWN	39	c3.tft
V$EN1_01	39	c3.tft
BYSTRYKH_HEMATOPOIESIS_STEM_CELL_QTL_CIS	38	c2.cgp
SCHUHMACHER_MYC_TARGETS_UP	38	c2.cgp
CHIARETTI_ACUTE_LYMPHOBLASTIC_LEUKEMIA_ZAP70	38	c2.cgp
WELCSH_BRCA1_TARGETS_UP	38	c2.cgp
PODAR_RESPONSE_TO_ADAPHOSTIN_UP	38	c2.cgp
CHICAS_RB1_TARGETS_LOW_SERUM	38	c2.cgp
CRX_NRL_DN.V1_UP	38	c6
KRAS.LUNG.BREAST_UP.V1_UP	38	c6
V$GATA3_01	38	c3.tft
V$EVI1_05	38	c3.tft
V$MEF2_03	38	c3.tft
V$AREB6_03	38	c3.tft
V$FOXJ2_02	38	c3.tft
V$HNF4ALPHA_Q6	38	c3.tft
V$TEF_Q6	38	c3.tft
V$CACCCBINDINGFACTOR_Q6	38	c3.tft
V$FOX_Q2	38	c3.tft
TMTCGCGANR_UNKNOWN	38	c3.tft
HAHTOLA_MYCOSIS_FUNGOIDES_CD4_DN	37	c2.cgp
DANG_REGULATED_BY_MYC_UP	37	c2.cgp
VERHAAK_GLIOBLASTOMA_PRONEURAL	37	c2.cgp
BILANGES_RAPAMYCIN_SENSITIVE_VIA_TSC1_AND_TSC2	37	c2.cgp
V$IK3_01	37	c3.tft
V$BACH2_01	37	c3.tft
V$STAT5A_04	37	c3.tft
GATAAGR_V$GATA_C	37	c3.tft
ZAMORA_NOS2_TARGETS_UP	36	c2.cgp
CHUNG_BLISTER_CYTOTOXICITY_UP	36	c2.cgp
DANG_REGULATED_BY_MYC_DN	36	c2.cgp
V$GATA1_02	36	c3.tft
V$NFKB_Q6	36	c3.tft
V$OCT1_Q6	36	c3.tft
V$HNF1_C	36	c3.tft
V$FOXJ2_01	36	c3.tft
V$FOXO1_01	36	c3.tft
V$LEF1_Q6	36	c3.tft
HAHTOLA_MYCOSIS_FUNGOIDES_SKIN_DN	35	c2.cgp
BORLAK_LIVER_CANCER_EGF_UP	35	c2.cgp
ZHAN_MULTIPLE_MYELOMA_SUBGROUPS	35	c2.cgp
MIKKELSEN_MEF_LCP_WITH_H3K27ME3	35	c2.cgp
CAMP_UP.V1_UP	35	c6
TBK1.DN.48HRS_UP	35	c6
KRAS.LUNG.BREAST_UP.V1_DN	35	c6
V$NFKB_C	35	c3.tft
V$GATA6_01	35	c3.tft
V$HNF6_Q6	35	c3.tft
V$DR1_Q3	35	c3.tft
V$PR_Q2	35	c3.tft
FRIDMAN_IMMORTALIZATION_DN	35	c2.cgp
CHEN_ETV5_TARGETS_SERTOLI	35	c2.cgp
HOLLMANN_APOPTOSIS_VIA_CD40_DN	34	c2.cgp
GAL_LEUKEMIC_STEM_CELL_UP	34	c2.cgp
WAMUNYOKOLI_OVARIAN_CANCER_GRADES_1_2_DN	34	c2.cgp
MCBRYAN_PUBERTAL_TGFB1_TARGETS_UP	34	c2.cgp
HONMA_DOCETAXEL_RESISTANCE	34	c2.cgp
ROLEF_GLIS3_TARGETS	34	c2.cgp
ENVELOPE	34	c5
JNK_DN.V1_DN	34	c6
V$ELK1_02	34	c3.tft
V$OSF2_Q6	34	c3.tft
HOXA9_DN.V1_DN	34	c6
ODONNELL_METASTASIS_UP	33	c2.cgp
HUPER_BREAST_BASAL_VS_LUMINAL_DN	33	c2.cgp
NAKAYAMA_SOFT_TISSUE_TUMORS_PCA2_DN	33	c2.cgp
MITOCHONDRIAL_RESPIRATORY_CHAIN	33	c5
PROTEIN_FOLDING	33	c5
RESPONSE_TO_BACTERIUM	33	c5
BRCA1_DN.V1_DN	33	c6
PTEN_DN.V1_UP	33	c6
CAHOY_NEURONAL	33	c6
V$IK2_01	33	c3.tft
V$MYCMAX_02	33	c3.tft
V$GFI1_01	33	c3.tft
V$FOXM1_01	33	c3.tft
TGASTMAGC_V$NFE2_01	33	c3.tft
CTAWWWATA_V$RSRFC4_Q2	33	c3.tft
GAVIN_PDE3B_TARGETS	33	c2.cgp
RHEIN_ALL_GLUCOCORTICOID_THERAPY_DN	32	c2.cgp
TIEN_INTESTINE_PROBIOTICS_6HR_DN	32	c2.cgp
CHOI_ATL_STAGE_PREDICTOR	32	c2.cgp
GOLUB_ALL_VS_AML_DN	32	c2.cgp
RB_P107_DN.V1_DN	32	c6
V$GR_Q6	32	c3.tft
V$HFH3_01	32	c3.tft
V$PAX4_02	32	c3.tft
SERVITJA_ISLET_HNF1A_TARGETS_UP	32	c2.cgp
PUIFFE_INVASION_INHIBITED_BY_ASCITES_DN	32	c2.cgp
BORCZUK_MALIGNANT_MESOTHELIOMA_DN	31	c2.cgp
CASTELLANO_NRAS_TARGETS_UP	31	c2.cgp
BOYAULT_LIVER_CANCER_SUBCLASS_G3_UP	31	c2.cgp
HELICASE_ACTIVITY	31	c5
KRAS.AMP.LUNG_UP.V1_DN	31	c6
V$S8_01	31	c3.tft
V$NKX62_Q2	31	c3.tft
YATTNATC_UNKNOWN	31	c3.tft
YWATTWNNRGCT_UNKNOWN	31	c3.tft
CCCNNGGGAR_V$OLF1_01	31	c3.tft
DITTMER_PTHLH_TARGETS_UP	30	c2.cgp
TARTE_PLASMA_CELL_VS_B_LYMPHOCYTE_UP	30	c2.cgp
UEDA_PERIFERAL_CLOCK	30	c2.cgp
MIKKELSEN_ES_HCP_WITH_H3_UNMETHYLATED	30	c2.cgp
PEDERSEN_METASTASIS_BY_ERBB2_ISOFORM_6	30	c2.cgp
DCA_UP.V1_UP	30	c6
KRAS.AMP.LUNG_UP.V1_UP	30	c6
V$HEN1_01	30	c3.tft
V$MYB_Q6	30	c3.tft
V$NKX25_02	30	c3.tft
V$AREB6_01	30	c3.tft
V$MYB_Q5_01	30	c3.tft
YCATTAA_UNKNOWN	30	c3.tft
CHEN_LVAD_SUPPORT_OF_FAILING_HEART_UP	30	c2.cgp
IWANAGA_CARCINOGENESIS_BY_KRAS_PTEN_DN	30	c2.cgp
HU_ANGIOGENESIS_DN	29	c2.cgp
COLIN_PILOCYTIC_ASTROCYTOMA_VS_GLIOBLASTOMA_DN	29	c2.cgp
FERRANDO_TAL1_NEIGHBORS	29	c2.cgp
MOREAUX_MULTIPLE_MYELOMA_BY_TACI_UP	29	c2.cgp
XU_GH1_EXOGENOUS_TARGETS_UP	29	c2.cgp
BLALOCK_ALZHEIMERS_DISEASE_INCIPIENT_DN	29	c2.cgp
JIANG_AGING_HYPOTHALAMUS_UP	29	c2.cgp
POTTI_DOCETAXEL_SENSITIVITY	29	c2.cgp
MIKKELSEN_IPS_HCP_WITH_H3_UNMETHYLATED	29	c2.cgp
MIKKELSEN_ES_ICP_WITH_H3K27ME3	29	c2.cgp
RAGHAVACHARI_PLATELET_SPECIFIC_GENES	29	c2.cgp
WARTERS_RESPONSE_TO_IR_SKIN	29	c2.cgp
HEMATOPOIETIN_INTERFERON_CLASSD200_DOMAIN_CYTOKINE_RECEPTOR_BINDING	29	c5
ISOMERASE_ACTIVITY	29	c5
PRC1_BMI_UP.V1_DN	29	c6
ALK_DN.V1_DN	29	c6
V$AP2REP_01	29	c3.tft
V$PITX2_Q2	29	c3.tft
V$HMGIY_Q6	29	c3.tft
TAAYNRNNTCC_UNKNOWN	29	c3.tft
WGGAATGY_V$TEF1_Q6	29	c3.tft
TSAI_RESPONSE_TO_RADIATION_THERAPY	29	c2.cgp
CHANDRAN_METASTASIS_DN	29	c2.cgp
chryp11	29	c1
chr8p23	28	c1
chr9p24	28	c1
BASSO_B_LYMPHOCYTE_NETWORK	28	c2.cgp
WANG_TARGETS_OF_MLL_CBP_FUSION_DN	28	c2.cgp
KIM_LRRC3B_TARGETS	28	c2.cgp
PKCA_DN.V1_UP	28	c6
V$RSRFC4_Q2	28	c3.tft
V$VDR_Q3	28	c3.tft
ZHU_CMV_ALL_DN	28	c2.cgp
RPS14_DN.V1_UP	28	c6
OUELLET_OVARIAN_CANCER_INVASIVE_VS_LMP_UP	27	c2.cgp
SMITH_TERT_TARGETS_UP	27	c2.cgp
SMITH_TERT_TARGETS_DN	27	c2.cgp
HEDENFALK_BREAST_CANCER_HEREDITARY_VS_SPORADIC	27	c2.cgp
SESTO_RESPONSE_TO_UV_C2	27	c2.cgp
BOYAULT_LIVER_CANCER_SUBCLASS_G5_DN	27	c2.cgp
DANG_MYC_TARGETS_DN	27	c2.cgp
RPS14_DN.V1_DN	27	c6
IL21_UP.V1_DN	27	c6
V$NFKAPPAB65_01	27	c3.tft
V$FREAC7_01	27	c3.tft
V$LHX3_01	27	c3.tft
V$GATA_Q6	27	c3.tft
V$OCT1_Q5_01	27	c3.tft
AAAYWAACM_V$HFH4_01	27	c3.tft
YTAATTAA_V$LHX3_01	27	c3.tft
FOSTER_TOLERANT_MACROPHAGE_UP	27	c2.cgp
chr7q32	27	c1
LUI_TARGETS_OF_PAX8_PPARG_FUSION	26	c2.cgp
XU_HGF_TARGETS_REPRESSED_BY_AKT1_DN	26	c2.cgp
DAIRKEE_TERT_TARGETS_UP	26	c2.cgp
GOLDRATH_HOMEOSTATIC_PROLIFERATION	26	c2.cgp
SHIPP_DLBCL_VS_FOLLICULAR_LYMPHOMA_UP	26	c2.cgp
CHNG_MULTIPLE_MYELOMA_HYPERPLOID_DN	26	c2.cgp
HOFMANN_MYELODYSPLASTIC_SYNDROM_LOW_RISK_DN	26	c2.cgp
REGULATION_OF_HEART_CONTRACTION	26	c5
CTIP_DN.V1_UP	26	c6
JAK2_DN.V1_UP	26	c6
V$PBX1_01	26	c3.tft
V$BRN2_01	26	c3.tft
V$GATA_C	26	c3.tft
V$OCT_Q6	26	c3.tft
V$PIT1_Q6	26	c3.tft
RYTAAWNNNTGAY_UNKNOWN	26	c3.tft
TGATTTRY_V$GFI1_01	26	c3.tft
CSR_LATE_UP.V1_DN	26	c6
LIU_CDX2_TARGETS_UP	25	c2.cgp
FLECHNER_PBL_KIDNEY_TRANSPLANT_OK_VS_DONOR_DN	25	c2.cgp
STONER_ESOPHAGEAL_CARCINOGENESIS_UP	25	c2.cgp
SEMENZA_HIF1_TARGETS	25	c2.cgp
MADAN_DPPA4_TARGETS	25	c2.cgp
NOTCH_DN.V1_DN	25	c6
V$CDP_01	25	c3.tft
V$OCT_C	25	c3.tft
V$TCF1P_Q6	25	c3.tft
RAMALHO_STEMNESS_DN	25	c2.cgp
SCHLOSSER_MYC_TARGETS_AND_SERUM_RESPONSE_UP	24	c2.cgp
CAFFAREL_RESPONSE_TO_THC_24HR_5_UP	24	c2.cgp
TARTE_PLASMA_CELL_VS_PLASMABLAST_DN	24	c2.cgp
HU_GENOTOXIN_ACTION_DIRECT_VS_INDIRECT_24HR	24	c2.cgp
PIONTEK_PKD1_TARGETS_UP	24	c2.cgp
MIKKELSEN_IPS_WITH_HCP_H3K27ME3	24	c2.cgp
RB_P130_DN.V1_DN	24	c6
V$SP3_Q3	24	c3.tft
RAAGNYNNCTTY_UNKNOWN	24	c3.tft
PETROVA_ENDOTHELIUM_LYMPHATIC_VS_BLOOD_DN	24	c2.cgp
BAELDE_DIABETIC_NEPHROPATHY_UP	24	c2.cgp
WAMUNYOKOLI_OVARIAN_CANCER_LMP_UP	23	c2.cgp
CHIARADONNA_NEOPLASTIC_TRANSFORMATION_KRAS_UP	23	c2.cgp
WU_CELL_MIGRATION	23	c2.cgp
BRACHAT_RESPONSE_TO_CAMPTOTHECIN_DN	23	c2.cgp
GERHOLD_ADIPOGENESIS_UP	23	c2.cgp
WINTER_HYPOXIA_METAGENE	23	c2.cgp
QI_HYPOXIA_TARGETS_OF_HIF1A_AND_FOXA2	23	c2.cgp
GHANDHI_DIRECT_IRRADIATION_UP	23	c2.cgp
GCNP_SHH_UP_LATE.V1_DN	23	c6
P53_DN.V2_DN	23	c6
PRC2_EDD_UP.V1_DN	23	c6
CTIP_DN.V1_DN	23	c6
V$IK1_01	23	c3.tft
V$OCT1_05	23	c3.tft
V$MEF2_02	23	c3.tft
V$NKX61_01	23	c3.tft
V$PPAR_DR1_Q2	23	c3.tft
V$MYB_Q3	23	c3.tft
CATTGTYY_V$SOX9_B1	23	c3.tft
DELYS_THYROID_CANCER_DN	23	c2.cgp
SASAI_RESISTANCE_TO_NEOPLASTIC_TRANSFROMATION	23	c2.cgp
TOMLINS_PROSTATE_CANCER_DN	23	c2.cgp
SWEET_KRAS_TARGETS_UP	23	c2.cgp
BROWNE_HCMV_INFECTION_48HR_UP	23	c2.cgp
BURTON_ADIPOGENESIS_9	23	c2.cgp
MIYAGAWA_TARGETS_OF_EWSR1_ETS_FUSIONS_DN	23	c2.cgp
chr2p13	23	c1
OUELLET_CULTURED_OVARIAN_CANCER_INVASIVE_VS_LMP_UP	22	c2.cgp
MCCABE_HOXC6_TARGETS_CANCER_UP	22	c2.cgp
MIKKELSEN_IPS_ICP_WITH_H3K27ME3	22	c2.cgp
GUTIERREZ_MULTIPLE_MYELOMA_DN	22	c2.cgp
SENGUPTA_EBNA1_ANTICORRELATED	22	c2.cgp
V$MEIS1AHOXA9_01	22	c3.tft
V$NFMUE1_Q6	22	c3.tft
V$E2A_Q2	22	c3.tft
GGGNNTTTCC_V$NFKB_Q6_01	22	c3.tft
JECHLINGER_EPITHELIAL_TO_MESENCHYMAL_TRANSITION_UP	22	c2.cgp
GARY_CD5_TARGETS_DN	22	c2.cgp
chr18q12	21	c1
CREIGHTON_AKT1_SIGNALING_VIA_MTOR_UP	21	c2.cgp
CAFFAREL_RESPONSE_TO_THC_DN	21	c2.cgp
FLECHNER_PBL_KIDNEY_TRANSPLANT_REJECTED_VS_OK_UP	21	c2.cgp
MMS_MOUSE_LYMPH_HIGH_4HRS_UP	21	c2.cgp
SAKAI_CHRONIC_HEPATITIS_VS_LIVER_CANCER_UP	21	c2.cgp
CHICAS_RB1_TARGETS_SENESCENT	21	c2.cgp
KIM_TIAL1_TARGETS	21	c2.cgp
SERVITJA_LIVER_HNF1A_TARGETS_DN	21	c2.cgp
PROTEASOME_COMPLEX	21	c5
AMINE_RECEPTOR_ACTIVITY	21	c5
OXYGEN_BINDING	21	c5
SIRNA_EIF4GI_UP	21	c6
V$RSRFC4_01	21	c3.tft
V$MMEF2_Q6	21	c3.tft
V$ZIC3_01	21	c3.tft
V$DR3_Q4	21	c3.tft
MARSON_FOXP3_TARGETS_UP	21	c2.cgp
KIM_GLIS2_TARGETS_UP	21	c2.cgp
MISSIAGLIA_REGULATED_BY_METHYLATION_UP	20	c2.cgp
SEIDEN_ONCOGENESIS_BY_MET	20	c2.cgp
SCHAEFFER_PROSTATE_DEVELOPMENT_48HR_UP	20	c2.cgp
SAKAI_TUMOR_INFILTRATING_MONOCYTES_DN	20	c2.cgp
ZHU_CMV_ALL_UP	20	c2.cgp
BOYAULT_LIVER_CANCER_SUBCLASS_G12_UP	20	c2.cgp
YAO_TEMPORAL_RESPONSE_TO_PROGESTERONE_CLUSTER_11	20	c2.cgp
HOELZEL_NF1_TARGETS_UP	20	c2.cgp
GROWTH_FACTOR_ACTIVITY	20	c5
P53_DN.V2_UP	20	c6
AAANWWTGC_UNKNOWN	20	c3.tft
V$CEBPA_01	20	c3.tft
V$PAX4_03	20	c3.tft
V$PAX4_04	20	c3.tft
BERTUCCI_INVASIVE_CARCINOMA_DUCTAL_VS_LOBULAR_DN	20	c2.cgp
BOQUEST_STEM_CELL_DN	20	c2.cgp
DAVIES_MULTIPLE_MYELOMA_VS_MGUS_DN	20	c2.cgp
ESC_J1_UP_LATE.V1_UP	20	c6
ZHONG_RESPONSE_TO_AZACITIDINE_AND_TSA_UP	19	c2.cgp
MCBRYAN_PUBERTAL_BREAST_4_5WK_UP	19	c2.cgp
DAZARD_RESPONSE_TO_UV_SCC_UP	19	c2.cgp
KONDO_PROSTATE_CANCER_WITH_H3K27ME3	19	c2.cgp
MILI_PSEUDOPODIA_HAPTOTAXIS_UP	19	c2.cgp
PROTEIN_AUTOPROCESSING	19	c5
NOTCH_DN.V1_UP	19	c6
V$EVI1_04	19	c3.tft
V$OCT1_04	19	c3.tft
V$HSF1_01	19	c3.tft
V$AP1FJ_Q2	19	c3.tft
V$NKX3A_01	19	c3.tft
V$PAX2_02	19	c3.tft
GCCNNNWTAAR_UNKNOWN	19	c3.tft
V$CIZ_01	19	c3.tft
V$YY1_Q6	19	c3.tft
LINDGREN_BLADDER_CANCER_CLUSTER_2A_DN	19	c2.cgp
KHETCHOUMIAN_TRIM24_TARGETS_UP	19	c2.cgp
BURTON_ADIPOGENESIS_PEAK_AT_2HR	19	c2.cgp
HELLEBREKERS_SILENCED_DURING_TUMOR_ANGIOGENESIS	19	c2.cgp
PASINI_SUZ12_TARGETS_DN	19	c2.cgp
TONKS_TARGETS_OF_RUNX1_RUNX1T1_FUSION_HSC_DN	19	c2.cgp
UDAYAKUMAR_MED1_TARGETS_UP	18	c2.cgp
SUNG_METASTASIS_STROMA_UP	18	c2.cgp
RAMALHO_STEMNESS_UP	18	c2.cgp
WEST_ADRENOCORTICAL_TUMOR_UP	18	c2.cgp
POTTI_TOPOTECAN_SENSITIVITY	18	c2.cgp
CAIRO_HEPATOBLASTOMA_CLASSES_DN	18	c2.cgp
RIBOSOME	18	c5
ATM_DN.V1_UP	18	c6
V$SRY_01	18	c3.tft
ROZANOV_MMP14_TARGETS_SUBSET	18	c2.cgp
RORIE_TARGETS_OF_EWSR1_FLI1_FUSION_UP	18	c2.cgp
MCDOWELL_ACUTE_LUNG_INJURY_UP	18	c2.cgp
VERRECCHIA_EARLY_RESPONSE_TO_TGFB1	18	c2.cgp
BURTON_ADIPOGENESIS_PEAK_AT_0HR	18	c2.cgp
VALK_AML_CLUSTER_11	18	c2.cgp
NAGASHIMA_NRG1_SIGNALING_DN	18	c2.cgp
RICKMAN_TUMOR_DIFFERENTIATED_WELL_VS_POORLY_UP	18	c2.cgp
PICCALUGA_ANGIOIMMUNOBLASTIC_LYMPHOMA_UP	18	c2.cgp
chr17q12	17	c1
SCHLESINGER_H3K27ME3_IN_NORMAL_AND_METHYLATED_IN_CANCER	17	c2.cgp
LI_WILMS_TUMOR_VS_FETAL_KIDNEY_1_UP	17	c2.cgp
LU_AGING_BRAIN_UP	17	c2.cgp
SARRIO_EPITHELIAL_MESENCHYMAL_TRANSITION_DN	17	c2.cgp
VILIMAS_NOTCH1_TARGETS_UP	17	c2.cgp
SHAFFER_IRF4_TARGETS_IN_MYELOMA_VS_MATURE_B_LYMPHOCYTE	17	c2.cgp
MIKKELSEN_ES_ICP_WITH_H3K4ME3_AND_H3K27ME3	17	c2.cgp
G_PROTEIN_SIGNALING_ADENYLATE_CYCLASE_ACTIVATING_PATHWAY	17	c5
PTEN_DN.V1_DN	17	c6
KRAS.KIDNEY_UP.V1_DN	17	c6
V$COMP1_01	17	c3.tft
V$OCT1_06	17	c3.tft
V$OCT1_07	17	c3.tft
V$HLF_01	17	c3.tft
V$STAT5A_03	17	c3.tft
V$SP1_Q2_01	17	c3.tft
HUMMERICH_SKIN_CANCER_PROGRESSION_UP	17	c2.cgp
AMIT_EGF_RESPONSE_60_MCF10A	17	c2.cgp
SANA_TNF_SIGNALING_DN	17	c2.cgp
HADDAD_T_LYMPHOCYTE_AND_NK_PROGENITOR_DN	17	c2.cgp
SIMBULAN_PARP1_TARGETS_UP	17	c2.cgp
CAMP_UP.V1_DN	17	c6
PRAMOONJAGO_SOX4_TARGETS_DN	16	c2.cgp
KIM_WT1_TARGETS_12HR_DN	16	c2.cgp
ACEVEDO_LIVER_CANCER_WITH_H3K9ME3_UP	16	c2.cgp
ALONSO_METASTASIS_UP	16	c2.cgp
CAIRO_HEPATOBLASTOMA_UP	16	c2.cgp
FARDIN_HYPOXIA_11	16	c2.cgp
YANG_BCL3_TARGETS_UP	16	c2.cgp
PLASARI_TGFB1_TARGETS_10HR_DN	16	c2.cgp
PRC2_SUZ12_UP.V1_DN	16	c6
IL21_UP.V1_UP	16	c6
V$CART1_01	16	c3.tft
V$IRF7_01	16	c3.tft
V$ARNT_02	16	c3.tft
V$VDR_Q6	16	c3.tft
TAAWWATAG_V$RSRFC4_Q2	16	c3.tft
LANDIS_ERBB2_BREAST_TUMORS_324_DN	16	c2.cgp
BURTON_ADIPOGENESIS_1	16	c2.cgp
ZHENG_IL22_SIGNALING_UP	16	c2.cgp
SASSON_RESPONSE_TO_GONADOTROPHINS_DN	16	c2.cgp
LIM_MAMMARY_STEM_CELL_UP	16	c2.cgp
BIDUS_METASTASIS_UP	16	c2.cgp
KIM_WT1_TARGETS_8HR_UP	16	c2.cgp
SAMOLS_TARGETS_OF_KHSV_MIRNAS_DN	15	c2.cgp
HUTTMANN_B_CLL_POOR_SURVIVAL_DN	15	c2.cgp
BORCZUK_MALIGNANT_MESOTHELIOMA_UP	15	c2.cgp
PROVENZANI_METASTASIS_UP	15	c2.cgp
ENK_UV_RESPONSE_KERATINOCYTE_DN	15	c2.cgp
LANDIS_ERBB2_BREAST_TUMORS_324_UP	15	c2.cgp
RIZ_ERYTHROID_DIFFERENTIATION_12HR	15	c2.cgp
GUENTHER_GROWTH_SPHERICAL_VS_ADHERENT_DN	15	c2.cgp
HOUSTIS_ROS	15	c2.cgp
SHIPP_DLBCL_CURED_VS_FATAL_UP	15	c2.cgp
FERRANDO_T_ALL_WITH_MLL_ENL_FUSION_DN	15	c2.cgp
IVANOVA_HEMATOPOIESIS_INTERMEDIATE_PROGENITOR	15	c2.cgp
HEDENFALK_BREAST_CANCER_BRCA1_VS_BRCA2	15	c2.cgp
TSENG_IRS1_TARGETS_UP	15	c2.cgp
WONG_PROTEASOME_GENE_MODULE	15	c2.cgp
MUELLER_PLURINET	15	c2.cgp
YAO_TEMPORAL_RESPONSE_TO_PROGESTERONE_CLUSTER_9	15	c2.cgp
MACROMOLECULE_CATABOLIC_PROCESS	15	c5
IL2_UP.V1_DN	15	c6
V$CREL_01	15	c3.tft
V$NRF2_Q4	15	c3.tft
PAPASPYRIDONOS_UNSTABLE_ATEROSCLEROTIC_PLAQUE_UP	15	c2.cgp
BERENJENO_TRANSFORMED_BY_RHOA_REVERSIBLY_DN	15	c2.cgp
WANG_ESOPHAGUS_CANCER_VS_NORMAL_UP	15	c2.cgp
ROSS_ACUTE_MYELOID_LEUKEMIA_CBF	15	c2.cgp
LEE_LIVER_CANCER_DENA_UP	15	c2.cgp
NEMETH_INFLAMMATORY_RESPONSE_LPS_UP	15	c2.cgp
AMUNDSON_POOR_SURVIVAL_AFTER_GAMMA_RADIATION_8G	15	c2.cgp
EXTRACELLULAR_MATRIX_STRUCTURAL_CONSTITUENT	15	c5
V$SRF_01	15	c3.tft
SIMBULAN_UV_RESPONSE_IMMORTALIZED_DN	15	c2.cgp
WINTER_HYPOXIA_DN	15	c2.cgp
GAUSSMANN_MLL_AF4_FUSION_TARGETS_E_UP	15	c2.cgp
LIU_SOX4_TARGETS_DN	14	c2.cgp
CUI_GLUCOSE_DEPRIVATION	14	c2.cgp
ATM_DN.V1_DN	14	c6
JNK_DN.V1_UP	14	c6
BRCA1_DN.V1_UP	14	c6
V$TEF1_Q6	14	c3.tft
AMIT_EGF_RESPONSE_40_HELA	14	c2.cgp
MORI_PRE_BI_LYMPHOCYTE_DN	14	c2.cgp
SAGIV_CD24_TARGETS_DN	14	c2.cgp
HUANG_DASATINIB_RESISTANCE_UP	14	c2.cgp
HOSHIDA_LIVER_CANCER_LATE_RECURRENCE_UP	14	c2.cgp
CHICAS_RB1_TARGETS_CONFLUENT	14	c2.cgp
WINZEN_DEGRADED_VIA_KHSRP	14	c2.cgp
CASORELLI_ACUTE_PROMYELOCYTIC_LEUKEMIA_UP	14	c2.cgp
HOLLMANN_APOPTOSIS_VIA_CD40_UP	13	c2.cgp
KIM_WT1_TARGETS_DN	13	c2.cgp
TANG_SENESCENCE_TP53_TARGETS_UP	13	c2.cgp
WANG_ESOPHAGUS_CANCER_VS_NORMAL_DN	13	c2.cgp
DACOSTA_UV_RESPONSE_VIA_ERCC3_UP	13	c2.cgp
JI_RESPONSE_TO_FSH_DN	13	c2.cgp
PELLICCIOTTA_HDAC_IN_ANTIGEN_PRESENTATION_DN	13	c2.cgp
ZHANG_BREAST_CANCER_PROGENITORS_UP	13	c2.cgp
CHANG_CORE_SERUM_RESPONSE_UP	13	c2.cgp
SHEDDEN_LUNG_CANCER_GOOD_SURVIVAL_A4	13	c2.cgp
CHIANG_LIVER_CANCER_SUBCLASS_UNANNOTATED_UP	13	c2.cgp
PDGF_UP.V1_DN	13	c6
LUI_THYROID_CANCER_CLUSTER_1	13	c2.cgp
GROSS_HYPOXIA_VIA_ELK3_ONLY_UP	13	c2.cgp
RODWELL_AGING_KIDNEY_UP	13	c2.cgp
LI_INDUCED_T_TO_NATURAL_KILLER_UP	13	c2.cgp
PICCALUGA_ANGIOIMMUNOBLASTIC_LYMPHOMA_DN	13	c2.cgp
SHEPARD_CRUSH_AND_BURN_MUTANT_UP	12	c2.cgp
MIKKELSEN_MCV6_ICP_WITH_H3K27ME3	12	c2.cgp
OKAMOTO_LIVER_CANCER_MULTICENTRIC_OCCURRENCE_UP	12	c2.cgp
HIRSCH_CELLULAR_TRANSFORMATION_SIGNATURE_UP	12	c2.cgp
PEDERSEN_METASTASIS_BY_ERBB2_ISOFORM_4	12	c2.cgp
DI___TRI_VALENT_INORGANIC_CATION_TRANSPORT	12	c5
V$SOX5_01	12	c3.tft
V$AP2_Q3	12	c3.tft
PAPASPYRIDONOS_UNSTABLE_ATEROSCLEROTIC_PLAQUE_DN	12	c2.cgp
CHIARADONNA_NEOPLASTIC_TRANSFORMATION_CDC25_UP	12	c2.cgp
SMID_BREAST_CANCER_RELAPSE_IN_LUNG_DN	12	c2.cgp
chr12p12	12	c1
NAKAMURA_TUMOR_ZONE_PERIPHERAL_VS_CENTRAL_UP	12	c2.cgp
CHARAFE_BREAST_CANCER_BASAL_VS_MESENCHYMAL_DN	12	c2.cgp
GAUSSMANN_MLL_AF4_FUSION_TARGETS_F_UP	12	c2.cgp
BURTON_ADIPOGENESIS_2	12	c2.cgp
GALE_APL_WITH_FLT3_MUTATED_UP	11	c2.cgp
BRUNO_HEMATOPOIESIS	11	c2.cgp
MARTINEZ_RESPONSE_TO_TRABECTEDIN_DN	11	c2.cgp
LEE_LIVER_CANCER	11	c2.cgp
RELA_DN.V1_DN	11	c6
V$HEN1_02	11	c3.tft
VANHARANTA_UTERINE_FIBROID_DN	11	c2.cgp
WEINMANN_ADAPTATION_TO_HYPOXIA_DN	11	c2.cgp
BROCKE_APOPTOSIS_REVERSED_BY_IL6	11	c2.cgp
HENDRICKS_SMARCA4_TARGETS_UP	11	c2.cgp
QI_PLASMACYTOMA_UP	11	c2.cgp
CHIANG_LIVER_CANCER_SUBCLASS_INTERFERON_UP	11	c2.cgp
YAO_TEMPORAL_RESPONSE_TO_PROGESTERONE_CLUSTER_16	11	c2.cgp
PHONG_TNF_TARGETS_UP	11	c2.cgp
CAHOY_ASTROGLIAL	11	c6
HOXA9_DN.V1_UP	11	c6
CORDENONSI_YAP_CONSERVED_SIGNATURE	11	c6
WANG_CLIM2_TARGETS_DN	11	c2.cgp
TAKEDA_TARGETS_OF_NUP98_HOXA9_FUSION_16D_DN	11	c2.cgp
FERRANDO_T_ALL_WITH_MLL_ENL_FUSION_UP	11	c2.cgp
KOKKINAKIS_METHIONINE_DEPRIVATION_48HR_UP	10	c2.cgp
IVANOVA_HEMATOPOIESIS_STEM_CELL_LONG_TERM	10	c2.cgp
WANG_CISPLATIN_RESPONSE_AND_XPC_DN	10	c2.cgp
BROWNE_HCMV_INFECTION_18HR_DN	10	c2.cgp
GAVIN_FOXP3_TARGETS_CLUSTER_T4	10	c2.cgp
MIKKELSEN_ES_HCP_WITH_H3K27ME3	10	c2.cgp
KIM_ALL_DISORDERS_OLIGODENDROCYTE_NUMBER_CORR_DN	10	c2.cgp
V$GCM_Q2	10	c3.tft
V$PEA3_Q6	10	c3.tft
V$PTF1BETA_Q6	10	c3.tft
GRAHAM_CML_QUIESCENT_VS_NORMAL_DIVIDING_UP	10	c2.cgp
RASHI_RESPONSE_TO_IONIZING_RADIATION_1	10	c2.cgp
LINDGREN_BLADDER_CANCER_HIGH_RECURRENCE	10	c2.cgp
JECHLINGER_EPITHELIAL_TO_MESENCHYMAL_TRANSITION_DN	10	c2.cgp
VERRECCHIA_RESPONSE_TO_TGFB1_C2	10	c2.cgp
ABE_VEGFA_TARGETS_30MIN	10	c2.cgp
RUTELLA_RESPONSE_TO_HGF_UP	10	c2.cgp
CROONQUIST_NRAS_SIGNALING_UP	10	c2.cgp
TAKEDA_TARGETS_OF_NUP98_HOXA9_FUSION_10D_UP	10	c2.cgp
BEGUM_TARGETS_OF_PAX3_FOXO1_FUSION_UP	10	c2.cgp
TONG_INTERACT_WITH_PTTG1	9	c2.cgp
DAZARD_UV_RESPONSE_CLUSTER_G2	9	c2.cgp
STEIN_ESRRA_TARGETS_DN	9	c2.cgp
MITSIADES_RESPONSE_TO_APLIDIN_DN	9	c2.cgp
GRESHOCK_CANCER_COPY_NUMBER_UP	9	c2.cgp
TAVAZOIE_METASTASIS	9	c2.cgp
WAKABAYASHI_ADIPOGENESIS_PPARG_RXRA_BOUND_WITH_H4K20ME1_MARK	9	c2.cgp
RNA_HELICASE_ACTIVITY	9	c5
KRAS.PROSTATE_UP.V1_DN	9	c6
KRAS.PROSTATE_UP.V1_UP	9	c6
V$MZF1_02	9	c3.tft
RGAANNTTC_V$HSF1_01	9	c3.tft
DIRMEIER_LMP1_RESPONSE_EARLY	9	c2.cgp
COWLING_MYCN_TARGETS	9	c2.cgp
GOTZMANN_EPITHELIAL_TO_MESENCHYMAL_TRANSITION_UP	9	c2.cgp
AMIT_EGF_RESPONSE_60_HELA	9	c2.cgp
BROWN_MYELOID_CELL_DEVELOPMENT_UP	9	c2.cgp
ABRAHAM_ALPC_VS_MULTIPLE_MYELOMA_UP	9	c2.cgp
ROSS_LEUKEMIA_WITH_MLL_FUSIONS	9	c2.cgp
DORN_ADENOVIRUS_INFECTION_12HR_UP	9	c2.cgp
PHONG_TNF_RESPONSE_VIA_P38_PARTIAL	9	c2.cgp
ZWANG_CLASS_2_TRANSIENTLY_INDUCED_BY_EGF	9	c2.cgp
chr6p22	9	c1
chr8p21	9	c1
WONG_ENDMETRIUM_CANCER_DN	9	c2.cgp
LAU_APOPTOSIS_CDKN2A_UP	8	c2.cgp
MATTIOLI_MGUS_VS_PCL	8	c2.cgp
MORI_PLASMA_CELL_UP	8	c2.cgp
BURTON_ADIPOGENESIS_11	8	c2.cgp
LIN_MELANOMA_COPY_NUMBER_DN	8	c2.cgp
PECE_MAMMARY_STEM_CELL_UP	8	c2.cgp
AKT_UP_MTOR_DN.V1_UP	8	c6
WIELAND_UP_BY_HBV_INFECTION	8	c2.cgp
ROSS_AML_WITH_MLL_FUSIONS	8	c2.cgp
ADDYA_ERYTHROID_DIFFERENTIATION_BY_HEMIN	8	c2.cgp
LEE_AGING_CEREBELLUM_UP	8	c2.cgp
LIU_SMARCA4_TARGETS	8	c2.cgp
CLASPER_LYMPHATIC_VESSELS_DURING_METASTASIS_DN	8	c2.cgp
GAVIN_FOXP3_TARGETS_CLUSTER_P6	8	c2.cgp
BRUECKNER_TARGETS_OF_MIRLET7A3_DN	8	c2.cgp
DASU_IL6_SIGNALING_UP	8	c2.cgp
KAMIKUBO_MYELOID_CEBPA_NETWORK	8	c2.cgp
OSMAN_BLADDER_CANCER_UP	8	c2.cgp
HUMMERICH_SKIN_CANCER_PROGRESSION_DN	8	c2.cgp
WEINMANN_ADAPTATION_TO_HYPOXIA_UP	7	c2.cgp
PASQUALUCCI_LYMPHOMA_BY_GC_STAGE_UP	7	c2.cgp
SHEN_SMARCA2_TARGETS_UP	7	c2.cgp
NELSON_RESPONSE_TO_ANDROGEN_UP	7	c2.cgp
RHODES_UNDIFFERENTIATED_CANCER	7	c2.cgp
GENTILE_UV_RESPONSE_CLUSTER_D6	7	c2.cgp
LY_AGING_OLD_DN	7	c2.cgp
SMID_BREAST_CANCER_RELAPSE_IN_BRAIN_DN	7	c2.cgp
SPIRA_SMOKERS_LUNG_CANCER_UP	7	c2.cgp
FINAK_BREAST_CANCER_SDPP_SIGNATURE	7	c2.cgp
COLINA_TARGETS_OF_4EBP1_AND_4EBP2	7	c2.cgp
HOLLEMAN_ASPARAGINASE_RESISTANCE_ALL_DN	7	c2.cgp
LIM_MAMMARY_LUMINAL_PROGENITOR_UP	7	c2.cgp
EIF4E_DN	7	c6
V$CREBP1_01	7	c3.tft
V$EVI1_03	7	c3.tft
V$NFY_Q6	7	c3.tft
V$LFA1_Q6	7	c3.tft
V$ATF1_Q6	7	c3.tft
RRAGTTGT_UNKNOWN	7	c3.tft
ROZANOV_MMP14_TARGETS_UP	7	c2.cgp
SANA_TNF_SIGNALING_UP	7	c2.cgp
ZHENG_BOUND_BY_FOXP3	7	c2.cgp
BEIER_GLIOMA_STEM_CELL_DN	7	c2.cgp
GENERATION_OF_PRECURSOR_METABOLITES_AND_ENERGY	7	c5
MYC_UP.V1_UP	7	c6
RB_DN.V1_DN	7	c6
chr14q24	7	c1
POTTI_ADRIAMYCIN_SENSITIVITY	7	c2.cgp
WANG_LMO4_TARGETS_DN	6	c2.cgp
TIEN_INTESTINE_PROBIOTICS_2HR_DN	6	c2.cgp
RIGGINS_TAMOXIFEN_RESISTANCE_DN	6	c2.cgp
STEARMAN_LUNG_CANCER_EARLY_VS_LATE_UP	6	c2.cgp
AMUNDSON_POOR_SURVIVAL_AFTER_GAMMA_RADIATION_2G	6	c2.cgp
JIANG_TIP30_TARGETS_UP	6	c2.cgp
POOLA_INVASIVE_BREAST_CANCER_DN	6	c2.cgp
DELPUECH_FOXO3_TARGETS_DN	6	c2.cgp
MONOOXYGENASE_ACTIVITY	6	c5
V$CP2_01	6	c3.tft
V$SMAD4_Q6	6	c3.tft
V$SREBP_Q3	6	c3.tft
TCCATTKW_UNKNOWN	6	c3.tft
SCHLOSSER_SERUM_RESPONSE_AUGMENTED_BY_MYC	6	c2.cgp
LENAOUR_DENDRITIC_CELL_MATURATION_DN	6	c2.cgp
APPEL_IMATINIB_RESPONSE	6	c2.cgp
CHEN_LVAD_SUPPORT_OF_FAILING_HEART_DN	6	c2.cgp
BROWNE_HCMV_INFECTION_24HR_DN	6	c2.cgp
BOCHKIS_FOXA2_TARGETS	6	c2.cgp
VERHAAK_GLIOBLASTOMA_NEURAL	6	c2.cgp
ZHU_SKIL_TARGETS_UP	6	c2.cgp
FOURNIER_ACINAR_DEVELOPMENT_LATE_DN	5	c2.cgp
KIM_MYC_AMPLIFICATION_TARGETS_UP	5	c2.cgp
PUJANA_BREAST_CANCER_LIT_INT_NETWORK	5	c2.cgp
HESS_TARGETS_OF_HOXA9_AND_MEIS1_UP	5	c2.cgp
GENTILE_UV_RESPONSE_CLUSTER_D9	5	c2.cgp
BURTON_ADIPOGENESIS_5	5	c2.cgp
GENTILE_UV_RESPONSE_CLUSTER_D8	5	c2.cgp
TBK1.DN.48HRS_DN	5	c6
V$ETS2_B	5	c3.tft
WTTGKCTG_UNKNOWN	5	c3.tft
LANDIS_ERBB2_BREAST_TUMORS_65_DN	5	c2.cgp
AMIT_SERUM_RESPONSE_60_MCF10A	5	c2.cgp
AMIT_SERUM_RESPONSE_120_MCF10A	5	c2.cgp
IIZUKA_LIVER_CANCER_PROGRESSION_L1_G1_UP	5	c2.cgp
VARELA_ZMPSTE24_TARGETS_UP	5	c2.cgp
YAGI_AML_WITH_T_8_21_TRANSLOCATION	5	c2.cgp
DIRMEIER_LMP1_RESPONSE_LATE_UP	5	c2.cgp
ROYLANCE_BREAST_CANCER_16Q_COPY_NUMBER_UP	4	c2.cgp
YANG_BREAST_CANCER_ESR1_LASER_DN	4	c2.cgp
ZHAN_MULTIPLE_MYELOMA_CD1_AND_CD2_DN	4	c2.cgp
BANDRES_RESPONSE_TO_CARMUSTIN_MGMT_48HR_DN	4	c2.cgp
BURTON_ADIPOGENESIS_PEAK_AT_16HR	4	c2.cgp
LABBE_WNT3A_TARGETS_UP	4	c2.cgp
BOHN_PRIMARY_IMMUNODEFICIENCY_SYNDROM_UP	4	c2.cgp
CHIANG_LIVER_CANCER_SUBCLASS_UNANNOTATED_DN	4	c2.cgp
WAKABAYASHI_ADIPOGENESIS_PPARG_RXRA_BOUND_36HR	4	c2.cgp
KRIEG_KDM3A_TARGETS_NOT_HYPOXIA	4	c2.cgp
V$GATA1_01	4	c3.tft
V$MZF1_01	4	c3.tft
SIMBULAN_UV_RESPONSE_NORMAL_DN	4	c2.cgp
POMEROY_MEDULLOBLASTOMA_DESMOPLASIC_VS_CLASSIC_DN	4	c2.cgp
HADDAD_T_LYMPHOCYTE_AND_NK_PROGENITOR_UP	4	c2.cgp
MATSUDA_NATURAL_KILLER_DIFFERENTIATION	4	c2.cgp
THEILGAARD_NEUTROPHIL_AT_SKIN_WOUND_UP	4	c2.cgp
KRASNOSELSKAYA_ILF3_TARGETS_UP	4	c2.cgp
HAN_JNK_SINGALING_UP	4	c2.cgp
PARK_APL_PATHOGENESIS_DN	4	c2.cgp
CHANG_CORE_SERUM_RESPONSE_DN	4	c2.cgp
ZHAN_LATE_DIFFERENTIATION_GENES_UP	4	c2.cgp
JISON_SICKLE_CELL_DISEASE_UP	4	c2.cgp
SERVITJA_LIVER_HNF1A_TARGETS_UP	4	c2.cgp
GTPASE_REGULATOR_ACTIVITY	4	c5
V$E2F1_Q6	4	c3.tft
LIU_CMYB_TARGETS_UP	4	c2.cgp
SCIBETTA_KDM5B_TARGETS_DN	4	c2.cgp
GAZDA_DIAMOND_BLACKFAN_ANEMIA_PROGENITOR_DN	4	c2.cgp
GAZDA_DIAMOND_BLACKFAN_ANEMIA_PROGENITOR_UP	4	c2.cgp
chr4q21	4	c1
DACOSTA_ERCC3_ALLELE_XPCS_VS_TTD_DN	4	c2.cgp
BENPORATH_ES_1	4	c2.cgp
RASHI_RESPONSE_TO_IONIZING_RADIATION_6	4	c2.cgp
CHIARADONNA_NEOPLASTIC_TRANSFORMATION_CDC25_DN	4	c2.cgp
SANA_RESPONSE_TO_IFNG_UP	4	c2.cgp
GALINDO_IMMUNE_RESPONSE_TO_ENTEROTOXIN	4	c2.cgp
TRACEY_RESISTANCE_TO_IFNA2_DN	3	c2.cgp
AMBROSINI_FLAVOPIRIDOL_TREATMENT_TP53	3	c2.cgp
V$CETS1P54_01	3	c3.tft
V$YY1_02	3	c3.tft
GKCGCNNNNNNNTGAYG_UNKNOWN	3	c3.tft
GRABARCZYK_BCL11B_TARGETS_UP	3	c2.cgp
RASHI_RESPONSE_TO_IONIZING_RADIATION_2	3	c2.cgp
GROSS_ELK3_TARGETS_UP	3	c2.cgp
LIN_SILENCED_BY_TUMOR_MICROENVIRONMENT	3	c2.cgp
BRACHAT_RESPONSE_TO_CAMPTOTHECIN_UP	3	c2.cgp
HELLER_HDAC_TARGETS_DN	3	c2.cgp
ISHIDA_E2F_TARGETS	3	c2.cgp
NAKAMURA_ADIPOGENESIS_EARLY_DN	3	c2.cgp
PHONG_TNF_RESPONSE_NOT_VIA_P38	3	c2.cgp
WARTERS_IR_RESPONSE_5GY	3	c2.cgp
KRAS.DF.V1_UP	3	c6
V$SRF_Q6	3	c3.tft
V$COUP_DR1_Q6	3	c3.tft
V$E2F_Q3_01	3	c3.tft
chr12p13	3	c1
CERVERA_SDHB_TARGETS_2	3	c2.cgp
GROSS_HYPOXIA_VIA_ELK3_UP	3	c2.cgp
CHEMNITZ_RESPONSE_TO_PROSTAGLANDIN_E2_DN	3	c2.cgp
WAMUNYOKOLI_OVARIAN_CANCER_LMP_DN	3	c2.cgp
TURASHVILI_BREAST_DUCTAL_CARCINOMA_VS_DUCTAL_NORMAL_DN	3	c2.cgp
VERNELL_RETINOBLASTOMA_PATHWAY_UP	3	c2.cgp
HUTTMANN_B_CLL_POOR_SURVIVAL_UP	3	c2.cgp
GROSS_HYPOXIA_VIA_ELK3_AND_HIF1A_UP	3	c2.cgp
DIAZ_CHRONIC_MEYLOGENOUS_LEUKEMIA_DN	3	c2.cgp
PUIFFE_INVASION_INHIBITED_BY_ASCITES_UP	2	c2.cgp
NOUZOVA_TRETINOIN_AND_H4_ACETYLATION	2	c2.cgp
JAZAERI_BREAST_CANCER_BRCA1_VS_BRCA2_UP	2	c2.cgp
CHEN_HOXA5_TARGETS_9HR_UP	2	c2.cgp
POTTI_ETOPOSIDE_SENSITIVITY	2	c2.cgp
WENDT_COHESIN_TARGETS_UP	2	c2.cgp
BOYAULT_LIVER_CANCER_SUBCLASS_G1_UP	2	c2.cgp
V$HSF2_01	2	c3.tft
V$SPZ1_01	2	c3.tft
V$ZIC2_01	2	c3.tft
V$ATF4_Q2	2	c3.tft
V$MTF1_Q4	2	c3.tft
V$TFIII_Q6	2	c3.tft
KRCTCNNNNMANAGC_UNKNOWN	2	c3.tft
KAN_RESPONSE_TO_ARSENIC_TRIOXIDE	2	c2.cgp
ONDER_CDH1_TARGETS_2_DN	2	c2.cgp
TARTE_PLASMA_CELL_VS_B_LYMPHOCYTE_DN	2	c2.cgp
TAVOR_CEBPA_TARGETS_UP	2	c2.cgp
BURTON_ADIPOGENESIS_PEAK_AT_24HR	2	c2.cgp
SANSOM_APC_TARGETS	2	c2.cgp
MITSIADES_RESPONSE_TO_APLIDIN_UP	2	c2.cgp
BONOME_OVARIAN_CANCER_SURVIVAL_SUBOPTIMAL_DEBULKING	2	c2.cgp
BASSO_HAIRY_CELL_LEUKEMIA_DN	2	c2.cgp
ZHENG_GLIOBLASTOMA_PLASTICITY_DN	2	c2.cgp
WILENSKY_RESPONSE_TO_DARAPLADIB	2	c2.cgp
JIANG_TIP30_TARGETS_DN	2	c2.cgp
SWEET_LUNG_CANCER_KRAS_DN	2	c2.cgp
LI_INDUCED_T_TO_NATURAL_KILLER_DN	2	c2.cgp
DELPUECH_FOXO3_TARGETS_UP	2	c2.cgp
WIEDERSCHAIN_TARGETS_OF_BMI1_AND_PCGF2	2	c2.cgp
PLASARI_TGFB1_TARGETS_1HR_UP	2	c2.cgp
ZWANG_CLASS_1_TRANSIENTLY_INDUCED_BY_EGF	2	c2.cgp
MTOR_UP.V1_UP	2	c6
V$E2F_Q3	2	c3.tft
V$E2F_Q4	2	c3.tft
V$E2F_Q6	2	c3.tft
V$NERF_Q2	2	c3.tft
V$NRF1_Q6	2	c3.tft
V$IRF_Q6	2	c3.tft
V$AP1_Q6_01	2	c3.tft
V$E2F1_Q4_01	2	c3.tft
chr22q11	2	c1
BENPORATH_PROLIFERATION	2	c2.cgp
chr18q21	2	c1
chrxp22	2	c1
LIANG_HEMATOPOIESIS_STEM_CELL_NUMBER_SMALL_VS_HUGE_UP	2	c2.cgp
RADAEVA_RESPONSE_TO_IFNA1_UP	2	c2.cgp
BOYAULT_LIVER_CANCER_SUBCLASS_G23_UP	2	c2.cgp
CHEN_HOXA5_TARGETS_9HR_DN	2	c2.cgp
LOPEZ_TRANSLATION_VIA_FN1_SIGNALING	2	c2.cgp
TURASHVILI_BREAST_LOBULAR_CARCINOMA_VS_LOBULAR_NORMAL_DN	2	c2.cgp
ELVIDGE_HIF1A_AND_HIF2A_TARGETS_DN	2	c2.cgp
WANG_CLIM2_TARGETS_UP	2	c2.cgp
DUNNE_TARGETS_OF_AML1_MTG8_FUSION_UP	2	c2.cgp
FULCHER_INFLAMMATORY_RESPONSE_LECTIN_VS_LPS_UP	2	c2.cgp
NAKAMURA_CANCER_MICROENVIRONMENT_DN	2	c2.cgp
TAKEDA_TARGETS_OF_NUP98_HOXA9_FUSION_6HR_DN	2	c2.cgp
MISSIAGLIA_REGULATED_BY_METHYLATION_DN	2	c2.cgp
REN_BOUND_BY_E2F	2	c2.cgp
MORI_EMU_MYC_LYMPHOMA_BY_ONSET_TIME_UP	2	c2.cgp
KAMMINGA_EZH2_TARGETS	2	c2.cgp
ALCALAY_AML_BY_NPM1_LOCALIZATION_DN	2	c2.cgp
ASTON_MAJOR_DEPRESSIVE_DISORDER_DN	2	c2.cgp
HASLINGER_B_CLL_WITH_17P13_DELETION	2	c2.cgp
THUM_SYSTOLIC_HEART_FAILURE_UP	2	c2.cgp
FLECHNER_BIOPSY_KIDNEY_TRANSPLANT_REJECTED_VS_OK_UP	2	c2.cgp
HINATA_NFKB_TARGETS_KERATINOCYTE_UP	2	c2.cgp
SCHOEN_NFKB_SIGNALING	2	c2.cgp
BARRIER_CANCER_RELAPSE_NORMAL_SAMPLE_DN	2	c2.cgp
SHEPARD_BMYB_MORPHOLINO_UP	1	c2.cgp
PEART_HDAC_PROLIFERATION_CLUSTER_DN	1	c2.cgp
LY_AGING_PREMATURE_DN	1	c2.cgp
BURTON_ADIPOGENESIS_6	1	c2.cgp
MASSARWEH_TAMOXIFEN_RESISTANCE_DN	1	c2.cgp
JOHNSTONE_PARVB_TARGETS_2_DN	1	c2.cgp
V$ISRE_01	1	c3.tft
V$SREBP1_Q6	1	c3.tft
V$SMAD_Q6	1	c3.tft
TCCCRNNRTGC_UNKNOWN	1	c3.tft
CHIARADONNA_NEOPLASTIC_TRANSFORMATION_KRAS_CDC25_DN	1	c2.cgp
GRAESSMANN_RESPONSE_TO_MC_AND_DOXORUBICIN_UP	1	c2.cgp
WANG_METHYLATED_IN_BREAST_CANCER	1	c2.cgp
YAO_HOXA10_TARGETS_VIA_PROGESTERONE_UP	1	c2.cgp
HESS_TARGETS_OF_HOXA9_AND_MEIS1_DN	1	c2.cgp
HALMOS_CEBPA_TARGETS_UP	1	c2.cgp
YU_MYC_TARGETS_DN	1	c2.cgp
IVANOVA_HEMATOPOIESIS_EARLY_PROGENITOR	1	c2.cgp
SONG_TARGETS_OF_IE86_CMV_PROTEIN	1	c2.cgp
HU_GENOTOXIC_DAMAGE_4HR	1	c2.cgp
MASSARWEH_TAMOXIFEN_RESISTANCE_UP	1	c2.cgp
NAKAMURA_METASTASIS_MODEL_UP	1	c2.cgp
HAN_SATB1_TARGETS_UP	1	c2.cgp
WU_APOPTOSIS_BY_CDKN1A_VIA_TP53	1	c2.cgp
WHITFIELD_CELL_CYCLE_G1_S	1	c2.cgp
PANGAS_TUMOR_SUPPRESSION_BY_SMAD1_AND_SMAD5_UP	1	c2.cgp
AZARE_STAT3_TARGETS	1	c2.cgp
HUANG_GATA2_TARGETS_UP	1	c2.cgp
RAO_BOUND_BY_SALL4_ISOFORM_B	1	c2.cgp
VANOEVELEN_MYOGENESIS_SIN3A_TARGETS	1	c2.cgp
ZWANG_EGF_INTERVAL_DN	1	c2.cgp
APOPTOTIC_PROGRAM	1	c5
CYCLIN_D1_KE_.V1_UP	1	c6
MEK_UP.V1_DN	1	c6
PRC2_EDD_UP.V1_UP	1	c6
STK33_UP	1	c6
V$CMYB_01	1	c3.tft
V$AP2GAMMA_01	1	c3.tft
V$BACH1_01	1	c3.tft
V$PPARA_02	1	c3.tft
V$ETF_Q6	1	c3.tft
V$ICSBP_Q6	1	c3.tft
V$TFIIA_Q6	1	c3.tft
V$SF1_Q6	1	c3.tft
V$E2F1DP1RB_01	1	c3.tft
V$ELF1_Q6	1	c3.tft
V$E2F_Q4_01	1	c3.tft
V$E2F_Q6_01	1	c3.tft
V$SRF_Q5_01	1	c3.tft
TGCGCANK_UNKNOWN	1	c3.tft
SGCGSSAAA_V$E2F1DP2_01	1	c3.tft
chr7p15	1	c1
WINTER_HYPOXIA_UP	1	c2.cgp
COLDREN_GEFITINIB_RESISTANCE_UP	1	c2.cgp
MARTORIATI_MDM4_TARGETS_FETAL_LIVER_DN	1	c2.cgp
FERREIRA_EWINGS_SARCOMA_UNSTABLE_VS_STABLE_DN	1	c2.cgp
chr9q33	1	c1
HERNANDEZ_MITOTIC_ARREST_BY_DOCETAXEL_1_DN	1	c2.cgp
DE_YY1_TARGETS_DN	1	c2.cgp
ROVERSI_GLIOMA_COPY_NUMBER_UP	1	c2.cgp
GRAESSMANN_APOPTOSIS_BY_SERUM_DEPRIVATION_DN	1	c2.cgp
GARY_CD5_TARGETS_UP	1	c2.cgp
CHIARADONNA_NEOPLASTIC_TRANSFORMATION_KRAS_CDC25_UP	1	c2.cgp
chr11p11	1	c1
DAZARD_RESPONSE_TO_UV_SCC_DN	1	c2.cgp
HADDAD_B_LYMPHOCYTE_PROGENITOR	1	c2.cgp
WANG_METASTASIS_OF_BREAST_CANCER_ESR1_UP	1	c2.cgp
MTOR_UP.N4.V1_DN	1	c6
UDAYAKUMAR_MED1_TARGETS_DN	1	c2.cgp
GINESTIER_BREAST_CANCER_20Q13_AMPLIFICATION_DN	1	c2.cgp
SMIRNOV_CIRCULATING_ENDOTHELIOCYTES_IN_CANCER_UP	1	c2.cgp
BIDUS_METASTASIS_DN	1	c2.cgp
VANTVEER_BREAST_CANCER_METASTASIS_DN	1	c2.cgp
YU_MYC_TARGETS_UP	1	c2.cgp
SENESE_HDAC1_TARGETS_DN	1	c2.cgp
SASAKI_ADULT_T_CELL_LEUKEMIA	1	c2.cgp
PRAMOONJAGO_SOX4_TARGETS_UP	1	c2.cgp
RODRIGUES_NTN1_TARGETS_DN	1	c2.cgp
SLEBOS_HEAD_AND_NECK_CANCER_WITH_HPV_UP	1	c2.cgp
BROWNE_INTERFERON_RESPONSIVE_GENES	1	c2.cgp
ODONNELL_TFRC_TARGETS_DN	1	c2.cgp
WUNDER_INFLAMMATORY_RESPONSE_AND_CHOLESTEROL_UP	1	c2.cgp
ROY_WOUND_BLOOD_VESSEL_UP	1	c2.cgp
GRAHAM_CML_DIVIDING_VS_NORMAL_QUIESCENT_DN	1	c2.cgp
TSAI_RESPONSE_TO_IONIZING_RADIATION	1	c2.cgp
LU_IL4_SIGNALING	1	c2.cgp
LENAOUR_DENDRITIC_CELL_MATURATION_UP	1	c2.cgp
NIELSEN_GIST_AND_SYNOVIAL_SARCOMA_DN	1	c2.cgp
IZADPANAH_STEM_CELL_ADIPOSE_VS_BONE_UP	1	c2.cgp
BOHN_PRIMARY_IMMUNODEFICIENCY_SYNDROM_DN	1	c2.cgp
AMIT_EGF_RESPONSE_240_HELA	1	c2.cgp
ONDER_CDH1_TARGETS_1_UP	1	c2.cgp
HAHTOLA_SEZARY_SYNDROM_UP	1	c2.cgp
TIAN_TNF_SIGNALING_NOT_VIA_NFKB	1	c2.cgp
DEBIASI_APOPTOSIS_BY_REOVIRUS_INFECTION_DN	1	c2.cgp
SCHRAETS_MLL_TARGETS_UP	1	c2.cgp
CSR_LATE_UP.V1_UP	1	c6
MORI_MATURE_B_LYMPHOCYTE_DN	1	c2.cgp
LI_WILMS_TUMOR_VS_FETAL_KIDNEY_1_DN	1	c2.cgp
MARTINEZ_RB1_AND_TP53_TARGETS_DN	1	c2.cgp
RIZ_ERYTHROID_DIFFERENTIATION	1	c2.cgp
SCHLOSSER_MYC_AND_SERUM_RESPONSE_SYNERGY	1	c2.cgp
WALLACE_JAK2_TARGETS_UP	1	c2.cgp
MULLIGHAN_MLL_SIGNATURE_2_UP	1	c2.cgp
V$NFY_Q6_01	1	c3.tft

## Sheet: Supplementary Table S6E
Supplementary Table S6E. ER-MRTPs of chr4q28 in the ER-MGSIN in ovarian cancer
Geneset	Category	Raw corr in ER+	Raw corr in ER-	Modulation score	Bonferroni P
ODONNELL_METASTASIS_UP	c2.cgp	0.8237	0.0003	0.8234	0
IL21_UP.V1_UP	c6	0.8197	-0.0007	0.819	0
V$EVI1_02	c3.tft	0.8285	0.016	0.8126	0
V$OCT1_B	c3.tft	0.8127	0.0006	0.8121	0
MIKKELSEN_ES_ICP_WITH_H3K4ME3	c2.cgp	0.814	-0.0067	0.8073	0
PRC2_SUZ12_UP.V1_DN	c6	0.8198	-0.0163	0.8035	2.3136e-10
MIKKELSEN_ES_ICP_WITH_H3K4ME3_AND_H3K27ME3	c2.cgp	0.803	-0.0003	0.8027	0
GATAAGR_V$GATA_C	c3.tft	0.8183	-0.0168	0.8016	0
CAFFAREL_RESPONSE_TO_THC_UP	c2.cgp	-0.7996	-0.0023	0.7973	0
WANG_TUMOR_INVASIVENESS_UP	c2.cgp	-0.8001	-0.0038	0.7964	0
ZHAN_VARIABLE_EARLY_DIFFERENTIATION_GENES_DN	c2.cgp	-0.8201	0.0245	0.7956	0
LIPASE_ACTIVITY	c5	0.7973	-0.0024	0.7949	0
RELA_DN.V1_UP	c6	0.8065	-0.0158	0.7907	0
GROWTH_FACTOR_ACTIVITY	c5	0.8206	0.0301	0.7905	0
CTIP_DN.V1_DN	c6	0.8252	0.0353	0.7899	0
V$OCT1_01	c3.tft	0.8059	0.0167	0.7891	2.3136e-10
V$LMO2COM_02	c3.tft	0.7956	-0.0084	0.7873	0
KRAS.KIDNEY_UP.V1_DN	c6	0.7928	0.0059	0.7868	2.3136e-10
V$MYOD_Q6	c3.tft	0.7976	0.0124	0.7852	0
JIANG_HYPOXIA_CANCER	c2.cgp	-0.7852	0.0002	0.785	0
PDGF_UP.V1_DN	c6	0.8344	0.0508	0.7835	0
NOTCH_DN.V1_DN	c6	0.8049	-0.0216	0.7832	0
V$ARP1_01	c3.tft	0.7902	-0.0087	0.7815	0
ALK_DN.V1_UP	c6	0.7954	-0.0141	0.7812	0
ATM_DN.V1_UP	c6	0.8154	0.0364	0.779	2.3136e-10
V$OCT_C	c3.tft	0.7912	0.0124	0.7788	2.3136e-10
HATADA_METHYLATED_IN_LUNG_CANCER_UP	c2.cgp	0.7887	0.0123	0.7764	0
APRELIKOVA_BRCA1_TARGETS	c2.cgp	-0.7779	-0.0027	0.7751	0
SU_PLACENTA	c2.cgp	0.778	0.0034	0.7746	0
HEDENFALK_BREAST_CANCER_HEREDITARY_VS_SPORADIC	c2.cgp	-0.7993	0.025	0.7743	2.3136e-10
WANG_TUMOR_INVASIVENESS_DN	c2.cgp	-0.7805	-0.0068	0.7737	0
MARTINEZ_RESPONSE_TO_TRABECTEDIN_UP	c2.cgp	-0.7848	0.0119	0.7729	0
V$GATA_Q6	c3.tft	0.8271	0.0548	0.7724	2.3136e-10
V$MEF2_01	c3.tft	0.7747	-0.0024	0.7722	0
V$TCF4_Q5	c3.tft	0.7737	0.0024	0.7713	2.3136e-10
HORMONE_ACTIVITY	c5	0.8051	0.034	0.7711	0
V$GATA1_02	c3.tft	0.8267	0.0558	0.771	0
TGCTGAY_UNKNOWN	c3.tft	0.7757	0.0063	0.7694	2.3136e-10
MIKKELSEN_ES_ICP_WITH_H3K27ME3	c2.cgp	0.7941	0.0255	0.7686	2.3136e-10
TOOKER_GEMCITABINE_RESISTANCE_DN	c2.cgp	-0.8027	0.0347	0.768	0
SNF5_DN.V1_DN	c6	0.8162	0.0486	0.7676	0
V$HMGIY_Q6	c3.tft	0.7862	0.0188	0.7675	0
GAVIN_FOXP3_TARGETS_CLUSTER_T7	c2.cgp	-0.7703	-0.0035	0.7668	2.3136e-10
V$TAL1ALPHAE47_01	c3.tft	0.8409	0.0742	0.7668	0
IIZUKA_LIVER_CANCER_PROGRESSION_G1_G2_DN	c2.cgp	-0.7915	-0.0259	0.7656	0
ZHOU_INFLAMMATORY_RESPONSE_FIMA_UP	c2.cgp	0.7969	-0.0317	0.7653	0
DCA_UP.V1_UP	c6	0.8418	0.0774	0.7645	0
YATGNWAAT_V$OCT_C	c3.tft	0.7947	-0.0302	0.7645	0
CAIRO_HEPATOBLASTOMA_DN	c2.cgp	0.8082	-0.0439	0.7643	2.3136e-10
SHIPP_DLBCL_CURED_VS_FATAL_UP	c2.cgp	0.7696	0.0062	0.7633	2.3136e-10
VALK_AML_CLUSTER_7	c2.cgp	0.8	0.0379	0.7621	0
V$OCT1_Q6	c3.tft	0.8368	0.0754	0.7614	0
BRACHAT_RESPONSE_TO_CAMPTOTHECIN_DN	c2.cgp	-0.7594	-0.0017	0.7577	0
P53_DN.V2_UP	c6	0.8159	0.0584	0.7574	0
V$GATA4_Q3	c3.tft	0.7794	0.0221	0.7573	2.3136e-10
LEIN_NEURON_MARKERS	c2.cgp	0.8118	0.0547	0.7571	0
RELA_DN.V1_DN	c6	0.8067	0.05	0.7567	0
NOTCH_DN.V1_UP	c6	0.842	0.0857	0.7563	2.3136e-10
V$POU6F1_01	c3.tft	0.7661	0.0099	0.7562	0
ALK_DN.V1_DN	c6	0.8208	0.0648	0.756	2.3136e-10
KAAB_FAILED_HEART_ATRIUM_DN	c2.cgp	-0.7608	-0.0052	0.7556	0
JNK_DN.V1_DN	c6	0.7928	-0.0376	0.7552	0
BCAT.100_UP.V1_DN	c6	0.8251	0.0701	0.755	0
RESPONSE_TO_BACTERIUM	c5	0.7859	-0.031	0.7548	2.3136e-10
KRAS.DF.V1_DN	c6	0.8065	-0.0532	0.7533	0
DITTMER_PTHLH_TARGETS_UP	c2.cgp	-0.7823	0.0291	0.7532	0
HONMA_DOCETAXEL_RESISTANCE	c2.cgp	-0.7882	-0.0351	0.7531	0
CELL_FRACTION	c5	0.7933	0.0407	0.7527	0
V$TAL1BETAITF2_01	c3.tft	0.8118	0.0591	0.7527	0
V$TAL1BETAE47_01	c3.tft	0.8364	0.0839	0.7525	0
V$E47_02	c3.tft	0.8064	0.0551	0.7513	0
BASSO_B_LYMPHOCYTE_NETWORK	c2.cgp	-0.7512	-0.0007	0.7505	2.3136e-10
JI_RESPONSE_TO_FSH_UP	c2.cgp	-0.7816	-0.0312	0.7505	0
BRCA1_DN.V1_UP	c6	0.8426	0.0926	0.75	0
V$OCT_Q6	c3.tft	0.8098	0.0605	0.7493	0
SHEN_SMARCA2_TARGETS_DN	c2.cgp	0.8288	0.0801	0.7487	2.3136e-10
V$MEIS1_01	c3.tft	0.7984	0.0501	0.7483	2.3136e-10
V$GATA_C	c3.tft	0.8365	0.0883	0.7482	0
NATSUME_RESPONSE_TO_INTERFERON_BETA_DN	c2.cgp	-0.7737	-0.0262	0.7475	0
KRAS.LUNG.BREAST_UP.V1_DN	c6	0.8136	0.0672	0.7464	2.3136e-10
V$TATA_C	c3.tft	0.7532	0.0075	0.7458	0
SYNAPSE	c5	0.8253	0.0817	0.7436	0
YTAATTAA_V$LHX3_01	c3.tft	0.7961	0.0534	0.7427	0
ATF2_UP.V1_UP	c6	0.7792	-0.0389	0.7403	0
V$PAX4_02	c3.tft	0.784	0.0441	0.7399	2.3136e-10
MIKKELSEN_IPS_HCP_WITH_H3_UNMETHYLATED	c2.cgp	0.8114	0.0717	0.7398	0
EXCRETION	c5	0.8316	0.0917	0.7398	0
KARLSSON_TGFB1_TARGETS_UP	c2.cgp	-0.7918	-0.0522	0.7396	0
FLECHNER_PBL_KIDNEY_TRANSPLANT_REJECTED_VS_OK_UP	c2.cgp	-0.7665	-0.0272	0.7393	2.3136e-10
KRAS.AMP.LUNG_UP.V1_DN	c6	0.8304	0.0913	0.739	0
KRAS.LUNG.BREAST_UP.V1_UP	c6	0.8256	0.0875	0.7382	2.3136e-10
V$LHX3_01	c3.tft	0.8076	0.0698	0.7378	0
CYCLIN_D1_KE_.V1_DN	c6	0.7791	-0.0433	0.7358	0
V$HFH4_01	c3.tft	0.7889	0.0534	0.7355	0
GAL_LEUKEMIC_STEM_CELL_UP	c2.cgp	0.7628	-0.0276	0.7352	0
PRC2_EZH2_UP.V1_DN	c6	0.7795	-0.0446	0.7349	2.3136e-10
TGATTTRY_V$GFI1_01	c3.tft	0.842	0.1076	0.7344	0
P53_DN.V2_DN	c6	0.8315	0.0978	0.7337	0
E2F3_UP.V1_DN	c6	0.7899	-0.0565	0.7334	0
BROWNE_HCMV_INFECTION_1HR_UP	c2.cgp	0.7802	0.047	0.7332	0
V$AP3_Q6	c3.tft	0.8078	0.0747	0.7331	0
PTEN_DN.V2_DN	c6	0.7391	0.0063	0.7328	0
V$AREB6_03	c3.tft	0.759	0.0267	0.7323	0
MIKKELSEN_MCV6_ICP_WITH_H3K4ME3_AND_H3K27ME3	c2.cgp	0.7864	0.055	0.7314	0
MENSSEN_MYC_TARGETS	c2.cgp	-0.7734	0.0425	0.7309	0
YOSHIMURA_MAPK8_TARGETS_DN	c2.cgp	-0.7327	-0.0023	0.7304	0
V$AP4_Q6_01	c3.tft	0.7714	-0.0411	0.7303	0
MIKKELSEN_NPC_HCP_WITH_H3K4ME3_AND_H3K27ME3	c2.cgp	0.829	0.099	0.73	0
LOPES_METHYLATED_IN_COLON_CANCER_UP	c2.cgp	0.8328	0.103	0.7299	0
MULTI_ORGANISM_PROCESS	c5	0.7673	-0.0389	0.7284	0
KAYO_AGING_MUSCLE_UP	c2.cgp	0.7786	-0.0503	0.7283	2.3136e-10
ACEVEDO_LIVER_CANCER_WITH_H3K9ME3_UP	c2.cgp	0.847	0.1189	0.7281	2.3136e-10
BROWNE_HCMV_INFECTION_1HR_DN	c2.cgp	0.7729	0.0453	0.7276	0
V$TBP_01	c3.tft	0.7787	0.0523	0.7264	2.3136e-10
V$STAT_Q6	c3.tft	0.7589	-0.0331	0.7258	0
V$TATA_01	c3.tft	0.7762	0.0507	0.7255	0
V$S8_01	c3.tft	0.82	0.0947	0.7253	0
V$AMEF2_Q6	c3.tft	0.7653	-0.0402	0.7251	0
BOUDOUKHA_BOUND_BY_IGF2BP2	c2.cgp	-0.7365	-0.0116	0.7249	2.3136e-10
DCA_UP.V1_DN	c6	0.7722	-0.0475	0.7247	0
V$GATA3_01	c3.tft	0.7733	-0.049	0.7244	0
PARENT_MTOR_SIGNALING_DN	c2.cgp	0.8396	0.1156	0.7241	0
WANG_TARGETS_OF_MLL_CBP_FUSION_DN	c2.cgp	-0.7276	-0.004	0.7237	0
MOREAUX_MULTIPLE_MYELOMA_BY_TACI_UP	c2.cgp	0.8	-0.0763	0.7237	0
KIM_TIAL1_TARGETS	c2.cgp	-0.7895	-0.066	0.7235	2.3136e-10
V$NKX25_02	c3.tft	0.8124	0.0889	0.7235	2.3136e-10
V$STAT4_01	c3.tft	0.7902	0.0669	0.7233	0
KUROZUMI_RESPONSE_TO_ONCOCYTIC_VIRUS_AND_CYCLIC_RGD	c2.cgp	0.7498	-0.0272	0.7227	0
PEDRIOLI_MIR31_TARGETS_UP	c2.cgp	0.7778	0.0557	0.7222	2.3136e-10
PRC1_BMI_UP.V1_DN	c6	0.8517	0.1307	0.7211	0
V$FAC1_01	c3.tft	0.7435	0.0224	0.7211	0
V$MSX1_01	c3.tft	0.8209	0.1	0.7209	0
V$POU3F2_02	c3.tft	0.7307	0.01	0.7208	0
V$PITX2_Q2	c3.tft	0.7286	-0.0081	0.7206	0
JNK_DN.V1_UP	c6	0.8377	0.1177	0.7201	0
PROTEASOME_COMPLEX	c5	-0.7329	-0.0139	0.719	0
FIRESTEIN_PROLIFERATION	c2.cgp	0.7841	-0.0655	0.7186	0
YAO_TEMPORAL_RESPONSE_TO_PROGESTERONE_CLUSTER_14	c2.cgp	-0.8049	-0.087	0.7179	2.3136e-10
RAAGNYNNCTTY_UNKNOWN	c3.tft	0.7412	-0.0237	0.7175	0
IL2_UP.V1_DN	c6	0.8383	0.121	0.7174	0
MIKKELSEN_ES_HCP_WITH_H3_UNMETHYLATED	c2.cgp	0.8203	0.1032	0.7172	0
V$CEBP_Q3	c3.tft	0.7714	0.0545	0.7169	2.3136e-10
BOSCO_TH1_CYTOTOXIC_MODULE	c2.cgp	0.7333	-0.0168	0.7166	2.3136e-10
G_PROTEIN_SIGNALING_ADENYLATE_CYCLASE_ACTIVATING_PATHWAY	c5	0.8497	0.1341	0.7156	0
SPIELMAN_LYMPHOBLAST_EUROPEAN_VS_ASIAN_UP	c2.cgp	-0.7245	0.0094	0.7151	0
GRADE_COLON_AND_RECTAL_CANCER_DN	c2.cgp	0.7508	-0.0363	0.7145	0
PRC1_BMI_UP.V1_UP	c6	0.7967	0.0824	0.7142	0
SESTO_RESPONSE_TO_UV_C1	c2.cgp	-0.8035	-0.0895	0.714	0
LUI_TARGETS_OF_PAX8_PPARG_FUSION	c2.cgp	-0.7215	-0.0078	0.7137	2.3136e-10
V$OCT1_07	c3.tft	0.8104	0.097	0.7134	0
V$MEIS1AHOXA9_01	c3.tft	0.7484	-0.0351	0.7133	0
OUELLET_OVARIAN_CANCER_INVASIVE_VS_LMP_UP	c2.cgp	-0.7496	0.0366	0.713	2.3136e-10
SCHLESINGER_METHYLATED_DE_NOVO_IN_CANCER	c2.cgp	0.7419	0.0292	0.7127	2.3136e-10
LEE_TARGETS_OF_PTCH1_AND_SUFU_UP	c2.cgp	0.7249	0.0126	0.7123	0
WATANABE_RECTAL_CANCER_RADIOTHERAPY_RESPONSIVE_DN	c2.cgp	-0.8021	-0.0912	0.7108	0
REGULATION_OF_IMMUNE_SYSTEM_PROCESS	c5	0.7703	0.06	0.7103	0
V$NRF2_01	c3.tft	-0.7563	-0.0467	0.7096	0
RICKMAN_HEAD_AND_NECK_CANCER_D	c2.cgp	0.7585	0.0492	0.7093	2.3136e-10
PENG_LEUCINE_DEPRIVATION_DN	c2.cgp	-0.8104	-0.1013	0.7091	0
PIGF_UP.V1_DN	c6	0.7677	-0.0586	0.7091	0
LAU_APOPTOSIS_CDKN2A_UP	c2.cgp	-0.7109	0.0019	0.709	0
BRCA1_DN.V1_DN	c6	0.8249	0.1162	0.7087	0
PELLICCIOTTA_HDAC_IN_ANTIGEN_PRESENTATION_UP	c2.cgp	-0.7394	0.031	0.7084	2.3136e-10
JIANG_AGING_HYPOTHALAMUS_UP	c2.cgp	-0.7404	0.0323	0.7081	0
ONO_FOXP3_TARGETS_DN	c2.cgp	0.7411	-0.0336	0.7075	0
V$CHX10_01	c3.tft	0.7783	0.0712	0.7071	2.3136e-10
ACEVEDO_LIVER_CANCER_WITH_H3K27ME3_UP	c2.cgp	0.8513	0.1444	0.7069	0
ZAMORA_NOS2_TARGETS_UP	c2.cgp	-0.7502	0.0434	0.7068	0
V$HFH8_01	c3.tft	0.7255	0.019	0.7065	2.3136e-10
V$FOXO1_02	c3.tft	0.7152	0.0092	0.7061	0
V$NKX62_Q2	c3.tft	0.7694	0.0639	0.7055	0
PARK_HSC_AND_MULTIPOTENT_PROGENITORS	c2.cgp	-0.7658	0.0608	0.705	0
V$PR_01	c3.tft	0.724	-0.0191	0.7049	0
SU_PANCREAS	c2.cgp	0.8226	0.1179	0.7047	2.3136e-10
MIKKELSEN_IPS_WITH_HCP_H3K27ME3	c2.cgp	0.8396	0.1353	0.7043	2.3136e-10
JOHANSSON_GLIOMAGENESIS_BY_PDGFB_UP	c2.cgp	-0.8243	-0.1203	0.704	2.3136e-10
MIKKELSEN_MEF_HCP_WITH_H3_UNMETHYLATED	c2.cgp	0.8232	0.1192	0.704	0
JIANG_HYPOXIA_VIA_VHL	c2.cgp	-0.7107	-0.0072	0.7035	0
TAKAO_RESPONSE_TO_UVB_RADIATION_DN	c2.cgp	-0.8021	-0.0987	0.7034	2.3136e-10
MIKKELSEN_ES_HCP_WITH_H3K27ME3	c2.cgp	0.8054	0.1022	0.7032	0
SABATES_COLORECTAL_ADENOMA_UP	c2.cgp	0.7466	-0.0435	0.703	0
KRAS.PROSTATE_UP.V1_DN	c6	0.8305	0.1276	0.703	2.3136e-10
HU_GENOTOXIN_ACTION_DIRECT_VS_INDIRECT_24HR	c2.cgp	-0.7344	0.0316	0.7028	2.3136e-10
V$AREB6_04	c3.tft	0.729	-0.0264	0.7026	0
PHOSPHORIC_DIESTER_HYDROLASE_ACTIVITY	c5	0.8154	-0.1131	0.7023	0
PRAMOONJAGO_SOX4_TARGETS_DN	c2.cgp	-0.7753	-0.0731	0.7022	0
RAMASWAMY_METASTASIS_UP	c2.cgp	-0.7348	-0.0329	0.702	2.3136e-10
RAMASWAMY_METASTASIS_DN	c2.cgp	0.7103	-0.0085	0.7018	0
chr17q12	c1	0.7621	0.0605	0.7017	2.3136e-10
AAAYRNCTG_UNKNOWN	c3.tft	0.7783	0.0767	0.7016	0
RB_P107_DN.V1_DN	c6	-0.7368	-0.0354	0.7014	0
PKCA_DN.V1_UP	c6	0.8097	0.1084	0.7013	0
V$OCT1_05	c3.tft	0.8307	0.1301	0.7006	0
V$NKX25_01	c3.tft	0.831	0.1308	0.7002	0
TIEN_INTESTINE_PROBIOTICS_24HR_DN	c2.cgp	-0.7485	-0.0484	0.7001	0
WHITFIELD_CELL_CYCLE_M_G1	c2.cgp	-0.7538	0.0539	0.6999	0
YAO_TEMPORAL_RESPONSE_TO_PROGESTERONE_CLUSTER_7	c2.cgp	-0.8271	-0.1273	0.6997	2.3136e-10
V$NKX61_01	c3.tft	0.7739	0.0746	0.6993	0
IL21_UP.V1_DN	c6	0.8527	0.1538	0.6989	0
V$GATA1_04	c3.tft	0.8021	0.1032	0.6989	0
CALCIUM_CHANNEL_ACTIVITY	c5	0.8423	0.1434	0.6988	0
V$CEBPA_01	c3.tft	0.7026	0.0039	0.6988	0
YAUCH_HEDGEHOG_SIGNALING_PARACRINE_UP	c2.cgp	0.8277	0.1294	0.6983	0
SIRNA_EIF4GI_UP	c6	-0.7567	0.0584	0.6982	0
PELLICCIOTTA_HDAC_IN_ANTIGEN_PRESENTATION_DN	c2.cgp	-0.7124	-0.0149	0.6976	2.3136e-10
CROMER_METASTASIS_UP	c2.cgp	-0.7537	-0.0569	0.6968	0
V$GR_Q6	c3.tft	0.7949	0.0984	0.6965	0
V$AFP1_Q6	c3.tft	0.741	0.0446	0.6964	2.3136e-10
LI_AMPLIFIED_IN_LUNG_CANCER	c2.cgp	-0.7815	-0.0858	0.6957	0
V$RORA2_01	c3.tft	0.7624	0.067	0.6953	2.3136e-10
BLUM_RESPONSE_TO_SALIRASIB_UP	c2.cgp	-0.7868	-0.0918	0.6949	0
V$CEBP_Q2_01	c3.tft	0.7216	0.0267	0.6949	0
SABATES_COLORECTAL_ADENOMA_DN	c2.cgp	0.8039	0.11	0.6939	0
GGATTA_V$PITX2_Q2	c3.tft	0.8018	0.1086	0.6932	2.3136e-10
V$RORA1_01	c3.tft	0.8175	0.1245	0.6931	0
FOSTER_KDM1A_TARGETS_UP	c2.cgp	0.8162	0.1235	0.6927	0
PTEN_DN.V1_UP	c6	0.8247	0.1321	0.6927	0
RTTTNNNYTGGM_UNKNOWN	c3.tft	0.809	0.1167	0.6923	0
XU_HGF_TARGETS_REPRESSED_BY_AKT1_DN	c2.cgp	0.7955	0.1035	0.692	0
MATTIOLI_MGUS_VS_PCL	c2.cgp	-0.7617	-0.0698	0.6918	0
GLUTAMATE_RECEPTOR_ACTIVITY	c5	0.8554	0.1636	0.6917	2.3136e-10
V$OCT1_Q5_01	c3.tft	0.8288	0.1375	0.6914	0
V$MEF2_Q6_01	c3.tft	0.7969	0.1055	0.6914	0
MIKKELSEN_MEF_HCP_WITH_H3K27ME3	c2.cgp	0.8313	0.1401	0.6913	0
PKCA_DN.V1_DN	c6	0.8026	0.1118	0.6908	0
AMINE_RECEPTOR_ACTIVITY	c5	0.8327	0.1427	0.6901	0
ALCALA_APOPTOSIS	c2.cgp	-0.7384	-0.0485	0.6899	0
V$FREAC7_01	c3.tft	0.8042	0.1143	0.6899	0
V$CART1_01	c3.tft	0.811	0.1214	0.6895	0
V$EFC_Q6	c3.tft	0.7186	-0.0291	0.6895	0
chryp11	c1	0.8578	0.1692	0.6886	0
ROME_INSULIN_TARGETS_IN_MUSCLE_DN	c2.cgp	0.7954	-0.1068	0.6886	2.3136e-10
V$GATA1_05	c3.tft	0.8213	0.1329	0.6884	0
V$NF1_Q6	c3.tft	0.7209	-0.0327	0.6882	2.3136e-10
LAIHO_COLORECTAL_CANCER_SERRATED_UP	c2.cgp	-0.7556	0.0676	0.688	2.3136e-10
CTGYNNCTYTAA_UNKNOWN	c3.tft	0.7138	0.0258	0.688	2.3136e-10
BOYAULT_LIVER_CANCER_SUBCLASS_G12_UP	c2.cgp	-0.7351	0.0472	0.6879	0
CATRRAGC_UNKNOWN	c3.tft	0.7124	0.0247	0.6877	0
V$GATA6_01	c3.tft	0.8269	0.1396	0.6873	0
V$HOXA4_Q2	c3.tft	0.768	0.0808	0.6873	0
WATTEL_AUTONOMOUS_THYROID_ADENOMA_UP	c2.cgp	0.7716	0.0845	0.6871	0
WIERENGA_PML_INTERACTOME	c2.cgp	-0.7729	0.0858	0.6871	0
YAO_TEMPORAL_RESPONSE_TO_PROGESTERONE_CLUSTER_11	c2.cgp	-0.706	0.0193	0.6867	0
MIKKELSEN_MEF_LCP_WITH_H3K27ME3	c2.cgp	0.8232	0.1367	0.6866	2.3136e-10
V$EVI1_03	c3.tft	0.8562	0.1699	0.6864	0
V$CRX_Q4	c3.tft	0.8147	0.1284	0.6862	2.3136e-10
LIU_CDX2_TARGETS_UP	c2.cgp	0.73	0.0439	0.6861	0
MEISSNER_NPC_HCP_WITH_H3K27ME3	c2.cgp	0.8051	0.1193	0.6858	0
V$HMEF2_Q6	c3.tft	0.7677	0.0819	0.6858	0
HEMATOPOIETIN_INTERFERON_CLASSD200_DOMAIN_CYTOKINE_RECEPTOR_BINDING	c5	0.8625	0.1768	0.6857	2.3136e-10
ZHANG_PROLIFERATING_VS_QUIESCENT	c2.cgp	-0.7992	-0.1138	0.6854	0
V$ER_Q6_02	c3.tft	0.7408	0.0561	0.6847	0
HAHTOLA_MYCOSIS_FUNGOIDES_SKIN_UP	c2.cgp	-0.7579	0.0733	0.6846	0
V$MMEF2_Q6	c3.tft	0.7733	0.0889	0.6844	2.3136e-10
V$CIZ_01	c3.tft	0.7064	-0.0221	0.6843	0
V$AP4_01	c3.tft	0.7686	-0.0845	0.6841	0
LI_DCP2_BOUND_MRNA	c2.cgp	-0.7366	-0.0528	0.6839	0
V$OSF2_Q6	c3.tft	0.7677	-0.0838	0.6839	0
V$DR3_Q4	c3.tft	0.7163	-0.0331	0.6832	0
CHUNG_BLISTER_CYTOTOXICITY_UP	c2.cgp	-0.7032	0.0206	0.6827	0
V$LEF1_Q6	c3.tft	0.7613	0.0788	0.6825	0
LOCKWOOD_AMPLIFIED_IN_LUNG_CANCER	c2.cgp	-0.7721	-0.0912	0.6809	2.3136e-10
V$TITF1_Q3	c3.tft	0.7347	0.054	0.6807	0
V$MYOD_Q6_01	c3.tft	0.7468	-0.0664	0.6804	2.3136e-10
YAMASHITA_LIVER_CANCER_STEM_CELL_DN	c2.cgp	0.82	0.1402	0.6798	2.3136e-10
HAHTOLA_MYCOSIS_FUNGOIDES_SKIN_DN	c2.cgp	-0.7207	-0.041	0.6796	0
PIONTEK_PKD1_TARGETS_UP	c2.cgp	0.7066	0.0272	0.6794	4.6271e-10
SCHLESINGER_H3K27ME3_IN_NORMAL_AND_METHYLATED_IN_CANCER	c2.cgp	0.809	0.1296	0.6793	0
HSIAO_HOUSEKEEPING_GENES	c2.cgp	-0.7847	-0.1054	0.6793	2.3136e-10
V$DBP_Q6	c3.tft	0.7593	-0.08	0.6793	0
YNTTTNNNANGCARM_UNKNOWN	c3.tft	0.8051	0.1264	0.6787	0
AAANWWTGC_UNKNOWN	c3.tft	0.7479	0.0694	0.6785	0
RICKMAN_HEAD_AND_NECK_CANCER_E	c2.cgp	0.8335	0.1555	0.678	0
FEEDING_BEHAVIOR	c5	0.8286	0.1507	0.6779	0
HEDENFALK_BREAST_CANCER_BRCA1_VS_BRCA2	c2.cgp	-0.748	0.0706	0.6774	0
V$HFH1_01	c3.tft	0.7754	0.0982	0.6772	2.3136e-10
V$ER_Q6_01	c3.tft	0.7405	-0.0633	0.6772	2.3136e-10
V$HNF3B_01	c3.tft	0.8037	0.1269	0.6768	0
TBK1.DN.48HRS_UP	c6	-0.7792	-0.1034	0.6758	0
WNT_UP.V1_UP	c6	0.7604	-0.0847	0.6757	0
DEN_INTERACT_WITH_LCA5	c2.cgp	-0.7932	-0.118	0.6752	0
GRADE_METASTASIS_DN	c2.cgp	-0.7025	0.0275	0.675	4.6271e-10
V$FREAC3_01	c3.tft	0.746	-0.0714	0.6746	0
CAIRO_PML_TARGETS_BOUND_BY_MYC_UP	c2.cgp	-0.7262	0.0519	0.6743	2.3136e-10
V$IRF1_01	c3.tft	0.7345	-0.0602	0.6743	0
MIKKELSEN_IPS_ICP_WITH_H3K27ME3	c2.cgp	0.81	0.1361	0.6739	0
PYEON_CANCER_HEAD_AND_NECK_VS_CERVICAL_DN	c2.cgp	0.7973	0.124	0.6734	2.3136e-10
XU_GH1_EXOGENOUS_TARGETS_UP	c2.cgp	0.8596	0.1869	0.6727	2.3136e-10
SANA_RESPONSE_TO_IFNG_DN	c2.cgp	-0.7317	0.06	0.6717	2.3136e-10
YAO_TEMPORAL_RESPONSE_TO_PROGESTERONE_CLUSTER_12	c2.cgp	-0.7482	-0.0765	0.6717	0
MEISSNER_NPC_HCP_WITH_H3K4ME2	c2.cgp	0.7709	-0.0992	0.6716	0
V$RFX1_02	c3.tft	0.7048	0.0333	0.6715	4.6271e-10
MOHANKUMAR_TLX1_TARGETS_UP	c2.cgp	-0.7539	-0.0826	0.6713	0
SHEDDEN_LUNG_CANCER_GOOD_SURVIVAL_A12	c2.cgp	0.7712	-0.1002	0.6709	0
HOLLMANN_APOPTOSIS_VIA_CD40_DN	c2.cgp	-0.6827	0.012	0.6708	1.8508e-09
SHIPP_DLBCL_VS_FOLLICULAR_LYMPHOMA_UP	c2.cgp	-0.7399	-0.0695	0.6704	0
HOEBEKE_LYMPHOID_STEM_CELL_DN	c2.cgp	-0.7293	0.0594	0.6699	0
WANG_LMO4_TARGETS_UP	c2.cgp	-0.7138	0.044	0.6698	4.6271e-10
ACEVEDO_FGFR1_TARGETS_IN_PROSTATE_CANCER_MODEL_DN	c2.cgp	0.7176	-0.0478	0.6698	0
V$CEBPB_02	c3.tft	0.6911	-0.0216	0.6695	1.3881e-09
KRAS.PROSTATE_UP.V1_UP	c6	0.8361	0.1671	0.6691	0
WANG_LSD1_TARGETS_DN	c2.cgp	0.7317	-0.0628	0.6689	0
PRC2_SUZ12_UP.V1_UP	c6	0.8544	0.186	0.6683	0
GENTILE_UV_RESPONSE_CLUSTER_D7	c2.cgp	-0.7484	-0.0805	0.6679	2.3136e-10
KIM_ALL_DISORDERS_DURATION_CORR_DN	c2.cgp	-0.7327	-0.0653	0.6674	0
CORRE_MULTIPLE_MYELOMA_UP	c2.cgp	0.7282	-0.0612	0.667	4.6271e-10
OUELLET_CULTURED_OVARIAN_CANCER_INVASIVE_VS_LMP_UP	c2.cgp	-0.7424	0.0754	0.667	0
ION_TRANSMEMBRANE_TRANSPORTER_ACTIVITY	c5	0.845	0.178	0.667	0
V$CEBP_01	c3.tft	0.7812	0.1142	0.667	0
NEUROTRANSMITTER_BINDING	c5	0.8481	0.1817	0.6664	0
V$IK1_01	c3.tft	0.7136	-0.0475	0.6661	2.3136e-10
MEINHOLD_OVARIAN_CANCER_LOW_GRADE_DN	c2.cgp	-0.7314	0.0661	0.6653	4.6271e-10
YCATTAA_UNKNOWN	c3.tft	0.7919	0.1266	0.6653	0
chr17p11	c1	0.7051	0.0403	0.6648	4.6271e-10
MIKKELSEN_MEF_ICP_WITH_H3K4ME3_AND_H3K27ME3	c2.cgp	0.8325	0.1679	0.6646	0
JAK2_DN.V1_DN	c6	0.7783	0.1137	0.6646	0
V$HAND1E47_01	c3.tft	0.6996	-0.0356	0.6641	9.2542e-10
REGULATION_OF_HEART_CONTRACTION	c5	0.7027	0.039	0.6637	6.9407e-10
V$FREAC2_01	c3.tft	0.7638	0.1004	0.6634	0
COLLER_MYC_TARGETS_UP	c2.cgp	-0.7175	0.0547	0.6627	0
SCHLOSSER_MYC_TARGETS_AND_SERUM_RESPONSE_UP	c2.cgp	-0.7013	0.0387	0.6626	1.1568e-09
V$LMO2COM_01	c3.tft	0.7323	-0.0699	0.6625	4.6271e-10
V$IRF7_01	c3.tft	0.6729	-0.011	0.6619	6.2466e-09
DOANE_BREAST_CANCER_ESR1_DN	c2.cgp	0.7093	-0.0482	0.6611	4.6271e-10
AMUNDSON_RESPONSE_TO_ARSENITE	c2.cgp	-0.6833	-0.0223	0.661	3.239e-09
V$GATA1_03	c3.tft	0.8497	0.1892	0.6605	0
V$AREB6_02	c3.tft	0.7877	0.1274	0.6603	0
V$BRN2_01	c3.tft	0.8072	0.1471	0.66	0
WELCSH_BRCA1_TARGETS_UP	c2.cgp	-0.7223	0.063	0.6593	2.3136e-10
V$CDC5_01	c3.tft	0.6807	-0.0214	0.6593	5.0898e-09
V$CEBPB_01	c3.tft	0.7177	-0.0585	0.6592	4.6271e-10
ROPERO_HDAC2_TARGETS	c2.cgp	0.7892	0.1304	0.6588	0
V$FOXM1_01	c3.tft	0.7408	0.082	0.6588	0
V$MAF_Q6	c3.tft	0.7548	0.096	0.6588	2.3136e-10
CHOW_RASSF1_TARGETS_DN	c2.cgp	-0.8139	-0.1552	0.6587	0
SCHAEFFER_PROSTATE_DEVELOPMENT_48HR_UP	c2.cgp	0.6647	0.006	0.6587	1.3419e-08
V$POU1F1_Q6	c3.tft	0.8098	0.1512	0.6586	2.3136e-10
KIM_BIPOLAR_DISORDER_OLIGODENDROCYTE_DENSITY_CORR_DN	c2.cgp	0.8099	0.1514	0.6585	0
AKL_HTLV1_INFECTION_UP	c2.cgp	-0.785	-0.1266	0.6584	0
AMINE_BINDING	c5	0.8489	0.1907	0.6582	2.3136e-10
SENGUPTA_NASOPHARYNGEAL_CARCINOMA_WITH_LMP1_DN	c2.cgp	0.8373	0.1793	0.658	0
V$FOXD3_01	c3.tft	0.7324	0.0744	0.658	0
CAHOY_NEURONAL	c6	0.8434	0.1855	0.6579	0
NEUROPEPTIDE_BINDING	c5	0.8178	0.1599	0.6578	0
SESTO_RESPONSE_TO_UV_C0	c2.cgp	-0.7356	0.0779	0.6577	4.6271e-10
V$PR_Q2	c3.tft	0.772	0.1143	0.6577	0
TAKEDA_TARGETS_OF_NUP98_HOXA9_FUSION_6HR_UP	c2.cgp	0.7064	0.0488	0.6575	9.2542e-10
TAAYNRNNTCC_UNKNOWN	c3.tft	0.814	0.1568	0.6572	2.3136e-10
CAGNWMCNNNGAC_UNKNOWN	c3.tft	0.8312	0.1743	0.6569	2.3136e-10
MEISSNER_BRAIN_HCP_WITH_H3_UNMETHYLATED	c2.cgp	0.8343	0.1776	0.6567	0
SESTO_RESPONSE_TO_UV_C7	c2.cgp	-0.7557	-0.0993	0.6564	0
ZHAN_V2_LATE_DIFFERENTIATION_GENES	c2.cgp	-0.7456	-0.0896	0.6561	0
KANG_IMMORTALIZED_BY_TERT_DN	c2.cgp	0.735	-0.079	0.656	0
CHIANG_LIVER_CANCER_SUBCLASS_UNANNOTATED_UP	c2.cgp	0.6833	0.0277	0.6556	5.5525e-09
RICKMAN_HEAD_AND_NECK_CANCER_C	c2.cgp	0.8196	0.1641	0.6555	0
SU_THYMUS	c2.cgp	0.7512	0.0959	0.6553	2.3136e-10
ZHONG_SECRETOME_OF_LUNG_CANCER_AND_FIBROBLAST	c2.cgp	-0.8279	-0.1727	0.6552	2.3136e-10
V$LYF1_01	c3.tft	0.7174	-0.0628	0.6547	6.9407e-10
V$FOXO1_01	c3.tft	0.7324	0.0778	0.6546	0
V$PIT1_Q6	c3.tft	0.7717	0.1172	0.6546	2.3136e-10
V$TGIF_01	c3.tft	0.8355	0.1811	0.6544	0
MIKKELSEN_MEF_ICP_WITH_H3K27ME3	c2.cgp	0.8394	0.1853	0.654	0
chr1q32	c1	0.6556	0.0018	0.6538	3.1927e-08
CADWELL_ATG16L1_TARGETS_UP	c2.cgp	0.7586	-0.1053	0.6534	0
V$EVI1_05	c3.tft	0.8364	0.1831	0.6533	2.3136e-10
VECCHI_GASTRIC_CANCER_EARLY_DN	c2.cgp	0.7603	0.1072	0.6531	0
RRAGTTGT_UNKNOWN	c3.tft	0.6694	-0.0165	0.6529	1.5269e-08
V$RSRFC4_01	c3.tft	0.8275	0.1749	0.6526	0
RHODES_CANCER_META_SIGNATURE	c2.cgp	-0.7329	0.0804	0.6525	0
SKELETAL_DEVELOPMENT	c5	0.695	0.0426	0.6524	3.239e-09
V$IK3_01	c3.tft	0.7444	-0.093	0.6514	2.3136e-10
V$T3R_Q6	c3.tft	0.691	0.0399	0.6511	4.6271e-09
REN_ALVEOLAR_RHABDOMYOSARCOMA_UP	c2.cgp	0.6971	0.0461	0.651	2.7763e-09
DITTMER_PTHLH_TARGETS_DN	c2.cgp	-0.7551	-0.1045	0.6506	0
V$PAX_Q6	c3.tft	0.7335	-0.083	0.6505	0
V$OLF1_01	c3.tft	0.7383	-0.088	0.6503	0
ATM_DN.V1_DN	c6	0.8396	0.1894	0.6501	0
HIRSCH_CELLULAR_TRANSFORMATION_SIGNATURE_DN	c2.cgp	-0.7812	-0.1312	0.65	0
GRADE_COLON_AND_RECTAL_CANCER_UP	c2.cgp	-0.7553	0.1054	0.6499	0
SCHAEFFER_PROSTATE_DEVELOPMENT_AND_CANCER_BOX4_DN	c2.cgp	-0.7322	0.0827	0.6495	2.3136e-10
KYNG_RESPONSE_TO_H2O2_VIA_ERCC6_DN	c2.cgp	-0.827	-0.1775	0.6495	0
LABBE_WNT3A_TARGETS_DN	c2.cgp	0.7654	0.1159	0.6494	0
V$AP4_Q5	c3.tft	0.7888	-0.1395	0.6493	0
CTAWWWATA_V$RSRFC4_Q2	c3.tft	0.7911	0.1419	0.6493	2.3136e-10
BAE_BRCA1_TARGETS_UP	c2.cgp	-0.7367	0.0874	0.6492	0
V$ER_Q6	c3.tft	0.7359	-0.0868	0.6491	0
V$PXR_Q2	c3.tft	0.709	-0.0599	0.649	1.3881e-09
WGTTNNNNNAAA_UNKNOWN	c3.tft	0.7673	0.1183	0.649	2.3136e-10
MORI_SMALL_PRE_BII_LYMPHOCYTE_DN	c2.cgp	-0.8023	-0.1539	0.6483	0
chr8p23	c1	0.7016	0.0543	0.6473	2.7763e-09
TOOKER_GEMCITABINE_RESISTANCE_UP	c2.cgp	-0.7538	-0.1065	0.6473	2.3136e-10
BECKER_TAMOXIFEN_RESISTANCE_UP	c2.cgp	-0.7149	-0.0677	0.6472	9.2542e-10
V$GABP_B	c3.tft	-0.7401	-0.0932	0.6469	0
V$MEF2_03	c3.tft	0.7794	0.1329	0.6465	0
GTTRYCATRR_UNKNOWN	c3.tft	0.6815	0.0355	0.6461	1.1799e-08
V$OCT1_03	c3.tft	0.7718	0.1258	0.646	0
GGAANCGGAANY_UNKNOWN	c3.tft	-0.673	-0.027	0.6459	2.0822e-08
GENERATION_OF_A_SIGNAL_INVOLVED_IN_CELL_CELL_SIGNALING	c5	0.7658	0.1203	0.6455	0
CHYLA_CBFA2T3_TARGETS_DN	c2.cgp	0.7854	-0.1404	0.645	2.3136e-10
RESPONSE_TO_EXTERNAL_STIMULUS	c5	0.7716	-0.1278	0.6439	0
DETECTION_OF_STIMULUS	c5	0.858	0.2142	0.6438	0
TTAYRTAA_V$E4BP4_01	c3.tft	0.7791	0.1353	0.6438	0
DAIRKEE_CANCER_PRONE_RESPONSE_BPA_E2	c2.cgp	-0.7654	0.123	0.6424	0
FERRANDO_T_ALL_WITH_MLL_ENL_FUSION_DN	c2.cgp	-0.6648	0.0227	0.6421	4.3726e-08
FONTAINE_PAPILLARY_THYROID_CARCINOMA_DN	c2.cgp	0.8076	-0.1656	0.642	2.3136e-10
RYTGCNWTGGNR_UNKNOWN	c3.tft	0.7062	-0.0643	0.6419	3.239e-09
CRX_NRL_DN.V1_UP	c6	0.7626	-0.1209	0.6417	2.3136e-10
V$GFI1_01	c3.tft	0.8283	0.1886	0.6396	0
ZHOU_TNF_SIGNALING_4HR	c2.cgp	-0.8004	-0.1611	0.6393	2.3136e-10
LABBE_WNT3A_TARGETS_UP	c2.cgp	-0.664	-0.0254	0.6386	5.8764e-08
V$OCT1_04	c3.tft	0.7601	0.1222	0.6379	0
MACROMOLECULE_CATABOLIC_PROCESS	c5	-0.7081	-0.0712	0.6369	4.1644e-09
JIANG_AGING_CEREBRAL_CORTEX_DN	c2.cgp	-0.812	-0.1752	0.6368	0
STRUCTURE_SPECIFIC_DNA_BINDING	c5	-0.723	0.0863	0.6367	1.1568e-09
CEBALLOS_TARGETS_OF_TP53_AND_MYC_UP	c2.cgp	-0.6385	0.0021	0.6364	2.5958e-07
V$SRY_02	c3.tft	0.7406	0.1042	0.6364	0
YATTNATC_UNKNOWN	c3.tft	0.8265	0.1908	0.6357	0
KONDO_EZH2_TARGETS	c2.cgp	0.6757	0.0405	0.6351	3.8405e-08
MIKKELSEN_MCV6_ICP_WITH_H3K27ME3	c2.cgp	0.8133	0.1799	0.6334	0
PTEN_DN.V2_UP	c6	0.768	-0.1346	0.6334	0
RAPA_EARLY_UP.V1_UP	c6	0.769	-0.1367	0.6322	0
HEART_DEVELOPMENT	c5	0.7405	0.1092	0.6313	0
VERHAAK_GLIOBLASTOMA_CLASSICAL	c2.cgp	0.7498	-0.1188	0.631	0
OSMAN_BLADDER_CANCER_DN	c2.cgp	-0.6636	-0.0328	0.6308	1.0504e-07
GUTIERREZ_MULTIPLE_MYELOMA_DN	c2.cgp	-0.7308	0.1008	0.6301	9.2542e-10
ECTODERM_DEVELOPMENT	c5	0.7045	-0.0749	0.6297	8.7915e-09
V$AREB6_01	c3.tft	0.7284	-0.099	0.6294	1.3881e-09
CAMP_UP.V1_UP	c6	-0.7817	-0.153	0.6286	2.3136e-10
PTEN_DN.V1_DN	c6	0.8501	0.2218	0.6283	0
KOKKINAKIS_METHIONINE_DEPRIVATION_48HR_UP	c2.cgp	-0.6289	-0.0008	0.6281	7.1697e-07
GOTZMANN_EPITHELIAL_TO_MESENCHYMAL_TRANSITION_DN	c2.cgp	-0.7055	0.0781	0.6274	9.4856e-09
NAKAYAMA_FRA2_TARGETS	c2.cgp	-0.6374	0.0105	0.627	5.2286e-07
BENPORATH_MYC_TARGETS_WITH_EBOX	c2.cgp	-0.7259	-0.0989	0.627	1.8508e-09
TANAKA_METHYLATED_IN_ESOPHAGEAL_CARCINOMA	c2.cgp	0.8037	0.1768	0.6269	0
ESC_V6.5_UP_EARLY.V1_UP	c6	0.7452	-0.1183	0.6269	0
RYTAAWNNNTGAY_UNKNOWN	c3.tft	0.802	0.1753	0.6267	2.3136e-10
HUPER_BREAST_BASAL_VS_LUMINAL_UP	c2.cgp	0.635	0.0085	0.6265	6.0661e-07
YAO_TEMPORAL_RESPONSE_TO_PROGESTERONE_CLUSTER_17	c2.cgp	-0.7337	0.1073	0.6265	1.3881e-09
FOURNIER_ACINAR_DEVELOPMENT_LATE_DN	c2.cgp	-0.6584	0.0322	0.6263	1.9202e-07
SATO_SILENCED_BY_METHYLATION_IN_PANCREATIC_CANCER_1	c2.cgp	0.7602	-0.1341	0.6261	0
TOMIDA_METASTASIS_UP	c2.cgp	-0.8403	-0.2143	0.626	0
HOUSTIS_ROS	c2.cgp	-0.6507	-0.0251	0.6256	3.0261e-07
V$MYOD_01	c3.tft	0.7068	-0.0813	0.6256	9.7169e-09
FAELT_B_CLL_WITH_VH3_21_DN	c2.cgp	-0.7596	-0.1347	0.6249	0
V$FOX_Q2	c3.tft	0.7321	0.1078	0.6243	1.3881e-09
V$NKX22_01	c3.tft	0.7949	0.1711	0.6238	2.3136e-10
V$FOXO4_02	c3.tft	0.8261	0.2028	0.6233	2.3136e-10
KCCGNSWTTT_UNKNOWN	c3.tft	-0.6614	0.0384	0.623	2.0498e-07
IKEDA_MIR1_TARGETS_UP	c2.cgp	-0.6985	0.0762	0.6224	2.2673e-08
LANG_MYB_FAMILY_TARGETS	c2.cgp	-0.7053	-0.0831	0.6222	1.3881e-08
PEART_HDAC_PROLIFERATION_CLUSTER_DN	c2.cgp	-0.6552	-0.0335	0.6217	3.1256e-07
ZHANG_ANTIVIRAL_RESPONSE_TO_RIBAVIRIN_UP	c2.cgp	-0.7589	-0.1385	0.6204	0
V$TEF_Q6	c3.tft	0.6563	0.0359	0.6204	3.2251e-07
NAKAYAMA_SOFT_TISSUE_TUMORS_PCA1_DN	c2.cgp	0.6469	0.0267	0.6202	5.2726e-07
V$P53_02	c3.tft	0.7508	-0.1307	0.6201	0
V$RP58_01	c3.tft	0.7291	-0.1091	0.62	2.7763e-09
V$COMP1_01	c3.tft	0.7448	0.1252	0.6196	4.6271e-10
ROLEF_GLIS3_TARGETS	c2.cgp	0.8279	0.2087	0.6192	0
V$EN1_01	c3.tft	0.8385	0.2201	0.6184	0
V$CEBPDELTA_Q6	c3.tft	0.7618	-0.1435	0.6184	0
V$ARNT_02	c3.tft	-0.6242	0.0062	0.618	1.737e-06
AAAYWAACM_V$HFH4_01	c3.tft	0.6499	-0.0321	0.6177	5.3952e-07
V$NCX_01	c3.tft	0.8064	0.1888	0.6176	2.3136e-10
V$FXR_Q3	c3.tft	0.7289	-0.1117	0.6173	3.239e-09
V$FOXJ2_02	c3.tft	0.7738	0.1567	0.6171	2.3136e-10
KRAS.AMP.LUNG_UP.V1_UP	c6	0.8504	0.2334	0.617	0
PLASARI_TGFB1_SIGNALING_VIA_NFIC_10HR_UP	c2.cgp	0.6727	-0.056	0.6168	1.6889e-07
COLINA_TARGETS_OF_4EBP1_AND_4EBP2	c2.cgp	-0.6474	-0.0309	0.6165	6.6376e-07
WTTGKCTG_UNKNOWN	c3.tft	0.6602	0.0441	0.6161	3.549e-07
JIANG_VHL_TARGETS	c2.cgp	-0.7848	-0.169	0.6157	0
SHAFFER_IRF4_TARGETS_IN_MYELOMA_VS_MATURE_B_LYMPHOCYTE	c2.cgp	-0.7	-0.0846	0.6154	3.3546e-08
SRC_UP.V1_UP	c6	0.7645	0.1494	0.6151	4.6271e-10
PUIFFE_INVASION_INHIBITED_BY_ASCITES_UP	c2.cgp	-0.6673	-0.0527	0.6146	2.6768e-07
HOFMANN_MYELODYSPLASTIC_SYNDROM_LOW_RISK_DN	c2.cgp	-0.8174	-0.2029	0.6145	0
V$MEF2_02	c3.tft	0.8277	0.2134	0.6143	0
V$LBP1_Q6	c3.tft	0.7375	-0.1234	0.6142	1.8508e-09
CELL_MIGRATION	c5	0.7031	-0.0891	0.614	3.0076e-08
TRANSLATION_FACTOR_ACTIVITY_NUCLEIC_ACID_BINDING	c5	-0.7524	0.1394	0.613	4.6271e-10
ESC_J1_UP_LATE.V1_DN	c6	0.6532	-0.0402	0.613	6.3067e-07
KYNG_WERNER_SYNDROM_AND_NORMAL_AGING_DN	c2.cgp	-0.8213	-0.2084	0.6129	2.3136e-10
ZUCCHI_METASTASIS_UP	c2.cgp	-0.756	0.1433	0.6127	4.6271e-10
HILLION_HMGA1B_TARGETS	c2.cgp	-0.6308	0.0189	0.6119	1.9698e-06
TAVAZOIE_METASTASIS	c2.cgp	0.8408	0.229	0.6118	2.3136e-10
KIM_ALL_DISORDERS_CALB1_CORR_DN	c2.cgp	0.7626	-0.151	0.6116	0
LIM_MAMMARY_LUMINAL_MATURE_UP	c2.cgp	0.6749	-0.0634	0.6116	2.1354e-07
V$ZID_01	c3.tft	0.7637	0.1523	0.6114	4.6271e-10
V$HNF3_Q6	c3.tft	0.7931	0.182	0.6111	0
PAL_PRMT5_TARGETS_UP	c2.cgp	-0.7676	0.1568	0.6109	0
JAK2_DN.V1_UP	c6	0.8285	0.2177	0.6108	2.3136e-10
V$PBX1_01	c3.tft	0.8165	0.2059	0.6106	0
V$AP4_Q6	c3.tft	0.7449	-0.1348	0.6101	1.3881e-09
V$LEF1_Q2	c3.tft	0.7289	0.1195	0.6094	5.5525e-09
KYNG_RESPONSE_TO_H2O2	c2.cgp	-0.8186	-0.2094	0.6092	0
BURTON_ADIPOGENESIS_PEAK_AT_16HR	c2.cgp	-0.6098	-0.0009	0.609	5.7177e-06
PECE_MAMMARY_STEM_CELL_DN	c2.cgp	-0.675	0.0667	0.6083	2.6745e-07
LEE_LIVER_CANCER_SURVIVAL_UP	c2.cgp	0.8113	0.2031	0.6082	0
WTGAAAT_UNKNOWN	c3.tft	0.7941	0.1869	0.6072	2.3136e-10
CHIANG_LIVER_CANCER_SUBCLASS_POLYSOMY7_UP	c2.cgp	0.7104	-0.1033	0.607	2.9613e-08
SHETH_LIVER_CANCER_VS_TXNIP_LOSS_PAM5	c2.cgp	0.8438	0.2375	0.6063	0
WONG_PROTEASOME_GENE_MODULE	c2.cgp	-0.7193	0.1132	0.6062	1.6195e-08
V$RSRFC4_Q2	c3.tft	0.805	0.199	0.606	2.3136e-10
JOSEPH_RESPONSE_TO_SODIUM_BUTYRATE_UP	c2.cgp	-0.7589	-0.153	0.6059	4.6271e-10
KAAB_FAILED_HEART_VENTRICLE_DN	c2.cgp	-0.7683	-0.1631	0.6052	4.6271e-10
BRUINS_UVC_RESPONSE_VIA_TP53_GROUP_D	c2.cgp	0.7699	-0.1647	0.6052	0
V$IPF1_Q4	c3.tft	0.7296	0.1244	0.6052	7.4034e-09
DAIRKEE_CANCER_PRONE_RESPONSE_BPA	c2.cgp	-0.6867	0.0817	0.605	1.6796e-07
LANDIS_ERBB2_BREAST_TUMORS_324_UP	c2.cgp	-0.7236	-0.119	0.6047	1.2956e-08
TONKS_TARGETS_OF_RUNX1_RUNX1T1_FUSION_MONOCYTE_UP	c2.cgp	-0.8423	-0.2378	0.6045	0
OSADA_ASCL1_TARGETS_UP	c2.cgp	0.7434	-0.1389	0.6045	2.3136e-09
TSENG_IRS1_TARGETS_UP	c2.cgp	-0.7199	-0.116	0.6039	1.8046e-08
KYNG_DNA_DAMAGE_DN	c2.cgp	-0.793	-0.1893	0.6037	2.3136e-10
SCHLOSSER_MYC_TARGETS_AND_SERUM_RESPONSE_DN	c2.cgp	-0.7135	0.111	0.6026	3.2621e-08
V$SOX5_01	c3.tft	0.6375	0.0349	0.6025	2.727e-06
SERVITJA_ISLET_HNF1A_TARGETS_DN	c2.cgp	0.8234	0.221	0.6023	2.3136e-10
V$CREBP1_01	c3.tft	0.6608	0.0585	0.6023	8.8239e-07
HOLLEMAN_PREDNISOLONE_RESISTANCE_B_ALL_UP	c2.cgp	-0.7753	-0.1731	0.6022	0
chr20q12	c1	0.6351	-0.0332	0.6019	3.1811e-06
LY_AGING_OLD_DN	c2.cgp	-0.6607	0.0589	0.6018	9.1709e-07
HOLLMANN_APOPTOSIS_VIA_CD40_UP	c2.cgp	-0.6954	-0.0941	0.6013	1.2493e-07
AFFAR_YY1_TARGETS_UP	c2.cgp	0.6988	0.0984	0.6004	1.0689e-07
